# Supplementary material for: Epigenetic and Transcriptomic Characterization of Pure Adipocyte Fractions From Obese Pigs Identifies Candidate Pathways Controlling Metabolism
Source: Front Genet. 2019 Dec 17;10:1268. doi: 10.3389/fgene.2019.01268 (PMC6927937; doi:10.3389/fgene.2019.01268)
Supplement: Supplementary Table S1 — mDNAcap, RRBS, and RNAseq. [file Table_1.xlsx]

## Sheet: 1.mDNAcap
Chromosome	region_start	region_end	log2FC	padj	gene_start	gene_end	gene_strand	distance_to_gene	gene_id	gene_name
chr1	1401	3000	-0.24	0.00111925	159167	166508	-	156167	ENSSSCG00000030218	ensembl
chr1	6601	10400	-0.45	5.91005e-11	159167	166508	-	148767	ENSSSCG00000030218	ensembl
chr1	19501	20900	-0.36	0.00223136	159167	166508	-	138267	ENSSSCG00000030218	ensembl
chr1	22301	23300	-0.75	0.00182925	159167	166508	-	135867	ENSSSCG00000030218	ensembl
chr1	25301	27000	-0.44	0.00157751	159167	166508	-	132167	ENSSSCG00000030218	ensembl
chr1	35501	38300	-0.6	1.9338e-09	159167	166508	-	120867	ENSSSCG00000030218	ensembl
chr1	61501	62800	-0.65	0.00114896	159167	166508	-	96367	ENSSSCG00000030218	ensembl
chr1	70201	71200	-0.56	0.00340246	159167	166508	-	87967	ENSSSCG00000030218	ensembl
chr1	89601	91300	-0.52	5.00393e-08	159167	166508	-	67867	ENSSSCG00000030218	ensembl
chr1	115701	117100	-0.36	0.00249512	159167	166508	-	42067	ENSSSCG00000030218	ensembl
chr1	166801	168700	-0.39	0.000116299	159167	166508	-	-294	ENSSSCG00000030218	ensembl
chr1	244901	246100	-0.98	6.29948e-05	228294	268388	-	0	ENSSSCG00000029697	ensembl
chr1	573301	574300	0.85	0.0025888	492912	493356	+	-79946	ENSSSCG00000030932	CH242-271M12.1
chr1	780301	781400	0.43	0.0056737	927952	930239	+	146552	ENSSSCG00000004009	TCTE3
chr1	865901	866900	-0.68	0.00295722	927952	930239	+	61052	ENSSSCG00000004009	TCTE3
chr1	869801	871600	0.45	0.000320212	927952	930239	+	56352	ENSSSCG00000004009	TCTE3
chr1	977101	978100	0.48	0.0030252	955870	970530	+	-6572	ENSSSCG00000025112	ensembl
chr1	986801	987900	0.58	0.00103214	987441	1175801	+	0	ENSSSCG00000004008	ensembl
chr1	991001	992000	-0.55	0.00335512	987441	1175801	+	0	ENSSSCG00000004008	ensembl
chr1	1594001	1595900	0.44	3.06735e-05	1590789	1616464	-	0	ENSSSCG00000004012	THBS2
chr1	1602601	1603700	0.49	0.00178235	1590789	1616464	-	0	ENSSSCG00000004012	THBS2
chr1	1605501	1606600	0.52	0.00382436	1590789	1616464	-	0	ENSSSCG00000004012	THBS2
chr1	1624901	1626000	-0.59	0.00530562	1590789	1616464	-	-8438	ENSSSCG00000004012	THBS2
chr1	1630701	1631800	0.44	0.00741461	1590789	1616464	-	-14238	ENSSSCG00000004012	THBS2
chr1	1642401	1643400	0.52	0.00262206	1590789	1616464	-	-25938	ENSSSCG00000004012	THBS2
chr1	1843301	1844300	0.5	0.00285053	1952604	1952690	+	108304	ENSSSCG00000018614	ensembl
chr1	1860101	1862200	-0.52	1.58794e-05	1952604	1952690	+	90404	ENSSSCG00000018614	ensembl
chr1	1872701	1874600	0.87	0	1952604	1952690	+	78004	ENSSSCG00000018614	ensembl
chr1	1899901	1901300	0.39	0.00249437	1952604	1952690	+	51304	ENSSSCG00000018614	ensembl
chr1	1995801	1996800	0.49	0.00255916	1979288	1987260	+	-8542	ENSSSCG00000027112	ensembl
chr1	2006101	2007100	0.49	0.00347508	1979288	1987260	+	-18842	ENSSSCG00000027112	ensembl
chr1	2019801	2020800	0.44	0.00342626	1979288	1987260	+	-32542	ENSSSCG00000027112	ensembl
chr1	2141601	2142600	0.6	0.00222183	2202117	2202230	-	59517	ENSSSCG00000025469	ensembl
chr1	2160501	2161500	0.78	0.00247672	2202117	2202230	-	40617	ENSSSCG00000025469	ensembl
chr1	2165101	2166300	-0.49	0.00430064	2202117	2202230	-	35817	ENSSSCG00000025469	ensembl
chr1	2170801	2171800	0.46	0.00308692	2202117	2202230	-	30317	ENSSSCG00000025469	ensembl
chr1	2339501	2341200	0.44	9.42513e-05	2230520	2365999	-	0	ENSSSCG00000004013	ensembl
chr1	2430901	2431900	0.51	0.00258149	2447572	2457750	+	15672	ENSSSCG00000004014	DACT2
chr1	2450101	2451200	0.46	0.00564652	2447572	2457750	+	0	ENSSSCG00000004014	DACT2
chr1	2455901	2457300	0.5	0.00169555	2447572	2457750	+	0	ENSSSCG00000004014	DACT2
chr1	2474301	2475500	0.53	0.00233999	2447572	2457750	+	-16552	ENSSSCG00000004014	DACT2
chr1	2527401	2528400	0.5	0.00369348	2447572	2457750	+	-69652	ENSSSCG00000004014	DACT2
chr1	2619001	2620100	0.67	0.00141281	2657897	2672308	+	37797	ENSSSCG00000004017	FRMD1
chr1	2682501	2683500	0.44	0.00218689	2677636	2716669	-	0	ENSSSCG00000004016	KIF25
chr1	2704101	2705100	0.55	0.0013746	2677636	2716669	-	0	ENSSSCG00000004016	KIF25
chr1	2777001	2778000	0.5	0.00311519	2720188	2815404	-	0	ENSSSCG00000004018	MLLT4
chr1	2812101	2813100	0.52	0.00119796	2720188	2815404	-	0	ENSSSCG00000004018	MLLT4
chr1	2982501	2983600	0.46	0.00623168	3101177	3124301	+	117577	ENSSSCG00000027404	ensembl
chr1	2995601	2996600	-0.87	0.00168358	3101177	3124301	+	104577	ENSSSCG00000027404	ensembl
chr1	3029701	3030700	0.48	0.00306781	3101177	3124301	+	70477	ENSSSCG00000027404	ensembl
chr1	3036101	3037800	-0.72	9.89125e-05	3101177	3124301	+	63377	ENSSSCG00000027404	ensembl
chr1	3043101	3044100	0.64	0.00311519	3101177	3124301	+	57077	ENSSSCG00000027404	ensembl
chr1	3092501	3093500	0.46	0.00226224	3101177	3124301	+	7677	ENSSSCG00000027404	ensembl
chr1	3113201	3114200	0.88	0.00222913	3101177	3124301	+	0	ENSSSCG00000027404	ensembl
chr1	3294101	3295600	-0.56	0.00167788	3289751	3306795	+	0	ENSSSCG00000004024	ensembl
chr1	3296901	3297900	0.56	0.00333469	3289751	3306795	+	0	ENSSSCG00000004024	ensembl
chr1	3309501	3310700	-0.44	0.0109772	3289751	3306795	+	-2707	ENSSSCG00000004024	ensembl
chr1	3312501	3313500	-0.63	0.00297148	3289751	3306795	+	-5707	ENSSSCG00000004024	ensembl
chr1	3314501	3315600	0.57	0.000495382	3289751	3306795	+	-7707	ENSSSCG00000004024	ensembl
chr1	3339001	3340300	0.45	0.00113407	3289751	3306795	+	-32207	ENSSSCG00000004024	ensembl
chr1	3426201	3427200	-0.59	0.00216041	3289751	3306795	+	-119407	ENSSSCG00000004024	ensembl
chr1	3436401	3437500	0.47	0.00180635	3289751	3306795	+	-129607	ENSSSCG00000004024	ensembl
chr1	3448201	3449400	0.43	0.00353056	3575169	3662188	+	125769	ENSSSCG00000004022	RPS6KA2
chr1	3465101	3466400	0.55	0.00104155	3575169	3662188	+	108769	ENSSSCG00000004022	RPS6KA2
chr1	3542301	3543900	0.48	0.000587932	3575169	3662188	+	31269	ENSSSCG00000004022	RPS6KA2
chr1	3603701	3604700	0.53	0.00307677	3575169	3662188	+	0	ENSSSCG00000004022	RPS6KA2
chr1	3644701	3645700	0.48	0.00276163	3575169	3662188	+	0	ENSSSCG00000004022	RPS6KA2
chr1	3690201	3691300	0.6	0.00177408	3716401	3734041	+	25101	ENSSSCG00000004020	SFT2D1
chr1	3742601	3743700	-0.6	0.00532511	3739374	3741687	+	-915	ENSSSCG00000004021	PRR18
chr1	3793501	3794700	-0.69	0.00182554	3739374	3741687	+	-51815	ENSSSCG00000004021	PRR18
chr1	3868701	3870100	-0.85	0.000264183	3739374	3741687	+	-127015	ENSSSCG00000004021	PRR18
chr1	4060901	4062000	-0.88	0.00171744	4256580	4256679	+	194580	ENSSSCG00000019654	U6
chr1	4084401	4086000	-0.74	6.92684e-05	4256580	4256679	+	170580	ENSSSCG00000019654	U6
chr1	4107201	4109100	-0.61	3.12217e-06	4256580	4256679	+	147480	ENSSSCG00000019654	U6
chr1	4338101	4339300	-0.53	0.00102499	4256580	4256679	+	-81423	ENSSSCG00000019654	U6
chr1	4356901	4358100	-0.63	0.000165018	4425764	4427710	+	67664	ENSSSCG00000029213	ensembl
chr1	4617701	4619200	-0.56	0.00135586	4635847	4742048	+	16647	ENSSSCG00000004027	PDE10A
chr1	4686801	4687900	-0.87	0.000872844	4635847	4742048	+	0	ENSSSCG00000004027	PDE10A
chr1	4707801	4709300	-0.49	0.00287457	4635847	4742048	+	0	ENSSSCG00000004027	PDE10A
chr1	4770501	4771900	-0.45	0.0317662	4758551	4776214	+	0	ENSSSCG00000004028	C6orf118
chr1	4815501	4816800	-0.82	0.0016922	4758551	4776214	+	-39288	ENSSSCG00000004028	C6orf118
chr1	4837601	4838700	-0.66	0.00461459	4758551	4776214	+	-61388	ENSSSCG00000004028	C6orf118
chr1	4891901	4893000	-0.55	0.00280376	4758551	4776214	+	-115688	ENSSSCG00000004028	C6orf118
chr1	4962301	4963600	-0.81	0.000546362	4758551	4776214	+	-186088	ENSSSCG00000004028	C6orf118
chr1	4970601	4971600	-0.79	0.00252899	4758551	4776214	+	-194388	ENSSSCG00000004028	C6orf118
chr1	4977201	4978400	-0.65	0.000696496	4758551	4776214	+	-200988	ENSSSCG00000004028	C6orf118
chr1	5020001	5021500	-0.74	3.87454e-05	4758551	4776214	+	-243788	ENSSSCG00000004028	C6orf118
chr1	5056901	5058500	-1.06	9.56659e-07	4758551	4776214	+	-280688	ENSSSCG00000004028	C6orf118
chr1	6239201	6240400	-0.71	0.00213247	6380698	6487086	-	140298	ENSSSCG00000004029	QKI
chr1	6256301	6257400	-0.98	0.000422665	6380698	6487086	-	123298	ENSSSCG00000004029	QKI
chr1	6305001	6306000	-0.84	0.00127131	6380698	6487086	-	74698	ENSSSCG00000004029	QKI
chr1	6334701	6335700	-0.74	0.00353056	6380698	6487086	-	44998	ENSSSCG00000004029	QKI
chr1	6850501	6851600	-0.66	0.00721874	7197035	7812493	+	345435	ENSSSCG00000004032	PARK2
chr1	7512601	7514400	-0.81	5.17733e-05	7197035	7812493	+	0	ENSSSCG00000004032	PARK2
chr1	7521501	7522500	-1.02	0.000431299	7197035	7812493	+	0	ENSSSCG00000004032	PARK2
chr1	7540201	7541400	-0.81	0.00104104	7197035	7812493	+	0	ENSSSCG00000004032	PARK2
chr1	7656601	7657900	-0.67	0.00264284	7197035	7812493	+	0	ENSSSCG00000004032	PARK2
chr1	7660301	7661300	-0.71	0.00336745	7197035	7812493	+	0	ENSSSCG00000004032	PARK2
chr1	7697901	7698900	-0.76	0.00262206	7197035	7812493	+	0	ENSSSCG00000004032	PARK2
chr1	7735901	7737100	-0.56	0.00336674	7197035	7812493	+	0	ENSSSCG00000004032	PARK2
chr1	7739501	7740500	-0.65	0.00328993	7197035	7812493	+	0	ENSSSCG00000004032	PARK2
chr1	7792901	7793900	-0.61	0.00352839	7197035	7812493	+	0	ENSSSCG00000004032	PARK2
chr1	7838401	7839400	-0.6	0.00336745	7197035	7812493	+	-25909	ENSSSCG00000004032	PARK2
chr1	7890801	7891800	-0.78	0.00262206	7197035	7812493	+	-78309	ENSSSCG00000004032	PARK2
chr1	7906001	7907000	-0.54	0.00246683	7197035	7812493	+	-93509	ENSSSCG00000004032	PARK2
chr1	8117001	8118300	-0.77	0.00228609	8042045	8262315	+	0	ENSSSCG00000026205	ensembl
chr1	8197801	8199200	-0.61	0.00642569	8042045	8262315	+	0	ENSSSCG00000026205	ensembl
chr1	8507901	8508900	-0.72	0.00334515	8497661	8508425	-	0	ENSSSCG00000025030	ensembl
chr1	8600801	8601800	-0.93	0.000275279	8579668	8584701	-	-16101	ENSSSCG00000029556	ensembl
chr1	8698001	8699600	-0.74	0.000503716	8739981	8787582	+	40381	ENSSSCG00000004038	PLG
chr1	8725401	8726900	-0.77	9.53461e-05	8739981	8787582	+	13081	ENSSSCG00000004038	PLG
chr1	8767101	8768200	-0.59	0.00984517	8739981	8787582	+	0	ENSSSCG00000004038	PLG
chr1	8785701	8787300	0.59	0.00294323	8739981	8787582	+	0	ENSSSCG00000004038	PLG
chr1	8802401	8803400	-0.84	0.00264524	8788104	8885504	-	0	ENSSSCG00000004039	SLC22A3
chr1	8832501	8833500	-0.71	0.00338022	8788104	8885504	-	0	ENSSSCG00000004039	SLC22A3
chr1	8836201	8837200	-0.57	0.00196686	8788104	8885504	-	0	ENSSSCG00000004039	SLC22A3
chr1	8921201	8922200	-0.69	0.00335198	8908400	8908526	+	-12676	ENSSSCG00000018769	SNORA18
chr1	9000201	9001200	-0.73	0.00347765	8980529	9012013	-	0	ENSSSCG00000004040	SLC22A2
chr1	9197201	9198200	-0.77	0.00293813	9166935	9271240	-	0	ENSSSCG00000004044	IGF2R
chr1	9207401	9208500	0.54	0.00178105	9166935	9271240	-	0	ENSSSCG00000004044	IGF2R
chr1	9278501	9279500	-0.66	0.0029958	9166935	9271240	-	-7262	ENSSSCG00000004044	IGF2R
chr1	9284801	9286400	-0.7	0.000562751	9166935	9271240	-	-13562	ENSSSCG00000004044	IGF2R
chr1	9572201	9573200	-0.7	0.00224466	9475309	9487684	+	-84518	ENSSSCG00000029876	SOD2
chr1	9603601	9604600	-0.73	0.00224466	9475309	9487684	+	-115918	ENSSSCG00000029876	SOD2
chr1	9862901	9864100	0.44	0.00796869	9838859	9914150	-	0	ENSSSCG00000004052	FNDC1
chr1	10138101	10139700	-0.93	2.80398e-05	10077340	10149319	+	0	ENSSSCG00000004055	RSPH3
chr1	10243701	10244800	-0.83	0.000951361	10077340	10149319	+	-94383	ENSSSCG00000004055	RSPH3
chr1	10262701	10264200	-0.58	0.000827118	10372368	10377224	+	108168	ENSSSCG00000024876	ensembl
chr1	10482801	10483800	-0.68	0.00219678	10432694	10496126	-	0	ENSSSCG00000004057	SYTL3
chr1	10484101	10485200	-0.6	0.00169792	10432694	10496126	-	0	ENSSSCG00000004057	SYTL3
chr1	10641901	10643000	-0.64	0.00205774	10660098	10662609	+	17098	ENSSSCG00000029686	ensembl
chr1	10852901	10854000	-0.68	0.00294323	10880705	10886367	-	26705	ENSSSCG00000023471	ensembl
chr1	10939501	10940600	-0.68	0.00162159	10907462	10971380	+	0	ENSSSCG00000012314	ensembl
chr1	11241001	11242000	-0.87	0.0034792	11253580	11319029	-	11580	ENSSSCG00000030535	SNX9
chr1	11296901	11297900	-0.74	0.0033802	11253580	11319029	-	0	ENSSSCG00000030535	SNX9
chr1	11309301	11310300	-0.75	0.00369229	11253580	11319029	-	0	ENSSSCG00000030535	SNX9
chr1	11521601	11522700	0.58	0.00129169	11472726	11548299	-	0	ENSSSCG00000024528	ZDHHC14
chr1	13042101	13043600	-0.8	0.000335206	13558885	13624788	+	515285	ENSSSCG00000024361	TFB1M
chr1	13346701	13347900	-0.69	0.00267741	13558885	13624788	+	210985	ENSSSCG00000024361	TFB1M
chr1	13673601	13674900	-0.87	0.000236092	13622194	13709772	-	0	ENSSSCG00000004065	TIAM2
chr1	13695101	13696100	-0.77	0.00189615	13622194	13709772	-	0	ENSSSCG00000004065	TIAM2
chr1	14016901	14017900	-0.63	0.0036598	14015976	14166874	-	0	ENSSSCG00000004070	SCAF8
chr1	14217401	14218500	-0.73	0.00214509	14015976	14166874	-	-50528	ENSSSCG00000004070	SCAF8
chr1	14291701	14293000	-0.63	0.00140226	14406886	14451537	+	113886	ENSSSCG00000004071	CNKSR3
chr1	14300901	14302200	-0.67	0.00352348	14406886	14451537	+	104686	ENSSSCG00000004071	CNKSR3
chr1	14572301	14573300	-0.55	0.0028319	14572710	14605560	-	0	ENSSSCG00000004072	ensembl
chr1	14769701	14771400	-0.86	7.24331e-05	14768972	14819128	-	0	ENSSSCG00000004074	MOR
chr1	15526501	15527500	-0.67	0.00303104	15590431	15689986	+	62931	ENSSSCG00000004075	RGS17
chr1	15587101	15588400	-0.65	0.00110323	15590431	15689986	+	2031	ENSSSCG00000004075	RGS17
chr1	15799901	15800900	-0.82	0.00274378	15717419	15728499	+	-71403	ENSSSCG00000004077	FBXO5
chr1	16053901	16054900	-0.7	0.00351593	16065606	16221209	-	10706	ENSSSCG00000004081	SYNE1
chr1	16332401	16333400	-1.13	3.01492e-05	16316574	16389026	+	0	ENSSSCG00000021273	ensembl
chr1	16400701	16402300	-0.64	0.000244703	16390684	16507454	+	0	ENSSSCG00000004082	ensembl
chr1	16427201	16428200	-0.56	0.00356679	16390684	16507454	+	0	ENSSSCG00000004082	ensembl
chr1	16481901	16483000	-0.89	0.000283128	16390684	16507454	+	0	ENSSSCG00000004082	ensembl
chr1	16498401	16499400	-0.81	0.00100085	16390684	16507454	+	0	ENSSSCG00000004082	ensembl
chr1	17244601	17245800	-0.63	0.0193052	17207038	17262700	+	0	ENSSSCG00000004089	RMND1
chr1	17310001	17311300	-0.68	0.00415448	17296719	17305906	+	-4096	ENSSSCG00000004090	ZBTB2
chr1	17440901	17442300	-0.63	0.0033918	17550420	17655433	-	108120	ENSSSCG00000004092	ensembl
chr1	17495601	17496800	-1.32	3.50636e-08	17550420	17655433	-	53620	ENSSSCG00000004092	ensembl
chr1	17498501	17499800	-0.68	0.000688929	17550420	17655433	-	50620	ENSSSCG00000004092	ensembl
chr1	17505601	17507500	-0.67	2.63267e-05	17550420	17655433	-	42920	ENSSSCG00000004092	ensembl
chr1	17594601	17596300	-0.79	0.000131392	17550420	17655433	-	0	ENSSSCG00000004092	ensembl
chr1	17631301	17632500	-0.99	0.000357864	17550420	17655433	-	0	ENSSSCG00000004092	ensembl
chr1	17761301	17763100	-1.05	1.08351e-07	17550420	17655433	-	-105869	ENSSSCG00000004092	ensembl
chr1	18817401	18818500	0.89	1.03037e-05	18783705	18819681	+	0	ENSSSCG00000004109	ZC3H12D
chr1	18842001	18843500	-0.56	0.000162865	18852325	18903792	-	8825	ENSSSCG00000004110	TAB2
chr1	20332801	20333800	-0.7	0.00367868	20431406	20487312	-	97606	ENSSSCG00000004112	SAMD5
chr1	20418401	20419800	-0.7	0.000343978	20431406	20487312	-	11606	ENSSSCG00000004112	SAMD5
chr1	20434401	20435400	-0.8	0.00135945	20431406	20487312	-	0	ENSSSCG00000004112	SAMD5
chr1	25071601	25073100	-0.79	0.000311798	24926110	24957597	-	-114005	ENSSSCG00000004138	HIVEP2
chr1	25509701	25510700	-0.76	0.00080297	25508757	25540362	-	0	ENSSSCG00000004140	VTA1
chr1	29604101	29605300	-0.75	0.00128976	29825730	29841626	-	220430	ENSSSCG00000004154	TNFAIP3
chr1	31386901	31388200	-0.75	0.00013044	31384824	31434786	+	0	ENSSSCG00000004165	PDE7B
chr1	31434901	31436300	-0.79	0.000121114	31384824	31434786	+	-116	ENSSSCG00000004165	PDE7B
chr1	33356501	33357500	-0.71	0.00203902	33338288	33400551	+	0	ENSSSCG00000004172	SLC2A12
chr1	34132701	34134000	0.75	0.00327261	33767778	33841832	-	-290870	ENSSSCG00000023999	ensembl
chr1	34216701	34217800	-0.93	0.00167022	34439083	34441686	-	221283	ENSSSCG00000004177	RPS12
chr1	34316201	34317300	-0.64	0.0028244	34439083	34441686	-	121783	ENSSSCG00000004177	RPS12
chr1	34322301	34323500	-1.02	9.20077e-05	34439083	34441686	-	115583	ENSSSCG00000004177	RPS12
chr1	34756501	34757500	-0.83	0.00144959	34705599	34758122	+	0	ENSSSCG00000004190	STX7
chr1	36383501	36384500	-0.71	0.00347854	36389689	36391164	-	5189	ENSSSCG00000004201	TMEM200A
chr1	36671701	36672700	-0.83	0.00126921	36632463	36730863	-	0	ENSSSCG00000004203	L3MBTL3
chr1	36697501	36698700	0.64	0.00443988	36632463	36730863	-	0	ENSSSCG00000004203	L3MBTL3
chr1	37036201	37037400	-0.85	0.000618836	37026746	37036710	-	0	ENSSSCG00000004204	TMEM244
chr1	38580901	38582000	-0.78	0.00221167	38212863	38839873	+	0	ENSSSCG00000004209	PTPRK
chr1	38604401	38606200	-0.64	0.000139308	38212863	38839873	+	0	ENSSSCG00000004209	PTPRK
chr1	43169601	43171000	-0.74	0.000343978	43421792	43421898	-	250792	ENSSSCG00000021086	U6
chr1	45152801	45153900	-0.74	0.00239046	45409931	45410531	-	256031	ENSSSCG00000028308	ensembl
chr1	45845101	45846200	-0.67	0.000756123	45615048	45819794	+	-25308	ENSSSCG00000004242	TBC1D32
chr1	48708401	48710300	-0.52	0	48621907	48789033	+	0	ENSSSCG00000004249	CEP85L
chr1	49027001	49028000	-0.84	0.00150486	48981862	49188743	-	0	ENSSSCG00000004250	SLC35F1
chr1	57285201	57286200	-0.81	0.00221002	57276096	57378530	-	0	ENSSSCG00000026246	B3GAT2
chr1	60807401	60808600	-0.61	0.00326905	60831750	60879526	+	23150	ENSSSCG00000004291	NT5E
chr1	60906101	60907100	-0.7	0.00307642	60891443	60977431	-	0	ENSSSCG00000004293	SNX14
chr1	62206101	62207100	-0.5	0.00179793	62210991	62211094	-	3891	ENSSSCG00000020277	U6
chr1	66408301	66409300	-0.81	0.00329007	66312008	66312340	-	-95962	ENSSSCG00000019674	7SK
chr1	79894801	79896300	-0.9	0.000376921	80233232	80376193	-	336932	ENSSSCG00000004364	HACE1
chr1	80478301	80479300	-0.72	0.00353593	80445447	80615997	+	0	ENSSSCG00000004365	LIN28B
chr1	82956901	82958000	-0.82	0.00141281	82935422	82938203	+	-18699	ENSSSCG00000004379	SOBP
chr1	84526401	84527700	-0.84	0.00106521	84502215	84559202	+	0	ENSSSCG00000004391	CEP57L1
chr1	84528201	84530000	-0.74	9.25054e-06	84502215	84559202	+	0	ENSSSCG00000004391	CEP57L1
chr1	87026001	87027000	-0.68	0.00260985	87048040	87102035	-	21040	ENSSSCG00000004420	TRAF3IP2
chr1	90018001	90019000	-0.8	0.00110573	90017731	90023575	-	0	ENSSSCG00000004433	HS3ST5
chr1	91834801	91836400	-0.6	0.00213947	91721730	91829805	-	-4997	ENSSSCG00000004434	FRK
chr1	91920301	91921300	-0.81	0.0031548	91861519	91997751	+	0	ENSSSCG00000004435	NT5DC1
chr1	93559901	93561100	-0.81	0.00132888	93506671	93566232	-	0	ENSSSCG00000025745	ensembl
chr1	96139501	96140500	-0.86	0.00187845	96353433	96353642	-	212933	ENSSSCG00000022379	ensembl
chr1	99182701	99184500	-0.46	4.11994e-05	99465592	99466764	+	281092	ENSSSCG00000004475	HTR1B
chr1	100577301	100581300	-0.3	0	100869647	100966064	+	288347	ENSSSCG00000004477	IMPG1
chr1	113945001	113946300	-0.73	0.000370239	113952131	114064057	-	5831	ENSSSCG00000004528	MBD2
chr1	116457201	116458200	-0.82	0.0036684	116724201	116763493	-	266001	ENSSSCG00000004537	TXNL1
chr1	116746701	116747800	-0.68	0.00347032	116724201	116763493	-	0	ENSSSCG00000004537	TXNL1
chr1	118489901	118491100	-0.68	0.000587932	118414307	118524727	-	0	ENSSSCG00000004552	TRIP4
chr1	119884401	119886200	-0.8	1.36032e-05	119861130	119869383	+	-15019	ENSSSCG00000004565	CA12
chr1	119904601	119905800	-0.69	0.00210213	119861130	119869383	+	-35219	ENSSSCG00000004565	CA12
chr1	121549201	121550500	-0.71	0.00278497	121502194	121530423	+	-18779	ENSSSCG00000025747	ensembl
chr1	122883901	122885000	-0.67	0.00198067	123140555	123240772	+	255555	ENSSSCG00000004576	RORA
chr1	123053401	123054400	-0.8	0.00202915	123140555	123240772	+	86155	ENSSSCG00000004576	RORA
chr1	123158301	123159300	-0.99	0.000154607	123140555	123240772	+	0	ENSSSCG00000004576	RORA
chr1	124011101	124012400	-0.72	0.00280737	123881298	123881401	-	-129701	ENSSSCG00000020189	U6
chr1	124174301	124175400	-1.01	0.000805158	124261171	124279310	+	85771	ENSSSCG00000004582	ensembl
chr1	124242401	124243800	-0.69	0.00150416	124261171	124279310	+	17371	ENSSSCG00000004582	ensembl
chr1	124742801	124744000	-0.95	9.22393e-05	124676343	124901532	+	0	ENSSSCG00000004587	MYO1E
chr1	126559101	126560100	-0.95	0.000849113	126414879	126509527	-	-49575	ENSSSCG00000004598	ensembl
chr1	126713701	126714700	-0.9	0.00117399	126609775	126611419	+	-102283	ENSSSCG00000026445	ensembl
chr1	128141001	128142100	-1.09	6.62167e-05	128199543	128256685	+	57443	ENSSSCG00000024210	ensembl
chr1	128776201	128777200	-0.67	0.00311013	128780600	128806568	+	3400	ENSSSCG00000004607	PYGO1
chr1	133904801	133905800	-0.69	0.00139499	133903979	133936093	+	0	ENSSSCG00000030168	CYP19A1
chr1	133911501	133912500	-0.58	0.00202734	133903979	133936093	+	0	ENSSSCG00000030168	CYP19A1
chr1	136501701	136502700	-0.74	0.00305985	136458261	136513293	+	0	ENSSSCG00000004653	SECISBP2L
chr1	137279901	137281100	-0.77	0.00133558	137103320	137303566	+	0	ENSSSCG00000004658	FBN1
chr1	139301201	139302200	-0.78	0.00201407	139452088	139452222	+	149888	ENSSSCG00000030173	SNORA70
chr1	141481801	141483300	-0.79	0.00169635	141436332	141517774	-	0	ENSSSCG00000004687	B2M
chr1	141481801	141483300	-0.79	0.00169635	141476599	141504524	+	0	ENSSSCG00000004684	ensembl
chr1	141716801	141717900	-0.74	0.00231035	141682597	141949823	+	0	ENSSSCG00000023996	ensembl
chr1	141716801	141717900	-0.74	0.00231035	141717295	141723599	+	0	ENSSSCG00000028089	ensembl
chr1	143036201	143037200	0.78	0.00223226	143025884	143041134	+	0	ENSSSCG00000004712	TGM7
chr1	144545901	144546900	0.83	0.0024674	144494610	144548307	+	0	ENSSSCG00000004738	ensembl
chr1	145502601	145503900	-0.75	0.00140362	145394743	145504961	+	0	ENSSSCG00000004753	INO80
chr1	152503601	152505000	-0.85	0.000662262	152453076	152455031	+	-48571	ENSSSCG00000004805	GJD2
chr1	153298801	153300100	-0.85	0.00147585	153304674	153379744	-	4574	ENSSSCG00000027232	FAM169B
chr1	155851501	155852500	-0.63	0.00309617	155637550	155853766	+	0	ENSSSCG00000004823	LRRK1
chr1	155871401	155872400	-0.83	0.00201936	155637550	155853766	+	-17636	ENSSSCG00000004823	LRRK1
chr1	156094001	156095000	-0.8	0.003605	156057763	156066216	-	-27786	ENSSSCG00000004826	VIMP
chr1	156248501	156249800	-0.68	0.00219605	156291108	156291241	-	41308	ENSSSCG00000019280	SNORA20
chr1	157875701	157876700	-0.68	0.00245195	157783503	157881006	+	0	ENSSSCG00000004832	UBE3A
chr1	157999601	158003100	0.69	0	158000986	158001077	-	0	ENSSSCG00000029014	SNORD116
chr1	157999601	158003100	0.69	0	158003065	158003156	-	0	ENSSSCG00000025061	SNORD116
chr1	158004801	158007800	0.77	0	158006979	158007070	+	0	ENSSSCG00000026099	SNORD116
chr1	158008101	158010000	0.92	0	158009613	158009704	+	0	ENSSSCG00000027296	SNORD116
chr1	158061401	158062600	-0.84	1.69063e-07	158009613	158009704	+	-51698	ENSSSCG00000027296	SNORD116
chr1	161050301	161051500	-1.12	1.0681e-05	161036719	161062878	+	0	ENSSSCG00000004854	ensembl
chr1	161608401	161609400	-0.71	0.0034413	161527669	161632553	-	0	ENSSSCG00000004856	NFATC1
chr1	161608401	161609400	-0.71	0.0034413	161579993	161793051	-	0	ENSSSCG00000004857	ATP9B
chr1	161614501	161615600	-0.81	0.00247483	161527669	161632553	-	0	ENSSSCG00000004856	NFATC1
chr1	161614501	161615600	-0.81	0.00247483	161579993	161793051	-	0	ENSSSCG00000004857	ATP9B
chr1	161898801	161899800	-0.78	0.00178146	161848006	161853942	+	-44860	ENSSSCG00000004858	SALL3
chr1	162006701	162008100	-0.66	0.000753508	161848006	161853942	+	-152760	ENSSSCG00000004858	SALL3
chr1	162294001	162295000	-0.7	0.0017626	161848006	161853942	+	-440060	ENSSSCG00000004858	SALL3
chr1	162665301	162666700	-0.66	0.00280452	162981003	162993575	-	314303	ENSSSCG00000023559	GALR1
chr1	163550001	163551100	0.48	0.00130773	163273808	163328610	-	-221392	ENSSSCG00000023533	ensembl
chr1	163558001	163559600	0.53	0.000767595	163273808	163328610	-	-229392	ENSSSCG00000023533	ensembl
chr1	163602201	163603400	0.66	0.00238201	163273808	163328610	-	-273592	ENSSSCG00000023533	ensembl
chr1	163637001	163638500	0.54	0.00148257	163898659	163953127	+	260159	ENSSSCG00000004859	ZNF516
chr1	163674201	163676100	0.48	0.000143623	163898659	163953127	+	222559	ENSSSCG00000004859	ZNF516
chr1	164219001	164220000	0.89	0.000269498	163898659	163953127	+	-265875	ENSSSCG00000004859	ZNF516
chr1	165071601	165072900	0.52	0.000498382	165071283	165072597	-	0	ENSSSCG00000004863	ensembl
chr1	165295501	165297100	-0.62	0.00109537	165272216	165272297	+	-23205	ENSSSCG00000018662	ensembl
chr1	165312101	165313300	-0.85	0.000849113	165272216	165272297	+	-39805	ENSSSCG00000018662	ensembl
chr1	177064601	177065600	0.7	0.00325691	177064516	177065127	-	0	ENSSSCG00000004902	RNF152
chr1	177351801	177353100	-0.73	0.00086814	177317766	177367336	-	0	ENSSSCG00000004903	CDH20
chr1	179751701	179752900	-0.78	0.000834383	179772067	179891302	+	19167	ENSSSCG00000004918	ALPK2
chr1	179954201	179955500	-0.61	0.000260156	179950610	180067851	-	0	ENSSSCG00000004919	NEDD4L
chr1	182009601	182010600	-0.79	0.00335705	182068242	182108910	+	57642	ENSSSCG00000004941	DIS3L
chr1	183120401	183121600	-0.81	0.000611869	183126894	183131818	+	5294	ENSSSCG00000004954	C15orf61
chr1	183565601	183566600	-0.74	0.00304534	183543999	183544105	-	-21497	ENSSSCG00000021369	U6
chr1	183573701	183575500	-0.71	0.000476119	183543999	183544105	-	-29597	ENSSSCG00000021369	U6
chr1	185313401	185314400	-0.84	0.0033315	185212193	185303450	+	-9952	ENSSSCG00000004969	KIF23
chr1	185370401	185371500	-0.95	7.99679e-05	185385027	185387204	-	13527	ENSSSCG00000004970	ensembl
chr1	186534201	186535200	-0.68	0.00334157	186637613	186680812	-	102413	ENSSSCG00000004973	UACA
chr1	186652901	186654200	-0.85	0.00113379	186637613	186680812	-	0	ENSSSCG00000004973	UACA
chr1	195006001	195007100	-0.7	0.00332458	194996881	195143110	+	0	ENSSSCG00000027765	FAM179B
chr1	201515901	201516900	-0.94	0.000364464	201656074	201698202	+	139174	ENSSSCG00000005027	FRMD6
chr1	204854001	204855000	-0.85	0.0024773	204780489	204841492	-	-12510	ENSSSCG00000005052	WDHD1
chr1	205684601	205685800	-0.88	0.000414685	205432796	205534850	+	-149752	ENSSSCG00000005060	KTN1
chr1	207164601	207165700	-0.77	0.00135345	207166637	207202262	-	937	ENSSSCG00000005067	C14orf105
chr1	208495801	208496900	-0.79	0.00206223	208488017	208527177	+	0	ENSSSCG00000005076	ensembl
chr1	212220101	212221300	-0.93	0.000275279	212192279	212218544	+	-1558	ENSSSCG00000005097	SNAPC1
chr1	216235401	216236400	-1.31	1.52644e-05	216180695	216180815	+	-54587	ENSSSCG00000018411	5S_rRNA
chr1	230218001	230219700	-0.91	3.69859e-05	229662567	230108309	+	-109693	ENSSSCG00000025613	ensembl
chr1	230949301	230950300	-0.77	0.00368129	230981734	231017408	+	31434	ENSSSCG00000005183	PSIP1
chr1	232357301	232358700	-0.86	0.000415013	231958097	232191301	+	-166001	ENSSSCG00000005190	NFIB
chr1	244933601	244935300	0.49	0.000385017	244923142	244935596	-	0	ENSSSCG00000005228	KCNV2
chr1	245704801	245705800	-0.82	0.000559292	245489496	245666198	-	-38604	ENSSSCG00000005232	SMARCA2
chr1	247139001	247140400	-0.94	0.000320152	247142879	247147622	+	2479	ENSSSCG00000021637	ensembl
chr1	248702501	248703500	0.72	0.00257221	248680702	248828200	+	0	ENSSSCG00000029150	FXN
chr1	248863901	248864900	-0.72	0.00264284	248714681	248883729	+	0	ENSSSCG00000005247	TJP2
chr1	254510401	254511400	-0.69	0.00302669	254616170	254671808	+	104770	ENSSSCG00000005268	RORB
chr1	257131201	257132400	-0.82	0.00177102	257106371	257310461	-	0	ENSSSCG00000005284	GNA14
chr1	257226201	257227500	-0.98	0.000164018	257106371	257310461	-	0	ENSSSCG00000005284	GNA14
chr1	257513201	257514400	-0.8	0.00183162	257713170	257713273	+	198770	ENSSSCG00000022769	U6
chr1	264106501	264107500	-0.69	0.00260985	264105680	264108701	+	0	ENSSSCG00000005313	CCDC107
chr1	264205701	264206800	-0.73	0.00222913	264193937	264199793	+	-5909	ENSSSCG00000005320	RGP1
chr1	266156501	266157900	-0.78	0.000239717	266161809	266161919	-	3909	ENSSSCG00000020185	U6
chr1	266690201	266691200	-0.65	0.002186	266638427	266670705	+	-19497	ENSSSCG00000005358	SHB
chr1	266886801	266888300	-0.98	0.000127714	266865137	266865195	-	-21607	ENSSSCG00000025337	ensembl
chr1	267185401	267186600	-0.54	0.00319004	267175371	267190286	-	0	ENSSSCG00000005360	IGFBPL1
chr1	267555901	267557500	-0.68	0.000305336	267545296	267646882	-	0	ENSSSCG00000023010	TMOD1
chr1	268407301	268408300	-0.73	0.00354932	268374986	268740816	-	0	ENSSSCG00000005377	ensembl
chr1	268418701	268420000	-0.6	0.00478915	268374986	268740816	-	0	ENSSSCG00000005377	ensembl
chr1	268871101	268872200	-0.74	0.00178271	268840563	268881630	+	0	ENSSSCG00000005379	GALNT12
chr1	270384101	270385100	-0.65	0.00365365	270188253	270408601	+	0	ENSSSCG00000005388	INVS
chr1	276846801	276848000	-0.95	5.1789e-05	276838249	276838352	-	-8450	ENSSSCG00000020046	U6
chr1	278646701	278647700	0.66	0.00265823	278643318	278648916	+	0	ENSSSCG00000026467	ensembl
chr1	280376401	280378000	0.34	0.0111782	280407367	280408620	-	29367	ENSSSCG00000005438	ACTL7B
chr1	280757201	280758200	-0.87	0.000810092	280758467	280845533	-	267	ENSSSCG00000005446	EPB41L4B
chr1	281773801	281774800	-0.58	0.00317252	281510947	281730889	+	-42913	ENSSSCG00000005450	PALM2
chr1	281948601	281949900	-0.56	0.0110419	281973738	281981141	-	23838	ENSSSCG00000005452	C9orf152
chr1	282133801	282134900	-0.77	0.0022408	282120743	282317913	-	0	ENSSSCG00000005455	SVEP1
chr1	283080501	283081500	-0.8	0.00189093	283049933	283120707	-	0	ENSSSCG00000005459	KIAA0368
chr1	283554601	283555700	-0.7	0.00172621	283606227	283742651	-	50527	ENSSSCG00000005465	SUSD1
chr1	283918201	283919200	-0.93	0.00140705	283908773	283976617	+	0	ENSSSCG00000005467	HSDL2
chr1	283920301	283921300	-0.79	0.00152854	283908773	283976617	+	0	ENSSSCG00000005467	HSDL2
chr1	283964001	283965100	-0.71	0.00124277	283908773	283976617	+	0	ENSSSCG00000005467	HSDL2
chr1	284271301	284272300	-0.66	0.00342161	284234458	284358731	+	0	ENSSSCG00000005471	SNX30
chr1	284344301	284345500	0.4	0.0258904	284234458	284358731	+	0	ENSSSCG00000005471	SNX30
chr1	284434901	284435900	-0.5	0.00368271	284427644	284428084	+	-6818	ENSSSCG00000005473	ensembl
chr1	284448101	284449100	0.23	0.00332727	284447110	284451960	-	0	ENSSSCG00000005474	ensembl
chr1	284452501	284453500	-0.6	8.08512e-06	284447110	284451960	-	-542	ENSSSCG00000005474	ensembl
chr1	284454001	284455900	-0.39	0.000103657	284447110	284451960	-	-2042	ENSSSCG00000005474	ensembl
chr1	284457701	284459500	0.18	0.00106052	284447110	284451960	-	-5742	ENSSSCG00000005474	ensembl
chr1	284466101	284467400	-0.34	0.000976852	284447110	284451960	-	-14142	ENSSSCG00000005474	ensembl
chr1	284477801	284479400	-0.48	0.00211361	284447110	284451960	-	-25842	ENSSSCG00000005474	ensembl
chr1	284481401	284483300	-0.51	9.70998e-07	284447110	284451960	-	-29442	ENSSSCG00000005474	ensembl
chr1	284488001	284489900	-0.3	9.62899e-05	284520493	284538894	-	30593	ENSSSCG00000005475	ZFP37
chr1	284496901	284498100	-0.39	0.00254926	284520493	284538894	-	22393	ENSSSCG00000005475	ZFP37
chr1	284501601	284503100	-0.46	0.000355725	284520493	284538894	-	17393	ENSSSCG00000005475	ZFP37
chr1	284508001	284511200	-0.52	5.85583e-13	284520493	284538894	-	9293	ENSSSCG00000005475	ZFP37
chr1	284511201	284512300	0.19	0.00308692	284520493	284538894	-	8193	ENSSSCG00000005475	ZFP37
chr1	284845201	284846500	-0.69	0.00210918	284834363	284852129	+	0	ENSSSCG00000005479	C9orf43
chr1	284952501	284953600	-0.73	0.00167794	284871911	284991153	+	0	ENSSSCG00000005480	ensembl
chr1	284955301	284956300	-0.92	0.000549696	284871911	284991153	+	0	ENSSSCG00000005480	ensembl
chr1	285641401	285642700	-0.58	0.016779	285628676	285700029	+	0	ENSSSCG00000005484	ZNF618
chr1	287161401	287162400	-0.71	0.00361508	286732772	286813962	-	-347440	ENSSSCG00000005494	TNC
chr1	287987001	287988800	-0.83	8.13125e-05	287904367	288136642	+	0	ENSSSCG00000005498	PAPPA
chr1	289494901	289496000	-0.92	0.000413804	289159489	289391538	-	-103364	ENSSSCG00000027360	ensembl
chr1	291429401	291430800	-0.88	9.89125e-05	291412515	291465448	-	0	ENSSSCG00000005504	BRINP1
chr1	292236701	292238000	-0.7	0.00236203	292326416	292373287	+	88416	ENSSSCG00000005505	ensembl
chr1	292692901	292693900	-0.88	0.00272292	292597607	292719296	-	0	ENSSSCG00000028117	ensembl
chr1	293636901	293638000	-0.77	0.00140362	293629345	293704926	-	0	ENSSSCG00000005518	GGTA1
chr1	294687801	294689100	-0.61	0.00154666	294661292	294714165	+	0	ENSSSCG00000005532	MRRF
chr1	297749101	297750100	-0.57	0.0024357	297497643	297714461	-	-34641	ENSSSCG00000005582	STRBP
chr1	298820801	298822000	-0.87	0.000581767	298850331	298942265	+	28331	ENSSSCG00000005587	NEK6
chr1	299448601	299449600	-0.76	0.00216984	299458570	299462246	+	8970	ENSSSCG00000005594	WDR38
chr1	299810901	299812200	-0.87	0.000122126	299771698	299984451	+	0	ENSSSCG00000005602	GAPVD1
chr1	300737801	300738800	-0.72	0.00363454	300757551	300805815	-	18751	ENSSSCG00000005605	ensembl
chr1	301085001	301086000	-0.7	0.00296537	300987667	300997401	+	-87601	ENSSSCG00000027126	ensembl
chr1	301130001	301131000	0.73	0.00165843	301225140	301230939	+	94140	ENSSSCG00000005606	LMX1B
chr1	301141101	301142500	0.76	0.00224001	301225140	301230939	+	82640	ENSSSCG00000005606	LMX1B
chr1	301308501	301309500	-0.68	0.00274378	301225140	301230939	+	-77563	ENSSSCG00000005606	LMX1B
chr1	301494901	301496000	-0.61	0.00260726	301441560	301671043	+	0	ENSSSCG00000005607	RALGPS1
chr1	301558101	301559100	-0.71	0.00311519	301441560	301671043	+	0	ENSSSCG00000005607	RALGPS1
chr1	301558101	301559100	-0.71	0.00311519	301554315	301587656	-	0	ENSSSCG00000005608	ANGPTL2
chr1	301582301	301583300	0.85	0.00280737	301441560	301671043	+	0	ENSSSCG00000005607	RALGPS1
chr1	301582301	301583300	0.85	0.00280737	301554315	301587656	-	0	ENSSSCG00000005608	ANGPTL2
chr1	301925301	301926700	0.66	2.54785e-05	301920985	301940945	-	0	ENSSSCG00000005614	FAM129B
chr1	301992501	301993500	-0.66	0.00240884	301920985	301940945	-	-51557	ENSSSCG00000005614	FAM129B
chr1	302008001	302009200	-0.92	0.000904108	302057983	302090174	+	48783	ENSSSCG00000005617	STXBP1
chr1	302028101	302029200	-0.55	0.00291389	302057983	302090174	+	28783	ENSSSCG00000005617	STXBP1
chr1	302093201	302094200	-0.7	0.00371317	302096168	302096282	-	1968	ENSSSCG00000022037	ensembl
chr1	302314501	302315600	0.72	0.00163748	302314206	302324802	-	0	ENSSSCG00000005628	ST6GALNAC2
chr1	302449501	302451100	-0.53	0.00369932	302448778	302452030	-	0	ENSSSCG00000005630	NAIF1
chr1	302921501	302922500	-0.65	0.00364497	302917898	302944879	+	0	ENSSSCG00000005652	GLE1
chr1	302956201	302957200	-0.82	0.00176155	302917898	302944879	+	-11323	ENSSSCG00000005652	GLE1
chr1	303013401	303014900	0.41	0.00216092	302971843	303025990	+	0	ENSSSCG00000005654	SPTAN1
chr1	303164401	303165800	0.5	0.00224079	303151697	303165931	+	0	ENSSSCG00000005660	TBC1D13
chr1	303228501	303229500	0.68	0.0029098	303225709	303256403	+	0	ENSSSCG00000005664	LRRC8A
chr1	303245801	303246800	0.46	0.00216984	303225709	303256403	+	0	ENSSSCG00000005664	LRRC8A
chr1	303295401	303296600	-0.64	0.00113027	303275683	303329083	+	0	ENSSSCG00000005667	NUP188
chr1	303315801	303317200	-0.61	0.00128318	303275683	303329083	+	0	ENSSSCG00000005667	NUP188
chr1	303364501	303366000	0.49	0.0040201	303351066	303380151	+	0	ENSSSCG00000005669	FAM73B
chr1	303375501	303376600	0.64	0.0027287	303351066	303380151	+	0	ENSSSCG00000005669	FAM73B
chr1	303399601	303401100	-0.54	0.00264898	303391083	303400174	+	0	ENSSSCG00000005670	DOLPP1
chr1	303408401	303409400	0.57	0.00361603	303403630	303417444	-	0	ENSSSCG00000005671	CRAT
chr1	303531401	303532600	-0.74	0.000824103	303470306	303471521	-	-59881	ENSSSCG00000005673	ensembl
chr1	303632701	303634000	-0.76	0.00159749	303687311	303696507	+	53311	ENSSSCG00000005678	NTMT1
chr1	303690201	303691800	0.56	4.93654e-05	303687311	303696507	+	0	ENSSSCG00000005678	NTMT1
chr1	303695001	303696300	0.47	0.00279649	303687311	303696507	+	0	ENSSSCG00000005678	NTMT1
chr1	303697901	303699100	0.55	0.00126506	303696543	303701842	-	0	ENSSSCG00000005679	ASB6
chr1	303910501	303911500	-0.8	0.000428646	303892886	303935551	+	0	ENSSSCG00000024341	USP20
chr1	303930101	303931700	0.53	0.00295896	303892886	303935551	+	0	ENSSSCG00000024341	USP20
chr1	304370101	304371400	0.81	5.49944e-05	304346787	304445413	+	0	ENSSSCG00000005699	HMCN2
chr1	304480401	304481400	-0.87	0.000806718	304454129	304508998	+	0	ENSSSCG00000005701	ASS1
chr1	304495201	304496500	-0.92	2.28815e-05	304454129	304508998	+	0	ENSSSCG00000005701	ASS1
chr1	304600501	304601500	-0.65	0.00364497	304575334	304625560	+	0	ENSSSCG00000005702	FUBP3
chr1	304615101	304616500	0.39	0.0167994	304575334	304625560	+	0	ENSSSCG00000005702	FUBP3
chr1	304794101	304795100	-0.63	0.00211031	304685889	304829672	+	0	ENSSSCG00000005706	ABL1
chr1	304825001	304826900	0.49	6.38628e-05	304685889	304829672	+	0	ENSSSCG00000005706	ABL1
chr1	305092901	305094100	0.65	0.000481584	304979408	305098340	+	0	ENSSSCG00000005710	LAMC3
chr1	305168801	305169900	-0.73	0.000991465	305131025	305241772	+	0	ENSSSCG00000005711	NUP214
chr1	305236401	305237400	0.46	0.00124277	305131025	305241772	+	0	ENSSSCG00000005711	NUP214
chr1	305265201	305266700	0.52	0.000662262	305269556	305284180	-	2856	ENSSSCG00000028172	FAM78A
chr1	305434601	305435600	0.54	0.00252587	305377245	305439325	+	0	ENSSSCG00000005715	ensembl
chr1	305444301	305445600	0.47	0.00152877	305440958	305456203	+	0	ENSSSCG00000005716	POMT1
chr1	305478801	305480000	-0.79	0.000814204	305471374	305486208	-	0	ENSSSCG00000027241	ensembl
chr1	305505301	305506500	0.53	0.00104194	305502184	305633144	-	0	ENSSSCG00000005719	RAPGEF1
chr1	305698701	305699700	-0.58	0.00280959	305733695	305937230	-	33995	ENSSSCG00000005720	MED27
chr1	305729801	305730800	0.45	0.00353056	305733695	305937230	-	2895	ENSSSCG00000005720	MED27
chr1	305734701	305735900	0.45	0.00128428	305733695	305937230	-	0	ENSSSCG00000005720	MED27
chr1	305743801	305745000	0.4	0.00222183	305733695	305937230	-	0	ENSSSCG00000005720	MED27
chr1	305775101	305776100	-0.6	0.00326576	305733695	305937230	-	0	ENSSSCG00000005720	MED27
chr1	305820901	305822000	-0.59	0.00148829	305733695	305937230	-	0	ENSSSCG00000005720	MED27
chr1	305861601	305862600	0.48	0.00149099	305733695	305937230	-	0	ENSSSCG00000005720	MED27
chr1	306152401	306153700	-0.63	0.00126635	306154772	306228908	-	1072	ENSSSCG00000005724	SETX
chr1	306154801	306155800	0.6	0.00200349	306154772	306228908	-	0	ENSSSCG00000005724	SETX
chr1	306171201	306172200	-0.58	0.00219605	306154772	306228908	-	0	ENSSSCG00000005724	SETX
chr1	306185601	306186800	-0.66	0.00143652	306154772	306228908	-	0	ENSSSCG00000005724	SETX
chr1	306211201	306212300	-0.65	0.00160631	306154772	306228908	-	0	ENSSSCG00000005724	SETX
chr1	306220801	306222500	-0.65	6.92684e-05	306154772	306228908	-	0	ENSSSCG00000005724	SETX
chr1	306266601	306267600	-0.83	0.00152877	306284353	306285021	+	16753	ENSSSCG00000026458	ensembl
chr1	306286501	306287900	-0.58	0.000564087	306284353	306285021	+	-1481	ENSSSCG00000026458	ensembl
chr1	306308301	306309300	-0.8	0.00176681	306284353	306285021	+	-23281	ENSSSCG00000026458	ensembl
chr1	306422001	306423800	0.43	9.30954e-05	306414455	306486475	-	0	ENSSSCG00000005729	DDX31
chr1	306441901	306443100	0.38	0.0174716	306414455	306486475	-	0	ENSSSCG00000005729	DDX31
chr1	306444901	306445900	0.45	0.00321615	306414455	306486475	-	0	ENSSSCG00000005729	DDX31
chr1	306504401	306505400	-0.68	0.00277076	306486802	306506690	+	0	ENSSSCG00000005731	GTF3C4
chr1	306540001	306541000	-0.7	0.00254751	306530099	306530326	-	-9676	ENSSSCG00000005732	AK8
chr1	306556101	306557300	-0.52	0.00600682	306530099	306530326	-	-25776	ENSSSCG00000005732	AK8
chr1	306557601	306558900	0.49	0.00173124	306530099	306530326	-	-27276	ENSSSCG00000005732	AK8
chr1	306721201	306722400	0.52	0.00112894	306719763	306726596	-	0	ENSSSCG00000028671	CEL
chr1	306722601	306724200	0.58	9.26376e-05	306719763	306726596	-	0	ENSSSCG00000028671	CEL
chr1	306790401	306791900	0.53	0.00168358	306729965	306927497	-	0	ENSSSCG00000005739	GTF3C5
chr1	306844701	306845800	-0.63	0.000971699	306729965	306927497	-	0	ENSSSCG00000005739	GTF3C5
chr1	306853801	306855200	0.47	0.00201483	306729965	306927497	-	0	ENSSSCG00000005739	GTF3C5
chr1	306853801	306855200	0.47	0.00201483	306853465	306857748	-	0	ENSSSCG00000005737	GFI1B
chr1	306985401	306986800	0.63	5.13316e-05	306985377	306995916	-	0	ENSSSCG00000023173	REXO4
chr1	306989701	306991400	0.62	1.14609e-05	306985377	306995916	-	0	ENSSSCG00000023173	REXO4
chr1	307017501	307018900	0.5	0.000869064	306998075	307029937	+	0	ENSSSCG00000021241	ADAMTS13
chr1	307037301	307038700	0.6	0.00013124	307030425	307039181	+	0	ENSSSCG00000021113	CACFD1
chr1	307112301	307114200	0.54	0.000122023	307095608	307128748	+	0	ENSSSCG00000026425	ADAMTSL2
chr1	307181101	307182600	0.49	0.00016003	307178223	307198524	+	0	ENSSSCG00000005742	DBH
chr1	307184901	307185900	0.66	0.00156601	307178223	307198524	+	0	ENSSSCG00000005742	DBH
chr1	307187801	307189200	0.43	0.00187845	307178223	307198524	+	0	ENSSSCG00000005742	DBH
chr1	307231701	307232700	0.52	0.00314192	307202692	307268119	-	0	ENSSSCG00000005740	SARDH
chr1	307249801	307250900	0.65	0.00133581	307202692	307268119	-	0	ENSSSCG00000005740	SARDH
chr1	307254401	307255400	-0.79	0.00294621	307202692	307268119	-	0	ENSSSCG00000005740	SARDH
chr1	307282101	307283500	0.47	0.00159933	307276016	307449234	-	0	ENSSSCG00000005743	VAV2
chr1	307298201	307300100	0.43	3.27925e-05	307276016	307449234	-	0	ENSSSCG00000005743	VAV2
chr1	307322301	307323300	0.58	0.00206015	307276016	307449234	-	0	ENSSSCG00000005743	VAV2
chr1	307328801	307329800	0.52	0.00326576	307276016	307449234	-	0	ENSSSCG00000005743	VAV2
chr1	307353801	307354800	0.49	0.00361183	307276016	307449234	-	0	ENSSSCG00000005743	VAV2
chr1	307369301	307370300	0.52	0.00325348	307276016	307449234	-	0	ENSSSCG00000005743	VAV2
chr1	307379101	307380100	-0.57	0.0022705	307276016	307449234	-	0	ENSSSCG00000005743	VAV2
chr1	307397401	307398400	0.61	0.00306886	307276016	307449234	-	0	ENSSSCG00000005743	VAV2
chr1	307401001	307402000	0.53	0.00298183	307276016	307449234	-	0	ENSSSCG00000005743	VAV2
chr1	307406601	307407600	0.56	0.00257206	307276016	307449234	-	0	ENSSSCG00000005743	VAV2
chr1	307415601	307416600	0.48	0.00365563	307276016	307449234	-	0	ENSSSCG00000005743	VAV2
chr1	307425201	307426700	0.62	0.000214264	307276016	307449234	-	0	ENSSSCG00000005743	VAV2
chr1	307488001	307489000	0.56	0.000585927	307475101	307507430	-	0	ENSSSCG00000005749	BRD3
chr1	307536701	307537900	0.5	0.00202009	307533212	307551074	+	0	ENSSSCG00000024912	WDR5
chr1	307549601	307550800	0.67	0.000209142	307533212	307551074	+	0	ENSSSCG00000024912	WDR5
chr1	307625001	307626500	0.47	0.00149997	307553518	307553643	-	-71359	ENSSSCG00000021926	U6atac
chr1	307654401	307655800	0.43	0.0024773	307553518	307553643	-	-100759	ENSSSCG00000021926	U6atac
chr1	307709601	307710600	0.76	0.00338406	307780257	307851628	-	69657	ENSSSCG00000005750	ensembl
chr1	307917101	307918200	0.54	0.00426175	307780257	307851628	-	-65474	ENSSSCG00000005750	ensembl
chr1	308151401	308152500	0.58	0.00113739	308064163	308174334	+	0	ENSSSCG00000005751	COL5A1
chr1	308159401	308161100	0.49	0.000874386	308064163	308174334	+	0	ENSSSCG00000005751	COL5A1
chr1	308180501	308181800	0.58	0.00143712	308064163	308174334	+	-6168	ENSSSCG00000005751	COL5A1
chr1	308188001	308189000	-0.62	0.00256238	308197101	308203079	+	8101	ENSSSCG00000023333	FCN2
chr1	308193701	308194900	0.52	0.00249437	308197101	308203079	+	2201	ENSSSCG00000023333	FCN2
chr1	308321901	308322900	0.64	0.00140357	308316069	308353293	+	0	ENSSSCG00000029715	OLFM1
chr1	308344001	308345700	0.45	0.000117082	308316069	308353293	+	0	ENSSSCG00000029715	OLFM1
chr1	308409101	308410500	0.46	0.00160868	308316069	308353293	+	-55809	ENSSSCG00000029715	OLFM1
chr1	308421901	308423800	0.5	9.29571e-05	308316069	308353293	+	-68609	ENSSSCG00000029715	OLFM1
chr1	308560401	308562000	0.52	0.00216425	308620790	308624302	+	58790	ENSSSCG00000005761	PPP1R26
chr1	308596301	308597300	-0.71	0.00124217	308620790	308624302	+	23490	ENSSSCG00000005761	PPP1R26
chr1	308621701	308623200	0.43	0.00113498	308620790	308624302	+	0	ENSSSCG00000005761	PPP1R26
chr1	308650301	308652000	0.45	0.00140226	308635546	308639471	+	-10831	ENSSSCG00000005759	MRPS2
chr1	308676001	308677000	0.54	0.00341247	308680295	308689213	-	3295	ENSSSCG00000005758	GLT6D1
chr1	308760501	308761500	-0.62	0.00237517	308751422	308841049	+	0	ENSSSCG00000005762	KCNT1
chr1	308788701	308790200	0.51	0.0007702	308751422	308841049	+	0	ENSSSCG00000005762	KCNT1
chr1	308848401	308849600	0.48	0.000648446	308851696	308882338	-	2096	ENSSSCG00000005753	CAMSAP1
chr1	308858101	308859800	0.47	0.000123687	308851696	308882338	-	0	ENSSSCG00000005753	CAMSAP1
chr1	308867701	308868700	0.54	0.0010166	308851696	308882338	-	0	ENSSSCG00000005753	CAMSAP1
chr1	308872001	308875200	0.47	2.65876e-07	308851696	308882338	-	0	ENSSSCG00000005753	CAMSAP1
chr1	308878001	308879100	0.44	0.00225647	308851696	308882338	-	0	ENSSSCG00000005753	CAMSAP1
chr1	309107301	309108600	-0.65	0.00298095	309075051	309078991	+	-28311	ENSSSCG00000025387	ensembl
chr1	309119001	309120000	-0.59	0.00353469	309075051	309078991	+	-40011	ENSSSCG00000025387	ensembl
chr1	312919701	312921200	-0.56	0.00180242	312969936	312972295	+	48736	ENSSSCG00000005821	ensembl
chr1	312922901	312927900	-0.34	0	312969936	312972295	+	42036	ENSSSCG00000005821	ensembl
chr1	312928501	312930200	-0.49	0.00103054	312969936	312972295	+	39736	ENSSSCG00000005821	ensembl
chr1	312930301	312932700	-0.23	1.21029e-05	312969936	312972295	+	37236	ENSSSCG00000005821	ensembl
chr1	312937201	312942600	-0.42	0	312969936	312972295	+	27336	ENSSSCG00000005821	ensembl
chr1	312943401	312946200	-0.21	5.85583e-13	312969936	312972295	+	23736	ENSSSCG00000005821	ensembl
chr1	312949601	312951200	-0.6	0.00124936	312969936	312972295	+	18736	ENSSSCG00000005821	ensembl
chr1	312965101	312967000	-0.67	1.26938e-07	312969936	312972295	+	2936	ENSSSCG00000005821	ensembl
chr1	312981801	312984300	-0.39	2.29106e-07	312969936	312972295	+	-9507	ENSSSCG00000005821	ensembl
chr1	313092101	313094100	-0.6	2.90322e-07	313147803	313148705	+	53703	ENSSSCG00000005822	ensembl
chr1	313099501	313101400	-0.29	0.000173396	313147803	313148705	+	46403	ENSSSCG00000005822	ensembl
chr1	313773701	313775700	0.64	7.47476e-07	313771803	313782852	-	0	ENSSSCG00000005838	TRAF2
chr1	313781201	313782900	0.54	2.03918e-05	313771803	313782852	-	0	ENSSSCG00000005838	TRAF2
chr1	313806901	313808400	0.56	0.000377057	313804888	313808752	+	0	ENSSSCG00000005833	MBF1
chr1	313829601	313831500	0.56	2.74523e-05	313829284	313830773	+	0	ENSSSCG00000005834	ensembl
chr1	313836501	313837500	0.78	0.00127135	313836144	313839430	+	0	ENSSSCG00000005835	LCN6
chr1	313899101	313900100	0.54	0.00129508	313881749	313890301	+	-8801	ENSSSCG00000005830	CCDC183
chr1	313928001	313929700	0.52	2.08958e-05	313920658	313928723	-	0	ENSSSCG00000005841	RABL6
chr1	314027801	314028800	0.5	0.00127314	314032464	314078885	+	3664	ENSSSCG00000005855	EXD3
chr1	314038101	314039100	0.52	0.00368441	314032464	314078885	+	0	ENSSSCG00000005855	EXD3
chr1	314048301	314049300	0.51	0.00161203	314032464	314078885	+	0	ENSSSCG00000005855	EXD3
chr1	314066401	314067800	0.52	0.000688285	314032464	314078885	+	0	ENSSSCG00000005855	EXD3
chr1	314115001	314116500	0.57	0.00593072	314116618	314126037	-	118	ENSSSCG00000005846	NELFB
chr1	314152701	314153800	0.65	0.000828603	314152677	314153474	+	0	ENSSSCG00000005858	RNF208
chr1	314156201	314157200	0.49	0.00316547	314156422	314164158	-	0	ENSSSCG00000005859	NDOR1
chr1	314158501	314159500	0.53	0.00323172	314156422	314164158	-	0	ENSSSCG00000005859	NDOR1
chr1	314214401	314219200	0.29	0	314215846	314216110	-	0	ENSSSCG00000022570	ensembl
chr1	314214401	314219200	0.29	0	314216707	314218478	-	0	ENSSSCG00000023015	ensembl
chr10	66101	67100	-0.82	0.00235515	50589	62614	+	-3488	ENSSSCG00000010795	NDUFAB1
chr10	720301	721300	-0.66	0.00280507	309239	337906	+	-382396	ENSSSCG00000028923	ensembl
chr10	861501	862500	-0.74	0.00236388	309239	337906	+	-523596	ENSSSCG00000028923	ensembl
chr10	879001	880000	-0.66	0.00352016	309239	337906	+	-541096	ENSSSCG00000028923	ensembl
chr10	1092501	1093600	-0.63	0.00276479	309239	337906	+	-754596	ENSSSCG00000028923	ensembl
chr10	1161301	1162300	-0.61	0.00251611	309239	337906	+	-823396	ENSSSCG00000028923	ensembl
chr10	1214201	1215400	-1	8.45584e-05	309239	337906	+	-876296	ENSSSCG00000028923	ensembl
chr10	1570501	1571500	-0.69	0.00277298	2258881	2274919	+	687381	ENSSSCG00000010805	ensembl
chr10	1651701	1652800	-0.73	0.00415422	2258881	2274919	+	606081	ENSSSCG00000010805	ensembl
chr10	1654101	1655100	-0.87	0.00292498	2258881	2274919	+	603781	ENSSSCG00000010805	ensembl
chr10	1718201	1719400	-0.69	0.0016978	2258881	2274919	+	539481	ENSSSCG00000010805	ensembl
chr10	1850601	1851700	-0.71	0.00097873	2258881	2274919	+	407181	ENSSSCG00000010805	ensembl
chr10	1943401	1944500	-1.18	1.31804e-06	2258881	2274919	+	314381	ENSSSCG00000010805	ensembl
chr10	2089401	2090500	-0.9	0.00128658	2258881	2274919	+	168381	ENSSSCG00000010805	ensembl
chr10	2279801	2280900	0.69	0.00184925	2279195	2304949	-	0	ENSSSCG00000010801	ensembl
chr10	2562001	2563100	-0.68	0.00108784	2543423	2546894	-	-15108	ENSSSCG00000010806	RGS2
chr10	2575101	2576100	-0.64	0.00304518	2543423	2546894	-	-28208	ENSSSCG00000010806	RGS2
chr10	2748101	2749100	-0.66	0.00150383	2748780	2748872	-	0	ENSSSCG00000030244	U6
chr10	2763301	2764300	-0.67	0.00246158	2748780	2748872	-	-14430	ENSSSCG00000030244	U6
chr10	2771401	2773100	-0.48	0.00201747	2748780	2748872	-	-22530	ENSSSCG00000030244	U6
chr10	2840001	2841000	-0.71	0.00360314	2929299	2949876	-	88299	ENSSSCG00000010807	RGS21
chr10	2864301	2865700	-0.81	0.000278476	2929299	2949876	-	63599	ENSSSCG00000010807	RGS21
chr10	2901601	2903200	-0.71	0.000198638	2929299	2949876	-	26099	ENSSSCG00000010807	RGS21
chr10	2915201	2916300	-0.9	0.000649572	2929299	2949876	-	12999	ENSSSCG00000010807	RGS21
chr10	2941901	2942900	-0.49	0.00261215	2929299	2949876	-	0	ENSSSCG00000010807	RGS21
chr10	3326901	3327900	-0.7	0.000805354	3286932	3305931	-	-20971	ENSSSCG00000010808	RGS18
chr10	3347201	3348500	-0.76	0.000787127	3286932	3305931	-	-41271	ENSSSCG00000010808	RGS18
chr10	3486901	3487900	-0.77	0.00320686	3286932	3305931	-	-180971	ENSSSCG00000010808	RGS18
chr10	3525101	3526200	-0.65	0.002028	3286932	3305931	-	-219171	ENSSSCG00000010808	RGS18
chr10	3607301	3608400	-0.81	0.00178146	3286932	3305931	-	-301371	ENSSSCG00000010808	RGS18
chr10	5099301	5100300	-0.8	0.00367068	4993529	5184274	+	0	ENSSSCG00000010809	ensembl
chr10	5204601	5205700	-0.71	0.00127017	4993529	5184274	+	-20328	ENSSSCG00000010809	ensembl
chr10	5229901	5230900	-0.78	0.00278458	4993529	5184274	+	-45628	ENSSSCG00000010809	ensembl
chr10	5317801	5318800	-0.71	0.00290227	4993529	5184274	+	-133528	ENSSSCG00000010809	ensembl
chr10	5722501	5724100	-0.61	0.000688929	6017460	6017557	+	293360	ENSSSCG00000018504	Y_RNA
chr10	5905801	5906900	-0.97	0.000163405	6017460	6017557	+	110560	ENSSSCG00000018504	Y_RNA
chr10	6410601	6411800	-1.13	3.87454e-05	6683513	6683619	-	271713	ENSSSCG00000029404	U6
chr10	7502901	7504800	-0.79	1.50822e-06	7400167	7400283	+	-102619	ENSSSCG00000018869	5S_rRNA
chr10	7851001	7852000	-0.68	0.00304693	7791237	7820573	-	-30429	ENSSSCG00000025480	ensembl
chr10	7863501	7865100	-0.54	0.0034724	7791237	7820573	-	-42929	ENSSSCG00000025480	ensembl
chr10	7906001	7907400	-0.67	0.000734926	7791237	7820573	-	-85429	ENSSSCG00000025480	ensembl
chr10	7929201	7930300	-0.74	0.00195149	7791237	7820573	-	-108629	ENSSSCG00000025480	ensembl
chr10	8060901	8062200	-0.92	8.09131e-05	7791237	7820573	-	-240329	ENSSSCG00000025480	ensembl
chr10	8086601	8088100	-0.63	0.000447544	7791237	7820573	-	-266029	ENSSSCG00000025480	ensembl
chr10	8128201	8129300	-0.67	0.00150416	7791237	7820573	-	-307629	ENSSSCG00000025480	ensembl
chr10	8131901	8133100	-0.75	0.00147537	7791237	7820573	-	-311329	ENSSSCG00000025480	ensembl
chr10	8167701	8168900	-0.63	0.00218954	7791237	7820573	-	-347129	ENSSSCG00000025480	ensembl
chr10	8255301	8256600	-0.9	0.00026822	8644061	8823152	-	387461	ENSSSCG00000010814	ESRRG
chr10	8270201	8271400	-0.55	0.00211361	8644061	8823152	-	372661	ENSSSCG00000010814	ESRRG
chr10	8379801	8381100	-0.76	0.00559359	8644061	8823152	-	262961	ENSSSCG00000010814	ESRRG
chr10	8676801	8678100	-0.77	0.000443193	8644061	8823152	-	0	ENSSSCG00000010814	ESRRG
chr10	8844601	8845700	-0.77	0.000663681	8644061	8823152	-	-21450	ENSSSCG00000010814	ESRRG
chr10	8965601	8966600	-0.8	0.00192361	8644061	8823152	-	-142450	ENSSSCG00000010814	ESRRG
chr10	9072001	9073100	-0.75	0.00120881	9309624	9309752	+	236524	ENSSSCG00000019518	U6atac
chr10	9109601	9110600	-0.79	0.00133516	9309624	9309752	+	199024	ENSSSCG00000019518	U6atac
chr10	9432301	9433300	-0.58	0.00308722	9309624	9309752	+	-122550	ENSSSCG00000019518	U6atac
chr10	9455901	9457100	-0.88	0.00136397	9309624	9309752	+	-146150	ENSSSCG00000019518	U6atac
chr10	9638301	9639400	-0.8	0.000828603	9647962	9812845	-	8562	ENSSSCG00000027207	GPATCH2
chr10	9660101	9661700	-0.54	0.00227566	9647962	9812845	-	0	ENSSSCG00000027207	GPATCH2
chr10	9701101	9702100	-0.77	0.00228151	9647962	9812845	-	0	ENSSSCG00000027207	GPATCH2
chr10	9897301	9898500	-0.68	0.00232587	9884693	9979952	+	0	ENSSSCG00000029778	SPATA17
chr10	10045701	10047300	-0.66	0.00028274	9884693	9979952	+	-65750	ENSSSCG00000029778	SPATA17
chr10	10115401	10116400	-0.64	0.00317352	9884693	9979952	+	-135450	ENSSSCG00000029778	SPATA17
chr10	10235101	10236200	-0.71	0.00253459	10300918	10339322	+	64718	ENSSSCG00000027846	RRP15
chr10	10271101	10272100	-0.75	0.00243781	10300918	10339322	+	28818	ENSSSCG00000027846	RRP15
chr10	10476701	10478500	-0.83	2.57956e-06	10354223	10478457	+	0	ENSSSCG00000010816	TGFB2
chr10	10476701	10478500	-0.83	2.57956e-06	10476950	10477252	-	0	ENSSSCG00000019271	7SK
chr10	10644601	10646000	-0.62	0.00104226	10354223	10478457	+	-166145	ENSSSCG00000010816	TGFB2
chr10	10665801	10667100	-0.8	0.000965055	10354223	10478457	+	-187345	ENSSSCG00000010816	TGFB2
chr10	10959701	10961600	-0.74	7.77359e-06	11029409	11060723	+	67809	ENSSSCG00000010817	LYPLAL1
chr10	10995401	10996400	-0.72	0.00305985	11029409	11060723	+	33009	ENSSSCG00000010817	LYPLAL1
chr10	11050401	11051900	-0.71	0.00045344	11029409	11060723	+	0	ENSSSCG00000010817	LYPLAL1
chr10	11097301	11098500	-1.05	0.000100567	11029409	11060723	+	-36579	ENSSSCG00000010817	LYPLAL1
chr10	11120101	11121100	-0.65	0.00269208	11029409	11060723	+	-59379	ENSSSCG00000010817	LYPLAL1
chr10	11148201	11149200	-0.85	0.00135038	11192745	11195104	-	43545	ENSSSCG00000010818	MPHOSPH6
chr10	11156401	11157400	-0.73	0.00298884	11192745	11195104	-	35345	ENSSSCG00000010818	MPHOSPH6
chr10	11169901	11170900	-0.59	0.00235188	11192745	11195104	-	21845	ENSSSCG00000010818	MPHOSPH6
chr10	11495001	11496400	-0.78	0.000653286	11615850	11627111	-	119450	ENSSSCG00000010819	SLC30A10
chr10	11548701	11549700	-0.69	0.00367868	11615850	11627111	-	66150	ENSSSCG00000010819	SLC30A10
chr10	11579801	11581600	-0.7	2.80903e-05	11615850	11627111	-	34250	ENSSSCG00000010819	SLC30A10
chr10	11598301	11599500	-0.58	0.00287378	11615850	11627111	-	16350	ENSSSCG00000010819	SLC30A10
chr10	11698301	11699500	-0.67	0.00114707	11663247	11730329	-	0	ENSSSCG00000010821	EPRS
chr10	11719301	11720500	-0.81	0.000889089	11663247	11730329	-	0	ENSSSCG00000010821	EPRS
chr10	11815301	11816300	-0.66	0.00310754	11767615	11807392	+	-7910	ENSSSCG00000010823	ensembl
chr10	11859401	11860400	-0.76	0.00216092	11838697	11930420	+	0	ENSSSCG00000010824	RAB3GAP2
chr10	11927601	11928600	0.48	0.0027287	11838697	11930420	+	0	ENSSSCG00000010824	RAB3GAP2
chr10	12163801	12164800	-0.72	0.00252185	12062550	12097189	-	-66613	ENSSSCG00000010825	ensembl
chr10	12388601	12389600	-0.61	0.00342989	12272073	12361293	-	-27309	ENSSSCG00000010829	MARC1
chr10	12614001	12615400	-0.91	1.94697e-05	12516053	12519074	-	-94928	ENSSSCG00000010830	HLX
chr10	12634401	12635400	-0.79	0.00203725	12516053	12519074	-	-115328	ENSSSCG00000010830	HLX
chr10	12734101	12735100	-0.75	0.00272172	12516053	12519074	-	-215028	ENSSSCG00000010830	HLX
chr10	12791801	12792800	-0.63	0.00299701	12977461	13015992	-	184661	ENSSSCG00000010831	DUSP10
chr10	12819701	12820700	-0.76	0.00327428	12977461	13015992	-	156761	ENSSSCG00000010831	DUSP10
chr10	12840501	12841500	-0.77	0.00171854	12977461	13015992	-	135961	ENSSSCG00000010831	DUSP10
chr10	12847301	12848500	-1.03	0.000148856	12977461	13015992	-	128961	ENSSSCG00000010831	DUSP10
chr10	12938701	12940200	-0.97	9.64128e-07	12977461	13015992	-	37261	ENSSSCG00000010831	DUSP10
chr10	12989401	12990400	-0.81	0.00123086	12977461	13015992	-	0	ENSSSCG00000010831	DUSP10
chr10	13109901	13111000	-0.66	0.00253558	12977461	13015992	-	-93910	ENSSSCG00000010831	DUSP10
chr10	13233001	13234000	-0.7	0.00299701	13425274	13444208	-	191274	ENSSSCG00000010832	HHIPL2
chr10	13461001	13462300	-0.72	0.00188657	13450026	13471505	-	0	ENSSSCG00000010833	TAF1A
chr10	13482101	13483100	-0.76	0.00263002	13487025	13583457	+	3925	ENSSSCG00000010834	MIA3
chr10	13498301	13499400	0.49	0.0023792	13487025	13583457	+	0	ENSSSCG00000010834	MIA3
chr10	13584801	13586600	-0.85	8.37725e-06	13586602	13621298	-	2	ENSSSCG00000010835	AIDA
chr10	13589601	13590600	-0.58	0.00300747	13586602	13621298	-	0	ENSSSCG00000010835	AIDA
chr10	13636301	13637300	-0.56	0.00124725	13624315	13636566	+	0	ENSSSCG00000010836	BROX
chr10	13669501	13670600	-0.71	0.000562381	13624315	13636566	+	-32936	ENSSSCG00000010836	BROX
chr10	13701701	13702900	-0.85	0.0017993	13763841	13772545	-	60941	ENSSSCG00000010837	FAM177B
chr10	14059101	14060400	0.46	0.00244922	14057448	14059955	+	0	ENSSSCG00000010844	CHML
chr10	14140901	14141900	-0.79	0.00206612	14169374	14336577	-	27474	ENSSSCG00000010840	RGS7
chr10	14182601	14183800	-0.73	0.00142091	14169374	14336577	-	0	ENSSSCG00000010840	RGS7
chr10	14508501	14509500	-0.91	0.000802604	14574272	14641340	+	64772	ENSSSCG00000010846	ensembl
chr10	14512501	14513600	-0.69	0.00082022	14574272	14641340	+	60672	ENSSSCG00000010846	ensembl
chr10	15133501	15134800	-0.9	0.000430891	15136566	15179564	-	1766	ENSSSCG00000010849	WDR26
chr10	15272301	15273300	-0.68	0.00169975	15304507	15386849	+	31207	ENSSSCG00000028881	CNIH3
chr10	15380701	15381800	0.52	0.00235251	15304507	15386849	+	0	ENSSSCG00000028881	CNIH3
chr10	15774601	15776400	0.39	0.000415793	15702866	15723221	+	-51381	ENSSSCG00000020698	ensembl
chr10	16155101	16156100	-0.8	0.00347429	16218456	16292135	-	62356	ENSSSCG00000010850	ENAH
chr10	16231401	16232400	-0.81	0.0028079	16218456	16292135	-	0	ENSSSCG00000010850	ENAH
chr10	16655401	16656500	-0.77	0.00296575	16598158	16636256	-	-19146	ENSSSCG00000023660	PARP1
chr10	16662001	16663500	-0.64	0.00124725	16598158	16636256	-	-25746	ENSSSCG00000023660	PARP1
chr10	16840201	16841400	-0.98	1.81532e-05	16874589	16891790	+	33189	ENSSSCG00000010860	PSEN2
chr10	17567801	17569400	-0.67	0.000226463	17523961	17571929	-	0	ENSSSCG00000010866	SCCPDH
chr10	17596001	17597900	-0.22	0.000176106	17523961	17571929	-	-24073	ENSSSCG00000010866	SCCPDH
chr10	17804801	17805800	-0.75	0.00116032	17757898	17841813	-	0	ENSSSCG00000010869	ensembl
chr10	18001301	18002400	-0.92	0.000365915	17966066	18268833	+	0	ENSSSCG00000010872	AKT3
chr10	18088801	18089800	-0.73	0.00343149	17966066	18268833	+	0	ENSSSCG00000010872	AKT3
chr10	18365301	18366500	-0.68	0.000503716	18268773	18473911	-	0	ENSSSCG00000028096	ensembl
chr10	18381101	18382600	-0.69	0.00142386	18268773	18473911	-	0	ENSSSCG00000028096	ensembl
chr10	18421701	18422700	-0.83	0.001727	18268773	18473911	-	0	ENSSSCG00000028096	ensembl
chr10	18679501	18680800	-0.73	0.000880792	18607442	18681061	-	0	ENSSSCG00000010871	ensembl
chr10	18808101	18809200	-0.84	0.00274349	18692867	18755478	+	-52624	ENSSSCG00000030502	ensembl
chr10	18900001	18901400	-1	9.25054e-06	18692867	18755478	+	-144524	ENSSSCG00000030502	ensembl
chr10	19281901	19282900	-0.66	0.00347854	19356002	19357570	+	73102	ENSSSCG00000030070	ZNF238
chr10	19290201	19291300	-0.82	0.00165933	19356002	19357570	+	64702	ENSSSCG00000030070	ZNF238
chr10	19321501	19322800	-0.79	0.000456943	19356002	19357570	+	33202	ENSSSCG00000030070	ZNF238
chr10	19326701	19327700	-0.74	0.00360649	19356002	19357570	+	28302	ENSSSCG00000030070	ZNF238
chr10	19366301	19367300	-0.6	0.00352515	19356002	19357570	+	-8732	ENSSSCG00000030070	ZNF238
chr10	19590301	19591400	-0.69	0.00320912	19583685	19606684	-	0	ENSSSCG00000010874	ADSS
chr10	19982101	19983100	-0.64	0.00276914	19918406	19928777	+	-53325	ENSSSCG00000010877	HNRNPU
chr10	20129401	20130500	-0.71	0.00463314	20040917	20137124	+	0	ENSSSCG00000010878	EFCAB2
chr10	20214301	20215600	-0.77	0.00206181	20040917	20137124	+	-77178	ENSSSCG00000010878	EFCAB2
chr10	20737601	20738800	0.54	0.00141871	20398643	20755968	+	0	ENSSSCG00000010879	KIF26B
chr10	20888001	20889500	-0.51	0.00104483	20923675	20987122	-	34175	ENSSSCG00000022034	SMYD3
chr10	21035501	21036600	-0.56	0.00238048	20923675	20987122	-	-48380	ENSSSCG00000022034	SMYD3
chr10	21103301	21104300	-0.78	0.00269782	20923675	20987122	-	-116180	ENSSSCG00000022034	SMYD3
chr10	21136301	21137300	-0.7	0.00317945	20923675	20987122	-	-149180	ENSSSCG00000022034	SMYD3
chr10	21178701	21179800	-0.69	0.000990548	20923675	20987122	-	-191580	ENSSSCG00000022034	SMYD3
chr10	21309901	21311000	-1.08	7.24331e-05	21380830	21562961	+	69830	ENSSSCG00000023775	ensembl
chr10	21575501	21576500	-0.55	0.00304656	21380830	21562961	+	-12541	ENSSSCG00000023775	ensembl
chr10	21580001	21581300	-0.82	0.00100977	21380830	21562961	+	-17041	ENSSSCG00000023775	ensembl
chr10	21637801	21638800	-0.93	0.000500881	21616852	21670251	+	0	ENSSSCG00000010884	ensembl
chr10	21691001	21692500	-0.54	0.000239889	21700901	21701329	-	8401	ENSSSCG00000010881	ensembl
chr10	21718801	21720100	-0.77	0.00341552	21700901	21701329	-	-17473	ENSSSCG00000010881	ensembl
chr10	21730701	21732200	-0.83	0.000135391	21746750	21749788	-	14550	ENSSSCG00000023470	ensembl
chr10	21927801	21928900	-0.8	0.00216026	21915004	22050197	-	0	ENSSSCG00000010886	ensembl
chr10	22024801	22025800	-0.74	0.00231596	21915004	22050197	-	0	ENSSSCG00000010886	ensembl
chr10	22095801	22097500	-0.65	0.000506379	22082644	22084488	+	-11314	ENSSSCG00000010888	CCDC185
chr10	22261801	22264400	-0.56	3.97969e-12	22256790	22267783	-	0	ENSSSCG00000030286	ensembl
chr10	22268001	22269800	-0.5	4.01587e-06	22256790	22267783	-	-219	ENSSSCG00000030286	ensembl
chr10	22606501	22608100	-0.83	6.25598e-10	22734927	22735328	+	126827	ENSSSCG00000022143	ensembl
chr10	22615001	22616900	-0.57	8.54633e-05	22734927	22735328	+	118027	ENSSSCG00000022143	ensembl
chr10	22750901	22752700	-0.61	2.60672e-08	22734927	22735328	+	-15574	ENSSSCG00000022143	ensembl
chr10	23612101	23613400	-0.75	0.000964781	23871603	23871709	+	258203	ENSSSCG00000019938	U6
chr10	23753501	23754500	-0.77	0.00158064	23871603	23871709	+	117103	ENSSSCG00000019938	U6
chr10	23912401	23914200	-0.72	3.92043e-05	23896560	24100301	-	0	ENSSSCG00000010892	KCNT2
chr10	23917501	23919300	-0.59	0.000267207	23896560	24100301	-	0	ENSSSCG00000010892	KCNT2
chr10	23936801	23938400	-0.92	3.63401e-05	23896560	24100301	-	0	ENSSSCG00000010892	KCNT2
chr10	24134401	24135800	-0.58	0.00303455	23896560	24100301	-	-34101	ENSSSCG00000010892	KCNT2
chr10	24266701	24267800	-0.73	0.00286843	24337266	24406910	+	69466	ENSSSCG00000010893	CFH
chr10	24297001	24298300	-0.64	0.000394287	24337266	24406910	+	38966	ENSSSCG00000010893	CFH
chr10	24605801	24606800	-0.74	0.00313311	24574110	24606907	+	0	ENSSSCG00000024618	FBXO28
chr10	24761701	24763300	-0.92	4.37413e-09	24760551	24893853	+	0	ENSSSCG00000021897	CRB1
chr10	24829901	24831100	-0.83	1.65611e-05	24760551	24893853	+	0	ENSSSCG00000021897	CRB1
chr10	24864101	24865100	-0.84	0.00137254	24760551	24893853	+	0	ENSSSCG00000021897	CRB1
chr10	24870701	24871700	-0.54	0.00371665	24760551	24893853	+	0	ENSSSCG00000021897	CRB1
chr10	25065201	25066300	-0.75	0.000521639	25096498	25193569	+	30198	ENSSSCG00000010900	DENND1B
chr10	25145201	25146700	-0.85	0.00128313	25096498	25193569	+	0	ENSSSCG00000010900	DENND1B
chr10	25689101	25690500	-0.59	0.00184054	25626918	25738481	+	0	ENSSSCG00000010904	NEK7
chr10	26261501	26262500	-0.7	0.00362123	26249079	26284300	-	0	ENSSSCG00000010907	ensembl
chr10	26389201	26390600	-1.01	0.000367284	26426857	26426936	-	36257	ENSSSCG00000019366	ssc-mir-181b-1
chr10	27354101	27355100	-0.63	0.00364395	27281168	27426340	+	0	ENSSSCG00000024975	NR5A2
chr10	27446101	27447400	-0.9	8.40164e-06	27281168	27426340	+	-19762	ENSSSCG00000024975	NR5A2
chr10	27494201	27495800	-0.65	0.000696972	27513283	27515895	-	17483	ENSSSCG00000010911	ZNF281
chr10	27527201	27528600	-0.84	0.000419888	27513283	27515895	-	-11307	ENSSSCG00000010911	ZNF281
chr10	27556401	27557700	-0.67	0.00020192	27513283	27515895	-	-40507	ENSSSCG00000010911	ZNF281
chr10	27760301	27761300	0.51	0.0030891	27745697	27799989	-	0	ENSSSCG00000027314	CAMSAP2
chr10	27785201	27786300	-0.8	0.000357864	27745697	27799989	-	0	ENSSSCG00000027314	CAMSAP2
chr10	27809901	27811000	-0.65	0.00288066	27745697	27799989	-	-9913	ENSSSCG00000027314	CAMSAP2
chr10	27828701	27829900	-0.72	0.000960752	27745697	27799989	-	-28713	ENSSSCG00000027314	CAMSAP2
chr10	27960201	27961200	0.63	0.000964781	27935052	27999300	-	0	ENSSSCG00000024784	CACNA1S
chr10	28283401	28284400	0.83	0.000544965	28240394	28276509	-	-6893	ENSSSCG00000030694	PKP1
chr10	28421101	28422100	0.86	0.00202734	28377349	28398394	+	-22708	ENSSSCG00000020976	CSRP1
chr10	28493201	28494200	0.7	0.0034792	28516672	28527911	+	22472	ENSSSCG00000010915	NAV1
chr10	28518101	28519500	0.52	0.00175193	28516672	28527911	+	0	ENSSSCG00000010915	NAV1
chr10	28628301	28629400	0.52	0.00127048	28541017	28632971	-	0	ENSSSCG00000010914	ensembl
chr10	28775001	28776300	0.47	0.0264131	28757058	28850254	+	0	ENSSSCG00000010923	LGR6
chr10	28809001	28810400	0.44	0.00185136	28757058	28850254	+	0	ENSSSCG00000010923	LGR6
chr10	28830201	28831200	-0.65	0.00334195	28757058	28850254	+	0	ENSSSCG00000010923	LGR6
chr10	28902801	28903800	-0.8	0.00237142	28860829	28971691	+	0	ENSSSCG00000010925	PPP1R12B
chr10	28916901	28918000	-0.85	0.000564087	28860829	28971691	+	0	ENSSSCG00000010925	PPP1R12B
chr10	29154101	29155100	-0.79	0.00238729	29144880	29145068	+	-9034	ENSSSCG00000010927	ensembl
chr10	29220501	29221600	-0.71	0.00305307	29217498	29225290	-	0	ENSSSCG00000022787	RABIF
chr10	29437001	29438400	-0.59	0.000843684	29434435	29435211	-	-1791	ENSSSCG00000020985	ensembl
chr10	29439401	29441200	-0.49	0.000264222	29434435	29435211	-	-4191	ENSSSCG00000020985	ensembl
chr10	29441901	29449600	-0.25	0	29434435	29435211	-	-6691	ENSSSCG00000020985	ensembl
chr10	29453801	29455100	-0.23	0.0013393	29434435	29435211	-	-18591	ENSSSCG00000020985	ensembl
chr10	29515501	29516500	-1.03	0.00015695	29514379	29538206	+	0	ENSSSCG00000010934	HABP4
chr10	30146501	30147900	-0.9	7.05914e-05	29949458	30159369	+	0	ENSSSCG00000010937	HSD17B3
chr10	30223401	30224900	-0.72	0.00257939	29949458	30159369	+	-64033	ENSSSCG00000010937	HSD17B3
chr10	30523301	30524500	-0.63	0.00242172	30361798	30451587	-	-71715	ENSSSCG00000010941	ERCC6L2
chr10	30773001	30774000	-0.77	0.00325248	30847386	30915236	+	73386	ENSSSCG00000027312	PTCH1
chr10	31208801	31210000	-0.64	0.00274678	31248657	31249760	-	38657	ENSSSCG00000026278	FANCC
chr10	31474601	31475900	-0.63	0.000701689	31509240	31670349	-	33340	ENSSSCG00000010943	ensembl
chr10	31765101	31766500	-0.76	0.000860555	31712488	31830025	+	0	ENSSSCG00000010944	FBP1
chr10	31924501	31925500	-0.66	0.0018109	31867740	32028811	-	0	ENSSSCG00000026279	DAPK1
chr10	32105101	32106100	-1.06	0.000439346	31867740	32028811	-	-76291	ENSSSCG00000026279	DAPK1
chr10	32427701	32429100	-0.77	6.2432e-05	31867740	32028811	-	-398891	ENSSSCG00000026279	DAPK1
chr10	33127201	33128200	-0.74	0.00140657	33108928	33123610	+	-3592	ENSSSCG00000010953	ISCA1
chr10	33144401	33145900	-0.89	4.77902e-06	33136193	33141504	+	-2898	ENSSSCG00000010954	C9orf153
chr10	33440901	33442000	-0.77	0.0027133	33264646	33346553	-	-94349	ENSSSCG00000010956	NAA35
chr10	33538701	33539900	-0.7	0.00300677	33554265	33666696	+	14365	ENSSSCG00000010957	ensembl
chr10	33604001	33605100	-0.62	0.00334515	33554265	33666696	+	0	ENSSSCG00000010957	ensembl
chr10	33705701	33706700	-0.75	0.00240758	33727982	33728083	-	21282	ENSSSCG00000020054	U6
chr10	33726301	33728200	0.37	9.32233e-07	33727982	33728083	-	0	ENSSSCG00000020054	U6
chr10	34338901	34339900	-0.82	0.00322589	34253163	34313564	+	-25338	ENSSSCG00000010959	ensembl
chr10	36609001	36610200	0.67	0.00303584	36589391	36604287	+	-4715	ENSSSCG00000010980	C9orf24
chr10	36730801	36731800	-0.84	0.00133557	36632258	36813570	-	0	ENSSSCG00000021761	UBAP1
chr10	36730801	36731800	-0.84	0.00133557	36654640	36739474	+	0	ENSSSCG00000010984	KIF24
chr10	37458001	37459600	-0.59	0.000979373	37475289	37484532	-	15689	ENSSSCG00000010995	CHMP5
chr10	38200301	38201300	-0.7	0.00307969	38194852	38240593	-	0	ENSSSCG00000023807	ACO1
chr10	40287801	40289200	-0.92	9.57062e-06	40431105	40434266	-	141905	ENSSSCG00000021915	ensembl
chr10	43845001	43846400	0.58	0.00085869	44033837	44033940	-	187437	ENSSSCG00000019575	U6
chr10	44036901	44037900	-0.67	0.00189649	44033837	44033940	-	-2962	ENSSSCG00000019575	U6
chr10	44062201	44064100	0.35	4.60409e-09	44033837	44033940	-	-28262	ENSSSCG00000019575	U6
chr10	45418201	45419400	0.65	0.00198094	45386450	45428443	+	0	ENSSSCG00000011020	KIAA1462
chr10	45676801	45678200	-0.96	0.000193093	45876739	46000323	-	198539	ENSSSCG00000011022	SVIL
chr10	45876301	45877400	-0.8	0.000853235	45876739	46000323	-	0	ENSSSCG00000011022	SVIL
chr10	45952001	45953200	-0.61	0.000918842	45876739	46000323	-	0	ENSSSCG00000011022	SVIL
chr10	46998701	46999900	-0.76	0.000406886	47054283	47173388	-	54383	ENSSSCG00000011026	ARHGAP12
chr10	47736701	47737700	-0.8	0.00276792	47746354	47995946	-	8654	ENSSSCG00000011030	ensembl
chr10	47758701	47760600	-0.57	0.000107988	47746354	47995946	-	0	ENSSSCG00000011030	ensembl
chr10	47769801	47771200	-0.91	0.000363388	47746354	47995946	-	0	ENSSSCG00000011030	ensembl
chr10	47837001	47838000	-0.73	0.00268229	47746354	47995946	-	0	ENSSSCG00000011030	ensembl
chr10	48899601	48900600	-0.64	0.00254889	48856012	48960937	+	0	ENSSSCG00000011038	MRC1
chr10	48906901	48907900	-0.73	0.00312811	48856012	48960937	+	0	ENSSSCG00000011038	MRC1
chr10	49293401	49294500	-0.86	0.000932412	49297348	49297479	+	2848	ENSSSCG00000020151	5S_rRNA
chr10	49575701	49576800	-0.69	0.0006021	49568428	49626681	+	0	ENSSSCG00000011040	CACNB2
chr10	49829001	49830000	-0.77	0.00254457	49841363	49844677	-	11363	ENSSSCG00000011042	ensembl
chr10	49887201	49888700	-0.78	7.05921e-05	49863237	49863328	+	-23874	ENSSSCG00000020362	SNORA72
chr10	49993201	49994300	-0.73	0.00223574	50066724	50073357	+	72424	ENSSSCG00000011043	C1QL3
chr10	50022501	50023600	-0.62	0.00114697	50066724	50073357	+	43124	ENSSSCG00000011043	C1QL3
chr10	51203801	51205200	-1.06	4.13688e-06	51148107	51300010	+	0	ENSSSCG00000011047	FAM171A1
chr10	51257001	51258200	-0.7	0.00142026	51148107	51300010	+	0	ENSSSCG00000011047	FAM171A1
chr10	51399701	51400700	-0.88	0.00017068	51413891	51452672	+	13191	ENSSSCG00000026499	NMT2
chr10	51937101	51938100	-0.71	0.0024773	51914405	51914796	+	-22306	ENSSSCG00000011055	MRPL51
chr10	52784701	52785900	-0.71	0.000311798	52757463	52803399	-	0	ENSSSCG00000011056	ensembl
chr10	52895101	52896100	-0.8	0.00289662	52848714	52888879	+	-6223	ENSSSCG00000026354	PRPF18
chr10	52906801	52908000	-0.72	0.000483322	52848714	52888879	+	-17923	ENSSSCG00000026354	PRPF18
chr10	52982601	52983700	-0.68	0.00236558	52979467	53222919	+	0	ENSSSCG00000011070	MPP7
chr10	53135001	53136100	-0.68	0.00102414	52979467	53222919	+	0	ENSSSCG00000011070	MPP7
chr10	53186601	53187900	-0.73	0.0038723	52979467	53222919	+	0	ENSSSCG00000011070	MPP7
chr10	53691701	53692800	-0.71	0.000759943	53679968	53683153	+	-8549	ENSSSCG00000029783	MKX
chr10	53695201	53696200	-0.9	0.00251907	53679968	53683153	+	-12049	ENSSSCG00000029783	MKX
chr10	53863901	53865200	-0.99	0.0003018	53834908	53870412	+	0	ENSSSCG00000028655	RAB18
chr10	55101401	55102600	-0.71	0.00140149	55179407	55418650	-	76807	ENSSSCG00000011058	GPR158
chr10	55900601	55901600	-0.66	0.00347429	55903795	55911223	+	2195	ENSSSCG00000028135	ensembl
chr10	56121301	56122700	-0.79	0.000342027	56044599	56132190	+	0	ENSSSCG00000011074	ARHGAP21
chr10	56158101	56159200	-0.68	0.00273278	56159320	56317981	-	120	ENSSSCG00000011075	KIAA1217
chr10	56232401	56233400	-0.82	0.00157723	56159320	56317981	-	0	ENSSSCG00000011075	KIAA1217
chr10	56412801	56413800	-0.89	0.00285053	56159320	56317981	-	-94821	ENSSSCG00000011075	KIAA1217
chr10	56515101	56516200	-0.74	0.00189119	56675331	56686585	-	159131	ENSSSCG00000022730	ensembl
chr10	56592601	56593900	-0.84	0.000153661	56675331	56686585	-	81431	ENSSSCG00000022730	ensembl
chr10	56671001	56672100	-0.64	0.00161152	56675331	56686585	-	3231	ENSSSCG00000022730	ensembl
chr10	56688601	56690100	-0.64	0.000606478	56675331	56686585	-	-2017	ENSSSCG00000022730	ensembl
chr10	56986601	56987900	-0.58	0.00457119	57274220	57275204	-	286320	ENSSSCG00000011076	ensembl
chr10	57392301	57393500	-0.84	0.00150762	57355457	57438800	+	0	ENSSSCG00000021093	C10orf67
chr10	58035301	58036300	-0.97	0.000608236	57880200	58064685	+	0	ENSSSCG00000011079	PIP4K2A
chr10	58171501	58172500	-0.76	0.00336745	58151626	58226625	-	0	ENSSSCG00000011080	SPAG6
chr10	58721901	58723400	-0.57	0.000390445	58570358	58721807	+	-95	ENSSSCG00000026001	ensembl
chr10	58741001	58742000	-0.76	0.0035811	58734842	58937014	-	0	ENSSSCG00000011085	MLLT10
chr10	59227201	59228200	-0.83	0.0017509	59048139	59050862	+	-176340	ENSSSCG00000011087	SKIDA1
chr10	59679901	59681600	-0.73	0.000107232	59609523	59713946	+	0	ENSSSCG00000011090	NEBL
chr10	59796001	59797000	-1.01	0.000312106	59609523	59713946	+	-82056	ENSSSCG00000011090	NEBL
chr10	59875601	59876600	-0.95	0.00144105	59609523	59713946	+	-161656	ENSSSCG00000011090	NEBL
chr10	60149101	60150100	-0.67	0.00366356	60305028	60307634	-	154928	ENSSSCG00000029563	ensembl
chr10	61723901	61726600	-0.72	1.4275e-08	61651758	61800688	-	0	ENSSSCG00000011102	NRP1
chr10	62317701	62318900	-0.76	0.000527999	62681672	63015062	-	362772	ENSSSCG00000011103	ensembl
chr10	62337301	62338300	-0.63	0.00349772	62681672	63015062	-	343372	ENSSSCG00000011103	ensembl
chr10	62433601	62434600	-0.92	0.000725397	62681672	63015062	-	247072	ENSSSCG00000011103	ensembl
chr10	62719201	62720700	-1	8.80802e-07	62681672	63015062	-	0	ENSSSCG00000011103	ensembl
chr10	62795701	62796800	-0.72	0.00148133	62681672	63015062	-	0	ENSSSCG00000011103	ensembl
chr10	62868001	62869200	-0.52	0.00741994	62681672	63015062	-	0	ENSSSCG00000011103	ensembl
chr10	62920501	62921500	-0.8	0.00127755	62681672	63015062	-	0	ENSSSCG00000011103	ensembl
chr10	62952101	62953100	0.72	0.00344875	62681672	63015062	-	0	ENSSSCG00000011103	ensembl
chr10	62995301	62996300	-0.66	0.00372092	62681672	63015062	-	0	ENSSSCG00000011103	ensembl
chr10	63011401	63012600	-0.68	0.00225496	62681672	63015062	-	0	ENSSSCG00000011103	ensembl
chr10	63160701	63161900	-0.95	5.98213e-05	63270452	63303596	+	108552	ENSSSCG00000011104	CUL2
chr10	63266001	63267600	-0.55	0.00051791	63270452	63303596	+	2852	ENSSSCG00000011104	CUL2
chr10	63549001	63550500	-0.76	0.000112306	63531916	63532947	-	-16055	ENSSSCG00000024021	ensembl
chr10	63646201	63647700	0.61	0.00307969	63625465	63662232	+	0	ENSSSCG00000011107	CCNY
chr10	63658801	63659800	0.44	0.00336812	63625465	63662232	+	0	ENSSSCG00000011107	CCNY
chr10	63767801	63768900	-0.63	0.00134487	63677681	63683060	+	-84742	ENSSSCG00000011108	GJD4
chr10	63868201	63870000	-0.62	0.000751318	63677681	63683060	+	-185142	ENSSSCG00000011108	GJD4
chr10	63882901	63884000	-0.9	0.00023976	63677681	63683060	+	-199842	ENSSSCG00000011108	GJD4
chr10	63902901	63903900	-0.73	0.00203902	63677681	63683060	+	-219842	ENSSSCG00000011108	GJD4
chr10	63919901	63920900	-0.9	0.00195149	63677681	63683060	+	-236842	ENSSSCG00000011108	GJD4
chr10	65039301	65040400	-0.59	0.00240159	64910411	64970451	-	-68851	ENSSSCG00000027955	CAMK1D
chr10	65060301	65061300	-0.78	0.00190213	64910411	64970451	-	-89851	ENSSSCG00000027955	CAMK1D
chr10	65102601	65103600	-0.72	0.00244232	64910411	64970451	-	-132151	ENSSSCG00000027955	CAMK1D
chr10	65865901	65866900	0.73	0.0025854	65789348	65810815	+	-55087	ENSSSCG00000011119	ECHDC3
chr10	66204701	66206000	0.76	0.00015805	66137769	66195086	+	-9616	ENSSSCG00000011120	USP6NL
chr10	66595601	66596600	-0.69	0.00247793	66363852	66405361	-	-190241	ENSSSCG00000011121	CELF2
chr10	66763801	66764900	0.53	0.00327713	66844665	66845510	+	79765	ENSSSCG00000011123	ensembl
chr10	66916301	66917400	-0.99	0.000502812	66844665	66845510	+	-70792	ENSSSCG00000011123	ensembl
chr10	67688901	67690100	-0.62	0.00253459	66844665	66845510	+	-843392	ENSSSCG00000011123	ensembl
chr10	67899701	67900800	-0.72	0.00185869	68560215	68560318	+	659415	ENSSSCG00000020605	U6
chr10	67916401	67917600	-0.7	0.00170943	68560215	68560318	+	642615	ENSSSCG00000020605	U6
chr10	67937801	67939400	-0.62	0.00128976	68560215	68560318	+	620815	ENSSSCG00000020605	U6
chr10	68521001	68522000	-0.62	0.00237517	68560215	68560318	+	38215	ENSSSCG00000020605	U6
chr10	68635201	68636900	-0.71	0.000179983	68560215	68560318	+	-74884	ENSSSCG00000020605	U6
chr10	69176801	69177900	-0.65	0.00132644	69291182	69292061	+	113282	ENSSSCG00000029177	ensembl
chr10	69319501	69320500	-0.9	3.29706e-05	69291182	69292061	+	-27441	ENSSSCG00000029177	ensembl
chr10	69347801	69348800	-0.66	0.0031548	69291182	69292061	+	-55741	ENSSSCG00000029177	ensembl
chr10	69360301	69361500	-0.85	0.000682322	69291182	69292061	+	-68241	ENSSSCG00000029177	ensembl
chr10	69379801	69380900	-0.69	0.00207051	69291182	69292061	+	-87741	ENSSSCG00000029177	ensembl
chr10	69420301	69421300	-0.71	0.00317462	69291182	69292061	+	-128241	ENSSSCG00000029177	ensembl
chr10	69488201	69489200	-0.56	0.002028	69581080	69601347	-	91880	ENSSSCG00000011125	GATA3
chr10	69533001	69534000	0.57	0.00304968	69581080	69601347	-	47080	ENSSSCG00000011125	GATA3
chr10	69535301	69536300	-0.69	0.0027453	69581080	69601347	-	44780	ENSSSCG00000011125	GATA3
chr10	69858601	69859700	-0.58	0.00278065	69769232	69843697	+	-14905	ENSSSCG00000011129	ensembl
chr10	69867201	69868200	0.64	0.00304518	69769232	69843697	+	-23505	ENSSSCG00000011129	ensembl
chr10	69888901	69890300	-0.69	0.000115126	69769232	69843697	+	-45205	ENSSSCG00000011129	ensembl
chr10	69900901	69902100	-0.72	0.000391623	69769232	69843697	+	-57205	ENSSSCG00000011129	ensembl
chr10	69970901	69971900	0.68	0.00190921	69978902	69991705	+	7002	ENSSSCG00000011130	ensembl
chr10	70013801	70014800	0.5	0.00272959	69978902	69991705	+	-22097	ENSSSCG00000011130	ensembl
chr10	70089201	70090200	0.5	0.00290227	70074303	70089561	+	0	ENSSSCG00000021720	ensembl
chr10	70131901	70133300	0.66	0.000752034	70147454	70193875	-	14154	ENSSSCG00000024480	ensembl
chr10	70141201	70142600	-0.55	0.00254735	70147454	70193875	-	4854	ENSSSCG00000024480	ensembl
chr10	70146801	70147800	-0.53	0.00313872	70147454	70193875	-	0	ENSSSCG00000024480	ensembl
chr10	70179101	70180100	-0.58	0.00293841	70147454	70193875	-	0	ENSSSCG00000024480	ensembl
chr10	70574601	70575800	-0.87	0.000860555	70509346	70658589	+	0	ENSSSCG00000011131	PRKCQ
chr10	70597601	70598600	-0.77	0.00265602	70509346	70658589	+	0	ENSSSCG00000011131	PRKCQ
chr10	70719901	70720900	-0.71	0.00330185	70509346	70658589	+	-61313	ENSSSCG00000011131	PRKCQ
chr10	70731101	70732200	0.54	0.00262019	70509346	70658589	+	-72513	ENSSSCG00000011131	PRKCQ
chr10	70788501	70789500	-0.81	0.000427633	70831452	70853803	+	41952	ENSSSCG00000011133	PFKFB3
chr10	70838901	70840200	0.57	0.00096998	70831452	70853803	+	0	ENSSSCG00000011133	PFKFB3
chr10	70851001	70852000	0.72	0.00129301	70831452	70853803	+	0	ENSSSCG00000011133	PFKFB3
chr10	71098801	71100000	-0.6	0.00484923	71094382	71108500	-	0	ENSSSCG00000021815	IL15RA
chr10	71104601	71105600	0.82	0.00175093	71094382	71108500	-	0	ENSSSCG00000021815	IL15RA
chr10	71150601	71151700	0.68	0.00315546	71153909	71162738	-	2209	ENSSSCG00000022849	IL2RA
chr10	71227701	71228800	0.42	0.00467346	71224764	71238037	+	0	ENSSSCG00000028790	ANKRD16
chr10	71403901	71405200	0.49	0.00265599	71403808	71417802	+	0	ENSSSCG00000011145	ASB13
chr10	71525701	71527000	0.43	0.00564115	71522046	71522492	+	-3210	ENSSSCG00000011141	ensembl
chr10	71528701	71530400	0.48	0.000872844	71522046	71522492	+	-6210	ENSSSCG00000011141	ensembl
chr10	71691101	71692200	-0.84	0.000473897	71679026	71679517	-	-11585	ENSSSCG00000028822	ensembl
chr10	71834901	71835900	-0.83	0.00200726	71833306	71847875	+	0	ENSSSCG00000011147	AKR1C1
chr10	72159601	72160600	-0.75	0.00351212	72133612	72134400	+	-25202	ENSSSCG00000027625	ensembl
chr10	72351901	72352900	-0.54	0.00315545	72133612	72134400	+	-217502	ENSSSCG00000027625	ensembl
chr10	72357001	72358100	-0.8	0.00147827	72133612	72134400	+	-222602	ENSSSCG00000027625	ensembl
chr10	72431301	72432300	-1.01	0.000383701	72133612	72134400	+	-296902	ENSSSCG00000027625	ensembl
chr10	72445101	72446100	-0.62	0.00198043	72133612	72134400	+	-310702	ENSSSCG00000027625	ensembl
chr10	72466901	72467900	-0.9	0.000580271	72133612	72134400	+	-332502	ENSSSCG00000027625	ensembl
chr10	72499501	72500900	-0.52	0.0014389	72133612	72134400	+	-365102	ENSSSCG00000027625	ensembl
chr10	72527901	72529100	-0.7	0.000647238	72133612	72134400	+	-393502	ENSSSCG00000027625	ensembl
chr10	72577401	72578600	-0.66	0.00339506	72992245	73001823	+	413645	ENSSSCG00000028828	KLF6
chr10	72691001	72692000	0.46	0.00185511	72992245	73001823	+	300245	ENSSSCG00000028828	KLF6
chr10	72755101	72756300	-0.61	0.00227514	72992245	73001823	+	235945	ENSSSCG00000028828	KLF6
chr10	72810801	72812500	-0.73	7.27552e-05	72992245	73001823	+	179745	ENSSSCG00000028828	KLF6
chr10	72933001	72934200	-0.78	0.00100492	72992245	73001823	+	58045	ENSSSCG00000028828	KLF6
chr10	73003701	73004700	-0.72	0.0032256	72992245	73001823	+	-1879	ENSSSCG00000028828	KLF6
chr10	73068601	73070200	-0.69	0.000264222	72992245	73001823	+	-66779	ENSSSCG00000028828	KLF6
chr10	73216501	73217500	0.66	0.00194454	72992245	73001823	+	-214679	ENSSSCG00000028828	KLF6
chr10	73268401	73271100	0.54	4.68216e-10	72992245	73001823	+	-266579	ENSSSCG00000028828	KLF6
chr10	73315001	73316100	-0.68	0.00336877	73581212	73608329	-	265112	ENSSSCG00000011158	PFKP
chr10	73333201	73334300	-0.69	0.00171416	73581212	73608329	-	246912	ENSSSCG00000011158	PFKP
chr10	73354601	73355600	-0.77	0.00161322	73581212	73608329	-	225612	ENSSSCG00000011158	PFKP
chr10	73384001	73385300	0.45	0.000898532	73581212	73608329	-	195912	ENSSSCG00000011158	PFKP
chr10	73416601	73417600	0.78	0.00305985	73581212	73608329	-	163612	ENSSSCG00000011158	PFKP
chr10	73434901	73436200	0.55	0.00195312	73581212	73608329	-	145012	ENSSSCG00000011158	PFKP
chr10	73471001	73472100	0.51	0.00157053	73581212	73608329	-	109112	ENSSSCG00000011158	PFKP
chr10	73482801	73484500	0.41	0.00105402	73581212	73608329	-	96712	ENSSSCG00000011158	PFKP
chr10	73485401	73486500	0.53	0.00201001	73581212	73608329	-	94712	ENSSSCG00000011158	PFKP
chr10	73487701	73489000	0.4	0.00790106	73581212	73608329	-	92212	ENSSSCG00000011158	PFKP
chr10	73489401	73490400	-0.49	0.00366092	73581212	73608329	-	90812	ENSSSCG00000011158	PFKP
chr10	73586801	73587800	-0.63	0.00280737	73581212	73608329	-	0	ENSSSCG00000011158	PFKP
chr10	73587801	73588800	0.48	0.00299723	73581212	73608329	-	0	ENSSSCG00000011158	PFKP
chr10	73623201	73625400	-0.75	1.3323e-07	73581212	73608329	-	-14873	ENSSSCG00000011158	PFKP
chr10	73646801	73647800	-1.01	5.79867e-05	73581212	73608329	-	-38473	ENSSSCG00000011158	PFKP
chr10	73695201	73696500	0.47	0.00191045	73694036	73711208	+	0	ENSSSCG00000011157	PITRM1
chr10	73710401	73711400	0.53	0.0018109	73694036	73711208	+	0	ENSSSCG00000011157	PITRM1
chr10	73835201	73836300	-0.74	0.00107145	73895376	73895482	-	59076	ENSSSCG00000023201	U6
chr10	73847801	73848800	0.51	0.00309547	73895376	73895482	-	46576	ENSSSCG00000023201	U6
chr10	73934301	73935900	-0.66	8.52687e-05	73895376	73895482	-	-38820	ENSSSCG00000023201	U6
chr10	73959101	73960500	-0.69	0.000145973	73895376	73895482	-	-63620	ENSSSCG00000023201	U6
chr10	73974201	73975200	-0.57	0.00275903	73895376	73895482	-	-78720	ENSSSCG00000023201	U6
chr10	73989301	73990800	-0.58	0.000131662	73895376	73895482	-	-93820	ENSSSCG00000023201	U6
chr10	74039301	74040300	-0.85	0.000163405	73895376	73895482	-	-143820	ENSSSCG00000023201	U6
chr10	74087201	74088500	-0.6	0.00085149	73895376	73895482	-	-191720	ENSSSCG00000023201	U6
chr10	74119301	74121000	-0.72	6.0282e-05	73895376	73895482	-	-223820	ENSSSCG00000023201	U6
chr10	74148901	74149900	0.55	0.000808049	73895376	73895482	-	-253420	ENSSSCG00000023201	U6
chr10	74152501	74153500	-0.9	0.00236839	73895376	73895482	-	-257020	ENSSSCG00000023201	U6
chr10	74156801	74157800	-0.47	0.00352155	73895376	73895482	-	-261320	ENSSSCG00000023201	U6
chr10	74197701	74198700	0.5	0.00214747	73895376	73895482	-	-302220	ENSSSCG00000023201	U6
chr10	74233001	74234000	-0.7	0.00371784	73895376	73895482	-	-337520	ENSSSCG00000023201	U6
chr10	74250401	74251400	-0.73	0.00197035	73895376	73895482	-	-354920	ENSSSCG00000023201	U6
chr10	74269601	74270600	-0.56	0.00344637	73895376	73895482	-	-374120	ENSSSCG00000023201	U6
chr10	74306501	74307500	0.54	0.00131131	73895376	73895482	-	-411020	ENSSSCG00000023201	U6
chr10	74462601	74463700	-0.8	0.000283551	73895376	73895482	-	-567120	ENSSSCG00000023201	U6
chr10	74584701	74585800	-0.82	0.00258336	75201376	75302603	+	615576	ENSSSCG00000011160	ADARB2
chr10	74632201	74633200	-0.73	0.00354135	75201376	75302603	+	568176	ENSSSCG00000011160	ADARB2
chr10	74644701	74646300	0.49	0.000342456	75201376	75302603	+	555076	ENSSSCG00000011160	ADARB2
chr10	74655401	74656400	0.64	0.00354119	75201376	75302603	+	544976	ENSSSCG00000011160	ADARB2
chr10	74762201	74764000	-0.6	0.000192849	75201376	75302603	+	437376	ENSSSCG00000011160	ADARB2
chr10	74768301	74769800	-0.64	0.000178719	75201376	75302603	+	431576	ENSSSCG00000011160	ADARB2
chr10	74789701	74791200	0.35	0.0371594	75201376	75302603	+	410176	ENSSSCG00000011160	ADARB2
chr10	74913801	74914800	0.67	0.00219133	75201376	75302603	+	286576	ENSSSCG00000011160	ADARB2
chr10	75077201	75078700	-0.67	0.000334764	75201376	75302603	+	122676	ENSSSCG00000011160	ADARB2
chr10	75210901	75212800	0.49	9.03338e-06	75201376	75302603	+	0	ENSSSCG00000011160	ADARB2
chr10	75257501	75258800	0.44	0.00485408	75201376	75302603	+	0	ENSSSCG00000011160	ADARB2
chr10	75284001	75285000	0.46	0.0029948	75201376	75302603	+	0	ENSSSCG00000011160	ADARB2
chr10	75303901	75305000	0.48	0.00278458	75201376	75302603	+	-1299	ENSSSCG00000011160	ADARB2
chr10	75700401	75702600	0.52	5.27387e-07	75648868	75711038	+	0	ENSSSCG00000011162	LARP4B
chr10	75707301	75708400	0.52	0.00256493	75648868	75711038	+	0	ENSSSCG00000011162	LARP4B
chr10	76042301	76043300	-0.63	0.00216092	76033073	76110731	+	0	ENSSSCG00000011163	ensembl
chr10	76058801	76060200	-0.68	0.000125869	76033073	76110731	+	0	ENSSSCG00000011163	ensembl
chr10	76071201	76072200	-0.85	0.00252529	76033073	76110731	+	0	ENSSSCG00000011163	ensembl
chr10	76134901	76136100	0.42	0.00347854	76033073	76110731	+	-24171	ENSSSCG00000011163	ensembl
chr10	76249101	76250100	-0.69	0.00215684	76231748	76366335	-	0	ENSSSCG00000011166	ZYMND11
chr10	76254601	76255600	-0.73	0.00364395	76231748	76366335	-	0	ENSSSCG00000011166	ZYMND11
chr10	76388801	76389800	-0.84	0.00277298	76231748	76366335	-	-22467	ENSSSCG00000011166	ZYMND11
chr10	76443401	76444400	-0.66	0.00258796	76231748	76366335	-	-77067	ENSSSCG00000011166	ZYMND11
chr10	76925301	76926500	-0.6	0.000163405	76915896	76916002	+	-9300	ENSSSCG00000021025	U6
chr10	76934601	76936500	-0.64	9.10473e-06	76915896	76916002	+	-18600	ENSSSCG00000021025	U6
chr10	78713401	78715600	-0.57	8.4866e-08	78738889	78741207	+	23289	ENSSSCG00000011175	ensembl
chr10	78750301	78751300	-0.75	0.00078196	78751958	78752281	-	658	ENSSSCG00000025845	ensembl
chr11	185701	186700	0.58	0.00346235	150055	193919	+	0	ENSSSCG00000025308	IL17D
chr11	240101	241200	-0.66	0.00219905	230115	288910	-	0	ENSSSCG00000009276	XPO4
chr11	252701	254500	0.41	0.000459683	230115	288910	-	0	ENSSSCG00000009276	XPO4
chr11	331501	332500	0.63	0.00275411	308713	344315	-	0	ENSSSCG00000029465	ensembl
chr11	444601	445600	-0.76	0.00321714	440693	450696	-	0	ENSSSCG00000028249	SKA3
chr11	456301	457300	-0.73	0.000994487	458933	515720	-	1633	ENSSSCG00000026744	ZDHHC20
chr11	458101	459100	-0.72	0.00323449	458933	515720	-	0	ENSSSCG00000026744	ZDHHC20
chr11	483101	484200	-0.71	0.00207834	458933	515720	-	0	ENSSSCG00000026744	ZDHHC20
chr11	486601	487600	-0.89	0.00106611	458933	515720	-	0	ENSSSCG00000026744	ZDHHC20
chr11	650201	651200	-0.89	0.00156537	693461	719167	-	42261	ENSSSCG00000009278	FGF9
chr11	686401	688000	-0.68	0.000297609	693461	719167	-	5461	ENSSSCG00000009278	FGF9
chr11	903801	905000	0.45	0.0022226	693461	719167	-	-184635	ENSSSCG00000009278	FGF9
chr11	1061901	1062900	0.46	0.00165252	693461	719167	-	-342735	ENSSSCG00000009278	FGF9
chr11	1127301	1128400	-0.79	0.000756994	693461	719167	-	-408135	ENSSSCG00000009278	FGF9
chr11	1162201	1163500	-0.57	0.00833678	1538495	1550064	-	374995	ENSSSCG00000021976	ensembl
chr11	1266001	1267100	-0.65	0.00283848	1538495	1550064	-	271395	ENSSSCG00000021976	ensembl
chr11	1450901	1452100	-0.65	0.00275592	1538495	1550064	-	86395	ENSSSCG00000021976	ensembl
chr11	1770201	1771200	0.41	0.00314192	1860878	1955969	-	89678	ENSSSCG00000009283	TNFRSF19
chr11	1862301	1863900	-0.65	0.000280803	1860878	1955969	-	0	ENSSSCG00000009283	TNFRSF19
chr11	2016601	2017600	0.57	0.001346	2038586	2124705	-	20986	ENSSSCG00000009290	ensembl
chr11	2022601	2023700	0.69	0.00134227	2038586	2124705	-	14886	ENSSSCG00000009290	ensembl
chr11	2038701	2040100	0.54	9.90337e-05	2038586	2124705	-	0	ENSSSCG00000009290	ensembl
chr11	2042901	2043900	0.57	0.00183013	2038586	2124705	-	0	ENSSSCG00000009290	ensembl
chr11	2047901	2048900	0.46	0.00369229	2038586	2124705	-	0	ENSSSCG00000009290	ensembl
chr11	2112201	2113600	0.44	0.00163851	2038586	2124705	-	0	ENSSSCG00000009290	ensembl
chr11	2125801	2126900	-0.78	2.71135e-05	2125997	2138957	-	0	ENSSSCG00000025544	ensembl
chr11	2139101	2140100	0.58	0.00351276	2125997	2138957	-	-145	ENSSSCG00000025544	ensembl
chr11	2173101	2174100	0.77	0.00184243	2163384	2256282	-	0	ENSSSCG00000009293	ensembl
chr11	2268001	2269000	-0.72	0.00134767	2163384	2256282	-	-11720	ENSSSCG00000009293	ensembl
chr11	2422101	2423300	0.67	0.00120519	2479151	2479882	-	55851	ENSSSCG00000009294	ensembl
chr11	2490101	2491400	-0.5	0.00308514	2479151	2479882	-	-10220	ENSSSCG00000009294	ensembl
chr11	2521501	2522900	-0.5	0.00969891	2516644	2518355	-	-3147	ENSSSCG00000022678	ensembl
chr11	2611901	2613000	-0.67	0.000999202	2588476	2596716	+	-15186	ENSSSCG00000021286	ensembl
chr11	2680001	2681000	-0.58	0.00309229	2588476	2596716	+	-83286	ENSSSCG00000021286	ensembl
chr11	2707301	2708300	-0.6	0.00332727	2818789	2886360	+	110489	ENSSSCG00000027577	ensembl
chr11	2737801	2739000	-0.59	0.00126333	2818789	2886360	+	79789	ENSSSCG00000027577	ensembl
chr11	2884301	2885700	-0.62	0.000783374	2818789	2886360	+	0	ENSSSCG00000027577	ensembl
chr11	2963501	2965000	-0.57	0.00189615	2890142	2950077	+	-13425	ENSSSCG00000025583	ensembl
chr11	3062401	3063900	-0.72	0.000297701	3039199	3045078	-	-17324	ENSSSCG00000030113	SHISA2
chr11	3139901	3140900	-0.64	0.00299701	3039199	3045078	-	-94824	ENSSSCG00000030113	SHISA2
chr11	3142401	3143400	-0.82	0.000898124	3039199	3045078	-	-97324	ENSSSCG00000030113	SHISA2
chr11	3259001	3260100	-0.72	0.00217022	3257757	3423509	-	0	ENSSSCG00000023771	ensembl
chr11	3292801	3293800	-0.85	0.00288066	3257757	3423509	-	0	ENSSSCG00000023771	ensembl
chr11	3456601	3457600	0.63	0.00141946	3460894	3467502	-	3294	ENSSSCG00000024064	RNF6
chr11	3542501	3543500	-0.67	0.00207917	3530444	3601260	+	0	ENSSSCG00000009298	CDK8
chr11	3627601	3628600	0.63	0.000846671	3530444	3601260	+	-26342	ENSSSCG00000009298	CDK8
chr11	3660701	3661700	0.57	0.00325691	3530444	3601260	+	-59442	ENSSSCG00000009298	CDK8
chr11	3788401	3789800	0.41	0.00637048	3766417	3791563	+	0	ENSSSCG00000009300	WASF3
chr11	3814101	3815200	-0.83	0.0033734	3766417	3791563	+	-22539	ENSSSCG00000009300	WASF3
chr11	3822401	3823400	-0.81	0.00209997	3766417	3791563	+	-30839	ENSSSCG00000009300	WASF3
chr11	3930901	3931900	-0.78	0.00141007	3854872	3856028	-	-74874	ENSSSCG00000009301	ensembl
chr11	3972201	3973400	0.73	0.000136563	4029943	4071402	-	56543	ENSSSCG00000009302	USP12
chr11	4002601	4004100	-0.66	0.000823542	4029943	4071402	-	25843	ENSSSCG00000009302	USP12
chr11	4019501	4020800	0.5	0.000351072	4029943	4071402	-	9143	ENSSSCG00000009302	USP12
chr11	4036401	4037400	-0.5	0.00296281	4029943	4071402	-	0	ENSSSCG00000009302	USP12
chr11	4044801	4046000	-0.7	7.88158e-05	4029943	4071402	-	0	ENSSSCG00000009302	USP12
chr11	4047701	4048800	-0.46	0.00403403	4029943	4071402	-	0	ENSSSCG00000009302	USP12
chr11	4063801	4065700	-0.8	9.25054e-06	4029943	4071402	-	0	ENSSSCG00000009302	USP12
chr11	4096701	4097700	-0.61	0.00328993	4029943	4071402	-	-25300	ENSSSCG00000009302	USP12
chr11	4125201	4126200	-0.7	0.00244498	4029943	4071402	-	-53800	ENSSSCG00000009302	USP12
chr11	4262701	4263700	-0.7	0.00156856	4209107	4211537	+	-51165	ENSSSCG00000009304	ensembl
chr11	4481301	4482400	-0.62	0.00210907	4498754	4534736	-	16354	ENSSSCG00000009308	LNX2
chr11	4486701	4487700	-0.95	0.000270368	4498754	4534736	-	11054	ENSSSCG00000009308	LNX2
chr11	4488201	4489600	0.48	0.000846671	4498754	4534736	-	9154	ENSSSCG00000009308	LNX2
chr11	4494401	4495500	0.48	0.00174831	4498754	4534736	-	3254	ENSSSCG00000009308	LNX2
chr11	4505901	4506900	-0.79	0.00127409	4498754	4534736	-	0	ENSSSCG00000009308	LNX2
chr11	4566001	4567000	-1.06	0.000291412	4546493	4546599	+	-19403	ENSSSCG00000021083	U6
chr11	4676801	4677800	-0.75	0.00333504	4679144	4680510	+	1344	ENSSSCG00000009310	POLR1D
chr11	4683301	4685000	-0.68	0.000135792	4679144	4680510	+	-2792	ENSSSCG00000009310	POLR1D
chr11	4704601	4705900	-0.74	0.000381642	4705300	4724395	+	0	ENSSSCG00000009309	ensembl
chr11	4730601	4731600	-0.67	0.00277755	4705300	4724395	+	-6207	ENSSSCG00000009309	ensembl
chr11	4783001	4784000	0.61	0.00224089	4818622	4819861	+	34622	ENSSSCG00000009313	GSX1
chr11	4799101	4800100	-0.78	0.00334157	4818622	4819861	+	18522	ENSSSCG00000009313	GSX1
chr11	5071001	5072300	-0.66	0.000611511	5083286	5087518	-	10986	ENSSSCG00000009315	ensembl
chr11	5167301	5168500	-0.51	0.00370048	5173861	5301089	+	5361	ENSSSCG00000009319	PAN3
chr11	5248201	5249200	0.71	0.0024773	5173861	5301089	+	0	ENSSSCG00000009319	PAN3
chr11	5285501	5286700	-0.77	0.000806718	5173861	5301089	+	0	ENSSSCG00000009319	PAN3
chr11	5297301	5298700	-0.6	0.000248788	5173861	5301089	+	0	ENSSSCG00000009319	PAN3
chr11	5341901	5343200	-0.55	0.00362123	5316370	5455380	-	0	ENSSSCG00000009320	FLT1
chr11	5548701	5549800	0.5	0.00144848	5316370	5455380	-	-93322	ENSSSCG00000009320	FLT1
chr11	5676301	5677500	-0.79	0.00134094	5678755	5692527	+	1255	ENSSSCG00000009322	SLC46A3
chr11	5725701	5726800	-0.75	0.000588166	5704339	5704495	+	-21207	ENSSSCG00000025056	U1
chr11	5733201	5734500	-0.77	0.00113739	5755487	5758255	-	20987	ENSSSCG00000029470	POMP
chr11	5899801	5901500	-0.59	0.000165604	5849650	5934897	-	0	ENSSSCG00000025996	ensembl
chr11	5927801	5929300	-0.72	0.00148574	5849650	5934897	-	0	ENSSSCG00000025996	ensembl
chr11	6329501	6330600	-0.65	0.00333525	6317524	6359908	+	0	ENSSSCG00000009324	SLC7A1
chr11	6350001	6351000	-0.64	0.00333469	6317524	6359908	+	0	ENSSSCG00000009324	SLC7A1
chr11	6565401	6566400	-0.77	0.00332606	6456359	6470262	-	-95140	ENSSSCG00000023265	ensembl
chr11	6665601	6666600	-1	2.54376e-05	6760617	6803995	-	94017	ENSSSCG00000009326	KATNAL1
chr11	6759101	6760100	-0.64	0.00203944	6760617	6803995	-	517	ENSSSCG00000009326	KATNAL1
chr11	7235401	7236400	-0.73	0.00149408	7207278	7213789	+	-21613	ENSSSCG00000028065	USPL1
chr11	7259601	7260800	-0.74	0.000767759	7261120	7287563	+	320	ENSSSCG00000009330	ALOX5AP
chr11	7788301	7789400	-0.66	0.00171421	7775851	7875184	+	0	ENSSSCG00000009335	B3GLCT
chr11	7824301	7825300	-0.79	0.00256845	7775851	7875184	+	0	ENSSSCG00000009335	B3GLCT
chr11	7881401	7883100	-0.53	0.000312554	7775851	7875184	+	-6218	ENSSSCG00000009335	B3GLCT
chr11	7896401	7897400	-0.71	0.00165252	7775851	7875184	+	-21218	ENSSSCG00000009335	B3GLCT
chr11	7899301	7900300	-0.77	0.00202734	7775851	7875184	+	-24118	ENSSSCG00000009335	B3GLCT
chr11	7963601	7964600	-0.59	0.000908659	7775851	7875184	+	-88418	ENSSSCG00000009335	B3GLCT
chr11	8094701	8096100	-0.87	0.000506379	8312524	8336889	-	216424	ENSSSCG00000009336	ensembl
chr11	8481901	8482900	-0.64	0.00325691	8441468	8505378	-	0	ENSSSCG00000009338	FRY
chr11	8498101	8499100	0.62	0.0035312	8441468	8505378	-	0	ENSSSCG00000009338	FRY
chr11	8505901	8507000	-0.86	0.00116032	8441468	8505378	-	-524	ENSSSCG00000009338	FRY
chr11	8579601	8580700	-0.75	0.00144471	8547656	8586898	+	0	ENSSSCG00000009337	ensembl
chr11	9432401	9433600	0.47	0.00290565	9429665	9467656	-	0	ENSSSCG00000009348	ensembl
chr11	9446301	9447400	0.48	0.000675995	9429665	9467656	-	0	ENSSSCG00000009348	ensembl
chr11	9450201	9451400	-0.5	0.00354653	9429665	9467656	-	0	ENSSSCG00000009348	ensembl
chr11	9453001	9454000	0.55	0.00241211	9429665	9467656	-	0	ENSSSCG00000009348	ensembl
chr11	9590801	9591900	-0.62	0.00198094	9429665	9467656	-	-123146	ENSSSCG00000009348	ensembl
chr11	10109201	10110500	-0.69	0.00204983	10050846	10218454	+	0	ENSSSCG00000009349	RFC3
chr11	10488801	10490100	-0.89	5.44259e-05	10050846	10218454	+	-270348	ENSSSCG00000009349	RFC3
chr11	10887701	10888700	-0.8	0.00179724	11141413	11236840	+	252713	ENSSSCG00000021829	ensembl
chr11	10986001	10987200	-0.73	0.00267104	11141413	11236840	+	154213	ENSSSCG00000021829	ensembl
chr11	11554701	11555900	-0.94	5.98213e-05	11439456	11659219	+	0	ENSSSCG00000009350	NBEA
chr11	11556601	11557700	-0.67	0.00138842	11439456	11659219	+	0	ENSSSCG00000009350	NBEA
chr11	11585201	11586300	-0.65	0.00390749	11439456	11659219	+	0	ENSSSCG00000009350	NBEA
chr11	11703801	11705400	-0.67	0.000157603	11684216	11750222	-	0	ENSSSCG00000021381	ensembl
chr11	11833601	11834900	0.79	0.00134655	11813459	11857640	-	0	ENSSSCG00000009352	ensembl
chr11	12098901	12099900	-0.91	0.000960126	12116307	12116708	-	16407	ENSSSCG00000029956	ensembl
chr11	12474001	12475300	-0.7	0.000823173	12544491	12544814	+	69191	ENSSSCG00000009355	SERTM1
chr11	14002101	14003100	-0.64	0.00166116	13998824	14221287	+	0	ENSSSCG00000009364	FREM2
chr11	14043701	14044700	-0.8	0.00160439	13998824	14221287	+	0	ENSSSCG00000009364	FREM2
chr11	14048701	14049800	-0.66	0.00299275	13998824	14221287	+	0	ENSSSCG00000009364	FREM2
chr11	14101001	14102600	-0.6	0.000443658	13998824	14221287	+	0	ENSSSCG00000009364	FREM2
chr11	14184301	14185300	-0.7	0.00335713	13998824	14221287	+	0	ENSSSCG00000009364	FREM2
chr11	14454101	14456200	-0.78	2.8156e-06	14558884	14559276	+	102684	ENSSSCG00000029855	LHFP
chr11	14615801	14616900	-0.71	0.00428364	14558884	14559276	+	-56526	ENSSSCG00000029855	LHFP
chr11	14819701	14820800	-0.9	0.000823428	14710678	14892681	+	0	ENSSSCG00000009369	COG6
chr11	15128801	15129900	-0.72	0.00320419	14710678	14892681	+	-236121	ENSSSCG00000009369	COG6
chr11	15150401	15151400	-0.58	0.0027287	14710678	14892681	+	-257721	ENSSSCG00000009369	COG6
chr11	15289501	15290900	-0.54	0.00169033	15544860	15688360	-	253960	ENSSSCG00000009370	FOXO1
chr11	15827701	15828800	-0.79	0.00100878	15797583	15843547	+	0	ENSSSCG00000009373	SLC25A15
chr11	15876701	15878100	-0.65	0.000747629	15846681	15896910	-	0	ENSSSCG00000009374	ensembl
chr11	15885401	15886400	-0.71	0.0033315	15846681	15896910	-	0	ENSSSCG00000009374	ensembl
chr11	15978201	15979400	-0.75	0.000938691	15968893	16003081	+	0	ENSSSCG00000009376	VPS36
chr11	16117101	16118200	-0.93	0.000179271	16100090	16123524	+	0	ENSSSCG00000009379	NEK3
chr11	16128901	16130100	-0.73	0.00118004	16128792	16184783	+	0	ENSSSCG00000009380	NEK5
chr11	16348401	16349800	-0.75	0.000118537	16342876	16343568	+	-4834	ENSSSCG00000009383	CCDC70
chr11	16987701	16988700	-0.78	0.00349591	16913374	16990100	+	0	ENSSSCG00000029598	FAM124A
chr11	16990401	16991400	-0.84	0.000767759	16913374	16990100	+	-302	ENSSSCG00000029598	FAM124A
chr11	17949201	17950400	-0.65	0.00288066	18085027	18109816	-	134627	ENSSSCG00000009391	KPNA3
chr11	18307901	18308900	-0.64	0.00263332	18297590	18329908	+	0	ENSSSCG00000009393	EBPL
chr11	18315301	18316300	-0.74	0.00330177	18297590	18329908	+	0	ENSSSCG00000009393	EBPL
chr11	18559101	18561000	-0.68	1.68621e-05	18519921	18566731	-	0	ENSSSCG00000009396	PHF11
chr11	18719501	18720500	-1.24	3.586e-05	18628807	18716116	+	-3386	ENSSSCG00000009397	CAB39L
chr11	18908001	18909400	-0.75	0.0004275	18866090	18916064	-	0	ENSSSCG00000022623	CDADC1
chr11	18927201	18928200	-0.7	0.000607872	18866090	18916064	-	-11138	ENSSSCG00000022623	CDADC1
chr11	19349301	19350300	-0.68	0.00217574	19465520	19487745	+	115220	ENSSSCG00000009399	CYSLTR2
chr11	20143901	20144900	-0.75	0.00242961	20069061	20123486	+	-20416	ENSSSCG00000009405	SUCLA2
chr11	20180001	20181200	-0.82	0.000812834	20069061	20123486	+	-56516	ENSSSCG00000009405	SUCLA2
chr11	20514801	20515900	-0.72	0.0034792	20896282	20956369	+	380382	ENSSSCG00000009406	HTR2A
chr11	20936601	20938000	-0.71	0.00326984	20896282	20956369	+	0	ENSSSCG00000009406	HTR2A
chr11	21103801	21104900	-0.73	0.000390311	21040036	21292457	-	0	ENSSSCG00000009408	LRCH1
chr11	21510101	21511100	-0.77	0.00282243	21488869	21533808	-	0	ENSSSCG00000009411	LRRC63
chr11	21724301	21725700	-0.84	9.06842e-05	21717208	21757742	+	0	ENSSSCG00000009413	CPB2
chr11	22004501	22005900	-0.83	0.000559808	22057254	22067083	-	51354	ENSSSCG00000009417	SPERT
chr11	22057701	22059100	0.39	0.00242706	22057254	22067083	-	0	ENSSSCG00000009417	SPERT
chr11	22185301	22186300	-0.69	0.00271375	22173544	22194885	+	0	ENSSSCG00000027815	COG3
chr11	22213401	22214700	-0.66	0.000395511	22228958	22233240	-	14258	ENSSSCG00000025938	ensembl
chr11	22367001	22368000	-0.9	0.000786256	22355181	22355960	-	-11042	ENSSSCG00000022868	ensembl
chr11	22728501	22729500	-0.73	0.00305825	22822397	22984001	+	92897	ENSSSCG00000009422	TSC22D1
chr11	22797201	22798200	-0.77	0.00300264	22822397	22984001	+	24197	ENSSSCG00000009422	TSC22D1
chr11	22998201	22999200	-0.81	0.00140226	22822397	22984001	+	-14201	ENSSSCG00000009422	TSC22D1
chr11	22998201	22999200	-0.81	0.00140226	22981781	22984001	+	-14201	ENSSSCG00000023863	ensembl
chr11	23025701	23027000	-0.69	0.00269281	23040983	23046773	-	13983	ENSSSCG00000009424	SERP2
chr11	23047901	23048900	-0.7	0.0031548	23040983	23046773	-	-1129	ENSSSCG00000009424	SERP2
chr11	23061101	23062200	-0.51	0.0084663	23040983	23046773	-	-14329	ENSSSCG00000009424	SERP2
chr11	23066701	23068100	-0.66	0.00129312	23040983	23046773	-	-19929	ENSSSCG00000009424	SERP2
chr11	23749701	23750700	-0.95	0.000776	23611635	23650607	+	-99095	ENSSSCG00000009426	CCDC122
chr11	23823201	23824200	-0.72	0.00365042	23611635	23650607	+	-172595	ENSSSCG00000009426	CCDC122
chr11	24029701	24030700	-0.72	0.0031548	24163874	24477053	+	133174	ENSSSCG00000021818	ENOX1
chr11	24058401	24059600	-0.56	0.00312582	24163874	24477053	+	104274	ENSSSCG00000021818	ENOX1
chr11	24173301	24174500	-0.56	0.00809851	24163874	24477053	+	0	ENSSSCG00000021818	ENOX1
chr11	24178401	24179700	-0.54	0.00283998	24163874	24477053	+	0	ENSSSCG00000021818	ENOX1
chr11	24630801	24632100	-0.7	0.000733788	24609055	24668058	-	0	ENSSSCG00000009427	DNAJC15
chr11	24828301	24829400	-0.72	0.00314706	24964616	24974127	+	135216	ENSSSCG00000009428	FAM216B
chr11	24945701	24946900	-0.67	0.00130536	24964616	24974127	+	17716	ENSSSCG00000009428	FAM216B
chr11	25251701	25252800	-0.77	0.00249788	25118421	25154869	-	-96833	ENSSSCG00000009429	TNFSF11
chr11	25514101	25515600	-0.76	8.30449e-05	25488081	25593242	-	0	ENSSSCG00000009431	DGKH
chr11	25534001	25535000	-0.77	0.00361811	25488081	25593242	-	0	ENSSSCG00000009431	DGKH
chr11	25615301	25616300	-0.93	0.000654255	25488081	25593242	-	-22060	ENSSSCG00000009431	DGKH
chr11	25908401	25909400	-0.93	0.000381017	25821487	25957151	+	0	ENSSSCG00000029837	ensembl
chr11	26266901	26267900	-0.74	0.00307388	26247798	26312854	-	0	ENSSSCG00000009435	NAA16
chr11	26375701	26376800	-0.8	0.000992389	26327366	26385565	+	0	ENSSSCG00000009440	ELF1
chr11	26509701	26511700	0.54	1.94697e-05	26509223	26510653	-	0	ENSSSCG00000009438	KBTBD6
chr11	26537901	26539400	-0.53	0.00135586	26540909	26541170	+	1509	ENSSSCG00000026206	ensembl
chr11	26643101	26644100	-0.6	0.0021039	26648207	26665877	-	4107	ENSSSCG00000009442	LECT1
chr11	26747401	26749000	-0.81	8.07102e-05	26790839	26790934	-	41839	ENSSSCG00000025947	ensembl
chr11	26873001	26874100	-0.66	0.00197651	26882318	26887216	-	8218	ENSSSCG00000009445	PCDH8
chr11	27706201	27707200	-0.81	0.00334348	28133739	28133847	+	426539	ENSSSCG00000019244	U6
chr11	28244201	28245200	-0.7	0.00248299	28133739	28133847	+	-110355	ENSSSCG00000019244	U6
chr11	28464901	28466100	-0.77	0.00135945	28133739	28133847	+	-331055	ENSSSCG00000019244	U6
chr11	30704201	30705400	-0.73	0.0020611	30356263	30356359	-	-347843	ENSSSCG00000027445	ensembl
chr11	34879901	34881200	-0.84	0.000930163	34989510	35171272	+	108310	ENSSSCG00000009449	ensembl
chr11	37931501	37933200	0.4	0.000216742	38136463	38137988	+	203263	ENSSSCG00000024171	ensembl
chr11	37934201	37941000	0.32	0	38136463	38137988	+	195463	ENSSSCG00000024171	ensembl
chr11	37941701	37946900	0.27	0	38136463	38137988	+	189563	ENSSSCG00000024171	ensembl
chr11	37947101	37958100	0.29	0	38136463	38137988	+	178363	ENSSSCG00000024171	ensembl
chr11	38080001	38081500	0.36	0.00186653	38136463	38137988	+	54963	ENSSSCG00000024171	ensembl
chr11	38083701	38085800	0.46	5.50793e-06	38136463	38137988	+	50663	ENSSSCG00000024171	ensembl
chr11	48820501	48821500	-0.7	0.00154343	48761330	48761411	+	-59091	ENSSSCG00000018387	U6
chr11	48907501	48908500	-0.71	0.0017493	48761330	48761411	+	-146091	ENSSSCG00000018387	U6
chr11	49258301	49259300	0.85	0.0017802	49356795	49357858	-	97495	ENSSSCG00000009458	ensembl
chr11	50322201	50324100	-0.76	4.01491e-06	50017839	50031402	-	-290800	ENSSSCG00000009462	KLF5
chr11	50562401	50563700	-0.68	0.00213197	50017839	50031402	-	-531000	ENSSSCG00000009462	KLF5
chr11	51626301	51627500	-0.67	0.00173113	52159564	52187156	-	532064	ENSSSCG00000009465	ensembl
chr11	53913601	53914600	-0.79	0.0030863	53801803	54034304	-	0	ENSSSCG00000009473	MYCBP2
chr11	54298101	54299100	-0.73	0.00257131	54305548	54352177	+	6448	ENSSSCG00000009474	SCEL
chr11	55543101	55544400	-0.8	0.00140091	55432253	55475980	-	-67122	ENSSSCG00000029113	RNF219
chr11	55708701	55710000	-0.67	0.00104462	55835359	55835465	+	125359	ENSSSCG00000024442	U6
chr11	55916601	55917600	-0.75	0.00138617	55835359	55835465	+	-81137	ENSSSCG00000024442	U6
chr11	56403401	56404400	-0.72	0.00240995	56454024	56454108	-	49624	ENSSSCG00000020050	ensembl
chr11	59106501	59107900	-0.95	0.000156301	58750589	58750699	-	-355803	ENSSSCG00000020180	5S_rRNA
chr11	64648901	64650000	-0.72	0.00281558	63661934	63664936	+	-983966	ENSSSCG00000009488	SLITRK5
chr11	66656101	66657100	-0.89	0.000838672	66610762	66610841	+	-45261	ENSSSCG00000018681	ssc-mir-92a-1
chr11	67626001	67627200	-0.73	0.0018218	68291200	68291306	-	664000	ENSSSCG00000030380	U6
chr11	67715601	67716800	-0.77	0.00165052	68291200	68291306	-	574400	ENSSSCG00000030380	U6
chr11	68320001	68321500	-0.65	0.000302364	68291200	68291306	-	-28696	ENSSSCG00000030380	U6
chr11	68483601	68484700	-0.67	0.00233061	68291200	68291306	-	-192296	ENSSSCG00000030380	U6
chr11	68488301	68489300	-0.74	0.00263111	68291200	68291306	-	-196996	ENSSSCG00000030380	U6
chr11	68810301	68811400	-1.05	4.64178e-05	68751174	68751280	+	-59022	ENSSSCG00000019369	U6
chr11	69260201	69261300	-0.86	0.000820524	69611870	69632132	+	350570	ENSSSCG00000009489	GPC6
chr11	69422101	69423800	-0.67	0.00260331	69611870	69632132	+	188070	ENSSSCG00000009489	GPC6
chr11	69633701	69635300	-0.6	0.000249958	69611870	69632132	+	-1570	ENSSSCG00000009489	GPC6
chr11	69680101	69681100	-0.82	0.00178964	69660260	69718918	-	0	ENSSSCG00000009490	DCT
chr11	70386201	70387200	-0.74	0.002689	70393979	70441047	-	6779	ENSSSCG00000009495	ensembl
chr11	70467401	70468400	-0.77	0.0026941	70393979	70441047	-	-26355	ENSSSCG00000009495	ensembl
chr11	70544801	70546500	-0.5	0.00109223	70591415	70739460	+	44915	ENSSSCG00000009498	ensembl
chr11	71616701	71617700	-0.71	0.00288066	71618817	71635484	-	1117	ENSSSCG00000028848	ensembl
chr11	71873301	71874900	0.44	0.000828603	71820276	71859355	-	-13947	ENSSSCG00000027851	ensembl
chr11	71989301	71990600	-0.74	0.000555606	71983268	72006790	+	0	ENSSSCG00000009500	CLDN10
chr11	72011901	72013200	-0.66	0.000334698	72009864	72063632	-	0	ENSSSCG00000009501	DZIP1
chr11	73148801	73150400	-1.16	1.07443e-06	73192191	73192904	+	41791	ENSSSCG00000009504	HS6ST3
chr11	73348001	73349200	-0.82	0.000431712	73192191	73192904	+	-155098	ENSSSCG00000009504	HS6ST3
chr11	73410201	73411400	-0.58	0.00253913	73512513	73590564	+	101113	ENSSSCG00000009505	MBNL2
chr11	73594801	73596100	-0.68	0.000808766	73512513	73590564	+	-4238	ENSSSCG00000009505	MBNL2
chr11	73747701	73748700	-0.97	2.67642e-05	73765040	73765354	-	16340	ENSSSCG00000009506	RAP2A
chr11	73759101	73760300	-0.71	0.00216982	73765040	73765354	-	4740	ENSSSCG00000009506	RAP2A
chr11	73784001	73785000	-0.69	0.00285053	73765040	73765354	-	-18648	ENSSSCG00000009506	RAP2A
chr11	73865501	73866500	-0.8	0.00109715	73765040	73765354	-	-100148	ENSSSCG00000009506	RAP2A
chr11	73951201	73952400	-0.68	0.00344875	74078931	74079254	+	126531	ENSSSCG00000009508	CISD1
chr11	74096001	74097700	-0.57	0.00121501	74078931	74079254	+	-16748	ENSSSCG00000009508	CISD1
chr11	74162601	74163600	-1.44	6.93372e-06	74138129	74174551	+	0	ENSSSCG00000009509	IPO5
chr11	74303801	74304800	-0.74	0.00356679	74210081	74210187	+	-93615	ENSSSCG00000024343	U6
chr11	74307701	74308900	-0.69	0.000596597	74210081	74210187	+	-97515	ENSSSCG00000024343	U6
chr11	74384601	74385600	-0.95	0.000572687	74553905	74694760	+	168305	ENSSSCG00000026863	ensembl
chr11	74433501	74434500	-0.76	0.00337434	74553905	74694760	+	119405	ENSSSCG00000026863	ensembl
chr11	74590201	74591500	-0.7	0.000621179	74553905	74694760	+	0	ENSSSCG00000026863	ensembl
chr11	74732401	74733500	0.64	0.000950675	74695320	74721007	-	-11395	ENSSSCG00000009511	STK24
chr11	74837401	74838400	-0.75	0.00188592	74889142	74924577	-	50742	ENSSSCG00000009513	SLC15A1
chr11	74855901	74857100	-0.79	0.000889215	74889142	74924577	-	32042	ENSSSCG00000009513	SLC15A1
chr11	74909601	74910600	-0.56	0.00354373	74889142	74924577	-	0	ENSSSCG00000009513	SLC15A1
chr11	74930501	74931600	-0.55	0.0110055	74889142	74924577	-	-5925	ENSSSCG00000009513	SLC15A1
chr11	74976601	74978200	-0.87	5.1046e-07	74997784	75158789	-	19584	ENSSSCG00000022112	DOCK9
chr11	74980001	74981000	-0.84	0.00119796	74997784	75158789	-	16784	ENSSSCG00000022112	DOCK9
chr11	74997101	74998700	-0.52	0.00034801	74997784	75158789	-	0	ENSSSCG00000022112	DOCK9
chr11	75100001	75101500	-0.53	0.00695968	74997784	75158789	-	0	ENSSSCG00000022112	DOCK9
chr11	75149201	75150200	-0.82	0.000872926	74997784	75158789	-	0	ENSSSCG00000022112	DOCK9
chr11	75251901	75252900	-0.64	0.00367022	74997784	75158789	-	-93113	ENSSSCG00000022112	DOCK9
chr11	75355501	75356900	-0.76	0.00024339	75379204	75555916	+	22304	ENSSSCG00000009516	UBAC2
chr11	75470301	75471900	-0.6	0.000891813	75379204	75555916	+	0	ENSSSCG00000009516	UBAC2
chr11	75523201	75524700	-0.73	0.000267611	75379204	75555916	+	0	ENSSSCG00000009516	UBAC2
chr11	75533001	75534100	0.59	0.00187845	75379204	75555916	+	0	ENSSSCG00000009516	UBAC2
chr11	75533001	75534100	0.59	0.00187845	75527990	75542044	-	0	ENSSSCG00000009517	GPR183
chr11	75641801	75643000	0.54	0.00116095	75635938	75636999	-	-4803	ENSSSCG00000009518	ensembl
chr11	75655101	75656600	-0.54	0.00222913	75635938	75636999	-	-18103	ENSSSCG00000009518	ensembl
chr11	75698101	75699900	-0.84	1.00241e-06	75703402	75712182	+	3502	ENSSSCG00000029996	TM9SF2
chr11	75923601	75925000	-0.98	7.83784e-05	75995343	76025089	+	70343	ENSSSCG00000009519	CLYBL
chr11	76229601	76230600	-0.82	0.00250979	76179969	76202883	+	-26719	ENSSSCG00000024542	ensembl
chr11	76361701	76362800	-0.68	0.00140672	76339127	76381903	+	0	ENSSSCG00000009522	ensembl
chr11	76573401	76574400	-0.76	0.00369696	76549455	76549907	-	-23495	ENSSSCG00000009523	GGACT
chr11	76648101	76649300	-0.56	0.000663681	76624584	76698938	-	0	ENSSSCG00000009524	TMTC4
chr11	76687301	76688400	-0.58	0.00380185	76624584	76698938	-	0	ENSSSCG00000009524	TMTC4
chr11	77305401	77306700	-0.65	0.00266383	77260154	77322551	-	0	ENSSSCG00000021447	ensembl
chr11	77403901	77404900	-0.68	0.00163545	77342232	77451329	+	0	ENSSSCG00000009526	ITGBL1
chr11	77450301	77452000	-0.51	0.00138874	77342232	77451329	+	0	ENSSSCG00000009526	ITGBL1
chr11	77556801	77557800	-0.82	0.00253913	77549750	77840067	-	0	ENSSSCG00000009527	FGF14
chr11	77564401	77565400	-0.73	0.00341037	77549750	77840067	-	0	ENSSSCG00000009527	FGF14
chr11	77817201	77818200	-0.66	0.00336165	77549750	77840067	-	0	ENSSSCG00000009527	FGF14
chr11	77859401	77860400	-0.59	0.00372092	77549750	77840067	-	-19335	ENSSSCG00000009527	FGF14
chr11	78034501	78035500	-0.75	0.00202408	77549750	77840067	-	-194435	ENSSSCG00000009527	FGF14
chr11	78036701	78037700	-1	0.000251966	77549750	77840067	-	-196635	ENSSSCG00000009527	FGF14
chr11	78056601	78057700	-0.8	0.00191571	78240486	78322160	+	182786	ENSSSCG00000009528	ensembl
chr11	78122001	78123000	-0.84	0.000525149	78240486	78322160	+	117486	ENSSSCG00000009528	ensembl
chr11	78360701	78362900	-0.65	8.29948e-06	78361372	78368847	-	0	ENSSSCG00000009530	CCDC168
chr11	78744601	78745700	-0.8	0.00126921	78622653	78629176	-	-115426	ENSSSCG00000026317	ensembl
chr11	78765301	78767100	-0.71	6.54927e-05	78622653	78629176	-	-136126	ENSSSCG00000026317	ensembl
chr11	78801101	78802400	-0.79	0.000898181	78622653	78629176	-	-171926	ENSSSCG00000026317	ensembl
chr11	78856601	78857800	-0.78	0.000168914	78622653	78629176	-	-227426	ENSSSCG00000026317	ensembl
chr11	79165601	79166700	-0.67	0.00204239	78622653	78629176	-	-536426	ENSSSCG00000026317	ensembl
chr11	79563101	79564200	-0.65	0.00110906	78622653	78629176	-	-933926	ENSSSCG00000026317	ensembl
chr11	79685001	79686100	-0.77	0.00279404	78622653	78629176	-	-1055826	ENSSSCG00000026317	ensembl
chr11	79740401	79741600	-0.82	0.000491515	78622653	78629176	-	-1111226	ENSSSCG00000026317	ensembl
chr11	79757401	79758600	-0.8	0.000872844	78622653	78629176	-	-1128226	ENSSSCG00000026317	ensembl
chr11	80010501	80011500	-0.74	0.00287457	78622653	78629176	-	-1381326	ENSSSCG00000026317	ensembl
chr11	80175801	80177000	-0.82	0.00049266	81565082	81610206	-	1388082	ENSSSCG00000009535	EFNB2
chr11	80483601	80484600	-0.69	0.00366269	81565082	81610206	-	1080482	ENSSSCG00000009535	EFNB2
chr11	80535101	80536100	-0.88	0.00163545	81565082	81610206	-	1028982	ENSSSCG00000009535	EFNB2
chr11	80624001	80625100	-0.64	0.00266799	81565082	81610206	-	939982	ENSSSCG00000009535	EFNB2
chr11	80631401	80632500	-0.69	0.000733788	81565082	81610206	-	932582	ENSSSCG00000009535	EFNB2
chr11	80645301	80646900	-0.69	0.000193514	81565082	81610206	-	918182	ENSSSCG00000009535	EFNB2
chr11	80656001	80657100	-0.73	0.00245982	81565082	81610206	-	907982	ENSSSCG00000009535	EFNB2
chr11	80707401	80708400	-0.84	0.00174831	81565082	81610206	-	856682	ENSSSCG00000009535	EFNB2
chr11	80777001	80778200	-0.71	0.000950296	81565082	81610206	-	786882	ENSSSCG00000009535	EFNB2
chr11	80856801	80857800	-0.71	0.00112282	81565082	81610206	-	707282	ENSSSCG00000009535	EFNB2
chr11	81089901	81090900	-0.65	0.00356679	81565082	81610206	-	474182	ENSSSCG00000009535	EFNB2
chr11	81091301	81092400	-0.65	0.00201407	81565082	81610206	-	472682	ENSSSCG00000009535	EFNB2
chr11	81097701	81098800	-0.85	0.000121118	81565082	81610206	-	466282	ENSSSCG00000009535	EFNB2
chr11	81099201	81100200	-0.75	0.00180384	81565082	81610206	-	464882	ENSSSCG00000009535	EFNB2
chr11	81141201	81142300	-0.68	0.00221897	81565082	81610206	-	422782	ENSSSCG00000009535	EFNB2
chr11	81146901	81148100	-0.86	0.000747629	81565082	81610206	-	416982	ENSSSCG00000009535	EFNB2
chr11	81194401	81195500	0.49	0.00159625	81565082	81610206	-	369582	ENSSSCG00000009535	EFNB2
chr11	81265101	81266800	0.64	0.000173396	81565082	81610206	-	298282	ENSSSCG00000009535	EFNB2
chr11	81324801	81325800	-0.68	0.00257518	81565082	81610206	-	239282	ENSSSCG00000009535	EFNB2
chr11	81351201	81352500	-0.83	0.000593527	81565082	81610206	-	212582	ENSSSCG00000009535	EFNB2
chr11	81372101	81373100	0.56	0.00140362	81565082	81610206	-	191982	ENSSSCG00000009535	EFNB2
chr11	81542101	81543100	-0.87	0.00247483	81565082	81610206	-	21982	ENSSSCG00000009535	EFNB2
chr11	81582501	81584100	-0.53	0.000877279	81565082	81610206	-	0	ENSSSCG00000009535	EFNB2
chr11	81669001	81670000	-0.85	0.00119255	81616020	81643873	-	-25129	ENSSSCG00000009536	ARGLU1
chr11	81719301	81720300	-0.79	0.00188682	81616020	81643873	-	-75429	ENSSSCG00000009536	ARGLU1
chr11	81823001	81824300	-0.68	0.000271492	81826840	81826946	-	2540	ENSSSCG00000027392	U6
chr11	81862201	81863400	-0.71	0.000431718	81827710	81828106	-	-34096	ENSSSCG00000016840	ensembl
chr11	81864301	81865700	-0.73	0.00148829	81827710	81828106	-	-36196	ENSSSCG00000016840	ensembl
chr11	81897201	81898700	-0.68	0.000611511	81827710	81828106	-	-69096	ENSSSCG00000016840	ensembl
chr11	81981201	81982500	-0.98	1.63573e-05	81827710	81828106	-	-153096	ENSSSCG00000016840	ensembl
chr11	82038501	82039800	-0.64	0.00184925	82190417	82226221	-	150617	ENSSSCG00000009537	FAM155A
chr11	82064701	82066200	-0.53	0.000698397	82190417	82226221	-	124217	ENSSSCG00000009537	FAM155A
chr11	82067501	82068700	-0.74	0.000882392	82190417	82226221	-	121717	ENSSSCG00000009537	FAM155A
chr11	82189801	82190800	0.64	0.00250985	82190417	82226221	-	0	ENSSSCG00000009537	FAM155A
chr11	82190801	82191900	-0.58	0.00205157	82190417	82226221	-	0	ENSSSCG00000009537	FAM155A
chr11	82262001	82263000	-0.87	0.000686573	82190417	82226221	-	-35781	ENSSSCG00000009537	FAM155A
chr11	82301401	82302800	-0.82	7.82145e-05	82190417	82226221	-	-75181	ENSSSCG00000009537	FAM155A
chr11	82342201	82343800	-0.58	0.000689672	82190417	82226221	-	-115981	ENSSSCG00000009537	FAM155A
chr11	82347201	82348600	-0.49	0.00146877	82190417	82226221	-	-120981	ENSSSCG00000009537	FAM155A
chr11	82436901	82438000	-0.65	0.00117069	82190417	82226221	-	-210681	ENSSSCG00000009537	FAM155A
chr11	82449401	82450700	-0.63	0.00179799	82190417	82226221	-	-223181	ENSSSCG00000009537	FAM155A
chr11	82467401	82468500	-0.67	0.00246873	82190417	82226221	-	-241181	ENSSSCG00000009537	FAM155A
chr11	82491301	82492600	-0.72	0.0018109	82190417	82226221	-	-265081	ENSSSCG00000009537	FAM155A
chr11	82843901	82845400	-0.73	0.000740144	82924144	82925148	-	78744	ENSSSCG00000009539	ensembl
chr11	82877101	82878300	-0.83	0.00014796	82924144	82925148	-	45844	ENSSSCG00000009539	ensembl
chr11	82895901	82897200	-0.71	0.00146867	82924144	82925148	-	26944	ENSSSCG00000009539	ensembl
chr11	82980201	82981900	-0.62	0.000198679	82962703	82981428	+	0	ENSSSCG00000009541	ABHD13
chr11	82997901	82998900	-0.7	0.0022402	83014418	83046597	+	15518	ENSSSCG00000009542	TNFSF13B
chr11	83042101	83043200	-0.73	0.00353056	83014418	83046597	+	0	ENSSSCG00000009542	TNFSF13B
chr11	83057501	83059200	-0.67	7.2383e-05	83014418	83046597	+	-10905	ENSSSCG00000009542	TNFSF13B
chr11	83115601	83116900	-0.67	0.0003514	83014418	83046597	+	-69005	ENSSSCG00000009542	TNFSF13B
chr11	83203101	83204100	-0.72	0.00219082	83014418	83046597	+	-156505	ENSSSCG00000009542	TNFSF13B
chr11	83207701	83208700	-1.1	6.91587e-06	83014418	83046597	+	-161105	ENSSSCG00000009542	TNFSF13B
chr11	83274801	83276000	-0.65	0.000771194	83428706	83584606	+	152706	ENSSSCG00000009543	ensembl
chr11	83460201	83461200	-0.64	0.00246024	83428706	83584606	+	0	ENSSSCG00000009543	ensembl
chr11	83494801	83496500	-0.53	0.00159749	83428706	83584606	+	0	ENSSSCG00000009543	ensembl
chr11	83590001	83591300	-0.89	0.000313509	83428706	83584606	+	-5396	ENSSSCG00000009543	ensembl
chr11	83665701	83666900	-0.78	0.000140293	83428706	83584606	+	-81096	ENSSSCG00000009543	ensembl
chr11	83694101	83695500	-0.58	0.00980324	83428706	83584606	+	-109496	ENSSSCG00000009543	ensembl
chr11	83784401	83785600	-0.82	0.000131829	83428706	83584606	+	-199796	ENSSSCG00000009543	ensembl
chr11	83931301	83932500	0.52	0.00286843	83428706	83584606	+	-346696	ENSSSCG00000009543	ensembl
chr11	84084001	84085000	-0.62	0.00252587	84373663	84432619	-	288663	ENSSSCG00000009544	COL4A1
chr11	84236201	84237700	0.42	0.0173323	84373663	84432619	-	135963	ENSSSCG00000009544	COL4A1
chr11	84369101	84370100	-0.74	0.00288198	84373663	84432619	-	3563	ENSSSCG00000009544	COL4A1
chr11	84401001	84402300	0.54	0.000433682	84373663	84432619	-	0	ENSSSCG00000009544	COL4A1
chr11	84406801	84407800	0.75	0.00371105	84373663	84432619	-	0	ENSSSCG00000009544	COL4A1
chr11	84605801	84606800	0.72	0.00168621	84613773	84675898	+	6973	ENSSSCG00000009545	COL4A2
chr11	84674401	84675500	0.5	0.00106585	84613773	84675898	+	0	ENSSSCG00000009545	COL4A2
chr11	84734801	84735800	0.7	0.00364227	84724791	84745504	+	0	ENSSSCG00000029502	CARKD
chr11	84845401	84846800	-0.64	0.00129498	84749840	84775957	-	-69445	ENSSSCG00000029424	ensembl
chr11	84939301	84940700	-0.52	0.002028	84950625	85004805	+	9925	ENSSSCG00000009551	ensembl
chr11	84964701	84965700	0.45	0.00306775	84950625	85004805	+	0	ENSSSCG00000009551	ensembl
chr11	85014901	85015900	0.52	0.00310681	85008049	85021609	+	0	ENSSSCG00000024763	TEX29
chr11	85045001	85046600	0.52	0.000392423	85008049	85021609	+	-23393	ENSSSCG00000024763	TEX29
chr11	85331701	85332700	-0.79	0.00178595	85076797	85099569	+	-232133	ENSSSCG00000024196	ensembl
chr11	85340401	85341400	0.5	0.00210089	85076797	85099569	+	-240833	ENSSSCG00000024196	ensembl
chr11	85371401	85372400	-0.66	0.00272172	85076797	85099569	+	-271833	ENSSSCG00000024196	ensembl
chr11	85420901	85421900	-0.5	0.00339964	85664702	85664798	-	242802	ENSSSCG00000025369	ensembl
chr11	85431601	85432600	-0.65	0.00100634	85664702	85664798	-	232102	ENSSSCG00000025369	ensembl
chr11	85453201	85455100	0.47	1.45043e-05	85664702	85664798	-	209602	ENSSSCG00000025369	ensembl
chr11	85474701	85476100	0.43	0.00134655	85664702	85664798	-	188602	ENSSSCG00000025369	ensembl
chr11	85486101	85487200	0.39	0.00405511	85664702	85664798	-	177502	ENSSSCG00000025369	ensembl
chr11	85499201	85500500	0.47	0.00143851	85664702	85664798	-	164202	ENSSSCG00000025369	ensembl
chr11	85512001	85513600	0.41	0.000931466	85664702	85664798	-	151102	ENSSSCG00000025369	ensembl
chr11	85685201	85686300	0.64	0.00119867	85664702	85664798	-	-20404	ENSSSCG00000025369	ensembl
chr11	85774801	85775900	-0.69	0.00117399	85779294	85820875	+	3394	ENSSSCG00000009553	TUBGCP3
chr11	85804601	85805900	0.42	0.00159649	85779294	85820875	+	0	ENSSSCG00000009553	TUBGCP3
chr11	85807901	85809400	0.4	0.00139499	85779294	85820875	+	0	ENSSSCG00000009553	TUBGCP3
chr11	85819101	85820100	0.54	0.00174344	85779294	85820875	+	0	ENSSSCG00000009553	TUBGCP3
chr11	85836501	85837600	0.78	0.00170943	85779294	85820875	+	-15627	ENSSSCG00000009553	TUBGCP3
chr11	85862501	85863500	0.43	0.00364945	85779294	85820875	+	-41627	ENSSSCG00000009553	TUBGCP3
chr11	86027301	86028800	0.56	0.000276589	85965057	85965888	-	-61414	ENSSSCG00000009552	ensembl
chr11	86041201	86042200	0.81	0.00179497	86108910	86116870	+	66710	ENSSSCG00000009554	GRTP1
chr11	86088801	86089900	0.5	0.00157053	86108910	86116870	+	19010	ENSSSCG00000009554	GRTP1
chr11	86111501	86112500	0.5	0.00297055	86108910	86116870	+	0	ENSSSCG00000009554	GRTP1
chr11	86116801	86118000	0.47	0.00253459	86108910	86116870	+	0	ENSSSCG00000009554	GRTP1
chr11	86116801	86118000	0.47	0.00253459	86117929	86134887	-	0	ENSSSCG00000009555	LAMP1
chr11	86118701	86120200	0.49	0.00026822	86117929	86134887	-	0	ENSSSCG00000009555	LAMP1
chr11	86124101	86125100	0.64	0.00135575	86117929	86134887	-	0	ENSSSCG00000009555	LAMP1
chr11	86159001	86160300	0.38	0.00519427	86146355	86178783	-	0	ENSSSCG00000009556	CUL4A
chr11	86163201	86164200	0.53	0.000804176	86146355	86178783	-	0	ENSSSCG00000009556	CUL4A
chr11	86166201	86167300	0.44	0.00188897	86146355	86178783	-	0	ENSSSCG00000009556	CUL4A
chr11	86185201	86186700	0.54	5.33407e-05	86178826	86194245	+	0	ENSSSCG00000009557	PCID2
chr11	86217101	86218400	0.55	0.000950899	86217112	86223394	-	0	ENSSSCG00000029503	F7
chr11	86222901	86223900	0.69	0.00118793	86217112	86223394	-	0	ENSSSCG00000029503	F7
chr11	86239201	86240300	0.47	0.00144871	86230208	86298414	-	0	ENSSSCG00000021158	ensembl
chr11	86278101	86279300	0.45	0.00190511	86230208	86298414	-	0	ENSSSCG00000021158	ensembl
chr11	86297901	86298900	0.49	0.00338852	86230208	86298414	-	0	ENSSSCG00000021158	ensembl
chr11	86521201	86522600	-0.75	2.94953e-05	86513343	86518449	-	-2753	ENSSSCG00000009561	ATP4B
chr11	86546701	86548200	0.44	0.000816177	86550146	86574311	+	1946	ENSSSCG00000009564	TMEM255B
chr11	86604301	86605300	0.71	0.00205727	86582119	86614652	-	0	ENSSSCG00000009565	GAS6
chr11	86853101	86854200	-0.64	0.00222183	86848980	86855079	+	0	ENSSSCG00000023633	ensembl
chr11	86978601	86979600	-0.9	0.000753692	86976089	87004308	-	0	ENSSSCG00000009568	ZMYM5
chr11	87356801	87358000	-0.63	0.00155482	87211603	87363659	-	0	ENSSSCG00000009572	RNF17
chr11	87508501	87509700	-0.69	0.0022106	87522225	87551524	-	12525	ENSSSCG00000022638	ensembl
chr11	87585901	87587800	-0.59	0	87611646	87611942	+	23846	ENSSSCG00000030670	7SK
chr11	87589201	87591000	0.13	0.00596886	87611646	87611942	+	20646	ENSSSCG00000030670	7SK
chr11	87622701	87623700	0.52	0.00307844	87611646	87611942	+	-10760	ENSSSCG00000030670	7SK
chr12	1901	3500	0.37	0.000663681	2251	3273	+	0	ENSSSCG00000023314	TEX19
chr12	10901	11900	-0.78	0.00343149	2251	3273	+	-7629	ENSSSCG00000023314	TEX19
chr12	103201	104700	0.45	0.000659398	86038	105352	+	0	ENSSSCG00000017126	NARF
chr12	173101	174100	0.72	0.00064522	121884	176867	+	0	ENSSSCG00000017125	FOXK2
chr12	221501	222600	0.5	0.0030182	221675	244755	-	0	ENSSSCG00000017129	ensembl
chr12	263501	264500	-0.57	0.00280737	261600	269307	+	0	ENSSSCG00000017134	FN3KRP
chr12	264601	265800	0.43	0.00361255	261600	269307	+	0	ENSSSCG00000017134	FN3KRP
chr12	266401	267400	0.48	0.00335095	261600	269307	+	0	ENSSSCG00000017134	FN3KRP
chr12	297301	298300	0.5	0.00302669	287866	410910	+	0	ENSSSCG00000017136	TBCD
chr12	300001	301900	0.49	5.72491e-05	287866	410910	+	0	ENSSSCG00000017136	TBCD
chr12	324501	326100	0.45	0.000242145	287866	410910	+	0	ENSSSCG00000017136	TBCD
chr12	349701	351700	0.58	3.19592e-06	287866	410910	+	0	ENSSSCG00000017136	TBCD
chr12	372701	374200	0.45	0.000165308	287866	410910	+	0	ENSSSCG00000017136	TBCD
chr12	383401	384500	0.44	0.002167	287866	410910	+	0	ENSSSCG00000017136	TBCD
chr12	399501	400500	0.6	0.00293792	287866	410910	+	0	ENSSSCG00000017136	TBCD
chr12	401201	402300	0.56	0.00152568	287866	410910	+	0	ENSSSCG00000017136	TBCD
chr12	402601	404100	0.45	0.00119724	287866	410910	+	0	ENSSSCG00000017136	TBCD
chr12	405901	408000	0.5	3.45484e-06	287866	410910	+	0	ENSSSCG00000017136	TBCD
chr12	419201	420400	0.43	0.00184054	411175	478751	-	0	ENSSSCG00000027229	B3GNTL1
chr12	428201	429200	0.65	0.00246683	411175	478751	-	0	ENSSSCG00000027229	B3GNTL1
chr12	554201	555200	0.51	0.00200636	554562	562054	+	0	ENSSSCG00000017137	METRNL
chr12	644701	646300	0.58	0.000272096	554562	562054	+	-82648	ENSSSCG00000017137	METRNL
chr12	785001	786000	-0.69	0.00364292	902572	932126	-	116572	ENSSSCG00000029553	CCDC57
chr12	790001	791100	-0.68	0.00178235	902572	932126	-	111472	ENSSSCG00000029553	CCDC57
chr12	791201	793200	-0.49	1.72809e-06	902572	932126	-	109372	ENSSSCG00000029553	CCDC57
chr12	793301	795400	-0.52	3.06847e-06	902572	932126	-	107172	ENSSSCG00000029553	CCDC57
chr12	799501	800800	-0.51	0.000780262	902572	932126	-	101772	ENSSSCG00000029553	CCDC57
chr12	947301	948600	0.63	0.000195442	963452	967637	+	14852	ENSSSCG00000024018	SLC16A3
chr12	964801	965900	0.62	0.000805354	963452	967637	+	0	ENSSSCG00000024018	SLC16A3
chr12	1002601	1003600	-0.53	0.00295722	1023477	1034681	-	19877	ENSSSCG00000029944	FASN
chr12	1113101	1114200	0.47	0.000652682	1102655	1126695	+	0	ENSSSCG00000024235	NPLOC4
chr12	1122501	1123800	0.69	5.98213e-05	1102655	1126695	+	0	ENSSSCG00000024235	NPLOC4
chr12	1137801	1138800	0.52	0.00352773	1131866	1140216	+	0	ENSSSCG00000029616	FAAP100
chr12	1146301	1147500	0.5	0.00320912	1143385	1149170	-	0	ENSSSCG00000026155	FSCN2
chr12	1213301	1214800	0.51	0.00070984	1196639	1251035	-	0	ENSSSCG00000023045	BAHCC1
chr12	1401601	1402700	0.59	0.000877279	1374295	1425439	+	0	ENSSSCG00000022317	SLC38A10
chr12	1413601	1414700	0.53	0.00129508	1374295	1425439	+	0	ENSSSCG00000022317	SLC38A10
chr12	1457701	1458700	-0.71	0.00270472	1446018	1462501	+	0	ENSSSCG00000017143	CEP131
chr12	1474501	1475800	0.46	0.00185182	1479054	1514172	+	3254	ENSSSCG00000017141	AATK
chr12	1492001	1493800	0.6	0.000267207	1479054	1514172	+	0	ENSSSCG00000017141	AATK
chr12	1516801	1518000	0.53	0.000730042	1516513	1572531	-	0	ENSSSCG00000017142	BAIAP2
chr12	1519101	1520600	0.59	0.000227166	1516513	1572531	-	0	ENSSSCG00000017142	BAIAP2
chr12	1521501	1523100	0.48	0.000224357	1516513	1572531	-	0	ENSSSCG00000017142	BAIAP2
chr12	1536301	1537500	0.39	0.0169189	1516513	1572531	-	0	ENSSSCG00000017142	BAIAP2
chr12	1539001	1540300	0.49	0.00231876	1516513	1572531	-	0	ENSSSCG00000017142	BAIAP2
chr12	1566801	1568000	0.53	0.000348679	1516513	1572531	-	0	ENSSSCG00000017142	BAIAP2
chr12	1577601	1579000	0.47	0.00203347	1516513	1572531	-	-5071	ENSSSCG00000017142	BAIAP2
chr12	1615101	1616200	0.59	0.00360331	1614056	1689108	-	0	ENSSSCG00000017139	ensembl
chr12	1644701	1645700	0.46	0.00303739	1614056	1689108	-	0	ENSSSCG00000017139	ensembl
chr12	1650101	1651700	0.42	0.00112894	1614056	1689108	-	0	ENSSSCG00000017139	ensembl
chr12	1652201	1653400	0.45	0.00061283	1614056	1689108	-	0	ENSSSCG00000017139	ensembl
chr12	1654701	1655700	0.45	0.00249314	1614056	1689108	-	0	ENSSSCG00000017139	ensembl
chr12	1688401	1689500	0.5	0.00258149	1614056	1689108	-	0	ENSSSCG00000017139	ensembl
chr12	1691401	1693200	0.49	2.41287e-05	1614056	1689108	-	-2294	ENSSSCG00000017139	ensembl
chr12	1764001	1765000	0.45	0.00330373	1724728	1750362	+	-13640	ENSSSCG00000025624	ensembl
chr12	1770601	1771700	0.52	0.00203902	1724728	1750362	+	-20240	ENSSSCG00000025624	ensembl
chr12	1774901	1775900	0.82	0.00105983	1724728	1750362	+	-24540	ENSSSCG00000025624	ensembl
chr12	1817101	1818300	0.67	0.00151634	1811664	1892761	-	0	ENSSSCG00000021150	ensembl
chr12	1825901	1826900	-0.58	0.00294321	1811664	1892761	-	0	ENSSSCG00000021150	ensembl
chr12	1833801	1834800	0.49	0.00275105	1811664	1892761	-	0	ENSSSCG00000021150	ensembl
chr12	1922801	1923800	0.52	0.00353695	1902947	1991716	-	0	ENSSSCG00000028685	ensembl
chr12	1930401	1931400	-0.77	0.00363315	1902947	1991716	-	0	ENSSSCG00000028685	ensembl
chr12	1944401	1947000	0.52	2.42265e-07	1902947	1991716	-	0	ENSSSCG00000028685	ensembl
chr12	2093501	2095700	0.48	1.77531e-07	1995858	2099373	-	0	ENSSSCG00000017146	RNF213
chr12	2098901	2099900	0.57	0.00314321	1995858	2099373	-	0	ENSSSCG00000017146	RNF213
chr12	2121401	2122400	0.47	0.00318572	2102369	2163107	-	0	ENSSSCG00000017148	ensembl
chr12	2197201	2198300	0.46	0.00387967	2193043	2198767	+	0	ENSSSCG00000017152	ensembl
chr12	2201201	2202500	-0.59	0.00364945	2199581	2250625	-	0	ENSSSCG00000017154	CARD14
chr12	2401601	2402900	0.51	0.0016984	2297792	2411578	-	0	ENSSSCG00000017156	ensembl
chr12	2451201	2452200	-0.95	0.00221319	2412539	2453514	-	0	ENSSSCG00000017158	ensembl
chr12	2504401	2505400	0.81	0.00170082	2454308	2526044	+	0	ENSSSCG00000017159	TBC1D16
chr12	2595101	2596700	0.55	0.000173396	2591047	2597546	+	0	ENSSSCG00000017160	CBX4
chr12	2653401	2655000	-0.61	0.00170326	2640102	2648346	-	-5056	ENSSSCG00000024261	CBX2
chr12	2670801	2672000	-0.57	0.00151053	2682236	2687071	-	10236	ENSSSCG00000017163	ENPP7
chr12	2877201	2878600	-0.67	0.00306189	2844059	2844134	-	-33068	ENSSSCG00000021930	snoU2-30
chr12	3095501	3096500	0.53	0.00206045	3293953	3337924	+	197453	ENSSSCG00000017164	TIMP-2
chr12	3135401	3136600	-0.67	0.00129249	3293953	3337924	+	157353	ENSSSCG00000017164	TIMP-2
chr12	3370201	3371300	-0.82	0.000979373	3353931	3388494	+	0	ENSSSCG00000017165	USP36
chr12	3371301	3372300	0.49	0.00315546	3353931	3388494	+	0	ENSSSCG00000017165	USP36
chr12	3378401	3379500	0.43	0.00327261	3353931	3388494	+	0	ENSSSCG00000017165	USP36
chr12	3454701	3456000	0.45	0.00328651	3450829	3520927	+	0	ENSSSCG00000017167	CYTH1
chr12	3878401	3879500	0.85	0.000560364	4003723	4153387	-	124223	ENSSSCG00000017168	SEPT9
chr12	4070201	4071300	0.56	0.000407452	4003723	4153387	-	0	ENSSSCG00000017168	SEPT9
chr12	4131201	4132300	0.59	0.00133919	4003723	4153387	-	0	ENSSSCG00000017168	SEPT9
chr12	4169901	4171100	0.55	0.0004029	4171330	4171406	+	230	ENSSSCG00000020634	U6
chr12	4187301	4188900	0.48	0.000216832	4186695	4236139	-	0	ENSSSCG00000017169	SEC14L1
chr12	4261301	4262400	-0.66	0.00124725	4273849	4274036	+	11449	ENSSSCG00000020578	SCARNA16
chr12	4373301	4374500	0.58	0.00350442	4373990	4420540	+	0	ENSSSCG00000017170	MGAT5B
chr12	4386401	4387700	-0.68	0.00050232	4373990	4420540	+	0	ENSSSCG00000017170	MGAT5B
chr12	4527001	4528200	0.66	0.00257849	4491975	4519482	+	-7520	ENSSSCG00000026070	ensembl
chr12	4769301	4770300	0.47	0.00364292	4742037	4760086	+	-9216	ENSSSCG00000017172	ST6GALNAC1
chr12	4833701	4834700	0.76	0.00352839	4829969	4840020	+	0	ENSSSCG00000017181	CYGB
chr12	4881701	4882800	0.54	0.000839958	4861484	4888174	+	0	ENSSSCG00000023362	RHBDF2
chr12	4988501	4989500	0.59	0.00354947	4998815	5016265	+	9315	ENSSSCG00000029901	UBE2O
chr12	5011001	5012000	0.48	0.00198346	4998815	5016265	+	0	ENSSSCG00000029901	UBE2O
chr12	5100301	5101300	0.71	0.00240758	5082798	5102875	+	0	ENSSSCG00000021342	QRICH2
chr12	5197101	5198100	0.47	0.00319729	5129871	5208328	+	0	ENSSSCG00000017186	RNF157
chr12	5291801	5292800	-0.68	0.00205226	5272437	5357766	+	0	ENSSSCG00000017191	SRP68
chr12	5457301	5458300	0.48	0.0026353	5439937	5465726	-	0	ENSSSCG00000017197	ensembl
chr12	5562501	5563500	-0.75	0.00352576	5540533	5574537	-	0	ENSSSCG00000017201	UNK
chr12	5620501	5622600	0.56	1.19405e-07	5597669	5632075	-	0	ENSSSCG00000017204	ITGB4
chr12	5655801	5656800	0.51	0.00249255	5641609	5678650	-	0	ENSSSCG00000017205	SAP30BP
chr12	5664101	5665800	-0.53	0.000392423	5641609	5678650	-	0	ENSSSCG00000017205	SAP30BP
chr12	5666401	5667400	0.47	0.00294323	5641609	5678650	-	0	ENSSSCG00000017205	SAP30BP
chr12	5670301	5671400	-0.75	0.00117217	5641609	5678650	-	0	ENSSSCG00000017205	SAP30BP
chr12	5683901	5685100	0.43	0.0144925	5678724	5697473	+	0	ENSSSCG00000023978	RECQL5
chr12	5824701	5825700	0.5	0.00332746	5824120	5835897	-	0	ENSSSCG00000017208	SLC25A19
chr12	5890101	5891100	-0.78	0.00236391	5860268	5928962	-	0	ENSSSCG00000017206	GRB2
chr12	6097901	6098900	-0.8	0.00226082	6101880	6120134	+	2980	ENSSSCG00000017213	HN1
chr12	6131601	6132600	-0.69	0.00347854	6126601	6145548	-	0	ENSSSCG00000017214	ARMC7
chr12	6312301	6313600	0.49	0.00221167	6307212	6316443	+	0	ENSSSCG00000017222	ensembl
chr12	6394501	6395800	0.49	0.0158526	6395985	6448552	-	185	ENSSSCG00000017230	TMEM104
chr12	6409301	6410500	0.44	0.00625634	6395985	6448552	-	0	ENSSSCG00000017230	TMEM104
chr12	6533301	6534400	-0.86	0.000780388	6490149	6509578	+	-23724	ENSSSCG00000017234	CD300LF
chr12	6558901	6560100	-1.08	3.69859e-05	6585276	6601012	-	25176	ENSSSCG00000017235	CH242-307O4.3
chr12	6570801	6572100	0.47	0.00298884	6585276	6601012	-	13176	ENSSSCG00000017235	CH242-307O4.3
chr12	6756001	6757200	0.46	0.00608407	6742503	6769436	-	0	ENSSSCG00000021724	KIF19
chr12	6760401	6761400	-0.94	0.000191982	6742503	6769436	-	0	ENSSSCG00000021724	KIF19
chr12	6894201	6895200	-0.64	0.00336877	6865457	6907593	-	0	ENSSSCG00000017238	TTYH2
chr12	7027601	7028700	-0.74	0.00157221	6911815	6916721	-	-110881	ENSSSCG00000017239	RPL38
chr12	7129901	7131000	-0.75	0.00240474	6911815	6916721	-	-213181	ENSSSCG00000017239	RPL38
chr12	7718401	7719500	-0.62	0.00248663	7746111	7895887	+	26611	ENSSSCG00000017244	SDK2
chr12	7904201	7905700	-0.57	0.00262968	7746111	7895887	+	-8315	ENSSSCG00000017244	SDK2
chr12	8099001	8100000	-0.64	0.00309012	8119513	8467409	+	19513	ENSSSCG00000017250	SLC39A11
chr12	8257001	8258300	-0.81	0.000969744	8119513	8467409	+	0	ENSSSCG00000017250	SLC39A11
chr12	8440401	8441400	0.48	0.00347041	8119513	8467409	+	0	ENSSSCG00000017250	SLC39A11
chr12	8820001	8821100	-0.72	0.00136194	9027639	9033210	-	206539	ENSSSCG00000017251	SOX9
chr12	8958801	8960100	-0.67	0.00224811	9027639	9033210	-	67539	ENSSSCG00000017251	SOX9
chr12	9005101	9006100	-0.74	0.00353281	9027639	9033210	-	21539	ENSSSCG00000017251	SOX9
chr12	9050001	9051000	-1.05	0.000264222	9027639	9033210	-	-16792	ENSSSCG00000017251	SOX9
chr12	9226801	9228200	-0.66	0.00141946	9196859	9196978	+	-29824	ENSSSCG00000025361	ensembl
chr12	9396401	9397900	-0.81	0.000143902	9196859	9196978	+	-199424	ENSSSCG00000025361	ensembl
chr12	9441101	9442100	-0.85	0.0016821	9196859	9196978	+	-244124	ENSSSCG00000025361	ensembl
chr12	9449901	9450900	-0.83	0.00183972	9196859	9196978	+	-252924	ENSSSCG00000025361	ensembl
chr12	9628401	9629800	-0.66	0.000282624	9196859	9196978	+	-431424	ENSSSCG00000025361	ensembl
chr12	9741401	9742600	-0.52	0.00250184	9196859	9196978	+	-544424	ENSSSCG00000025361	ensembl
chr12	9766101	9767100	-0.71	0.00317252	9196859	9196978	+	-569124	ENSSSCG00000025361	ensembl
chr12	9872701	9874400	-0.63	0.000427501	9196859	9196978	+	-675724	ENSSSCG00000025361	ensembl
chr12	9928801	9929800	-0.68	0.00325618	9196859	9196978	+	-731824	ENSSSCG00000025361	ensembl
chr12	10000101	10001100	-0.83	0.00152464	9196859	9196978	+	-803124	ENSSSCG00000025361	ensembl
chr12	10035501	10036700	-0.76	0.00325691	9196859	9196978	+	-838524	ENSSSCG00000025361	ensembl
chr12	10131101	10132800	-0.63	0.000408618	9196859	9196978	+	-934124	ENSSSCG00000025361	ensembl
chr12	10249801	10250800	-0.64	0.00257131	11139492	11264120	-	888692	ENSSSCG00000017254	MKK6
chr12	10947501	10948600	-0.87	0.00129627	11139492	11264120	-	190892	ENSSSCG00000017254	MKK6
chr12	12216201	12217200	-0.75	0.0022705	12181684	12218356	+	0	ENSSSCG00000017260	WIPI1
chr12	12585201	12586500	-0.58	0.00463225	12660556	12661377	-	74056	ENSSSCG00000017265	AXIN2
chr12	12612601	12613800	-0.65	0.00609316	12660556	12661377	-	46756	ENSSSCG00000017265	AXIN2
chr12	12724101	12725100	-0.72	0.00213755	12660556	12661377	-	-62725	ENSSSCG00000017265	AXIN2
chr12	12995401	12996400	-0.93	0.0002211	13030855	13122953	+	34455	ENSSSCG00000023992	ensembl
chr12	13166101	13167100	-0.71	0.00333042	13142330	13154335	-	-11767	ENSSSCG00000017267	ensembl
chr12	13438301	13439300	0.83	0.00334328	13502757	13602445	+	63457	ENSSSCG00000017268	PRKCA
chr12	13477001	13478000	-0.84	0.00128318	13502757	13602445	+	24757	ENSSSCG00000017268	PRKCA
chr12	13754701	13755800	-0.58	0.00319516	13761250	13824567	+	5450	ENSSSCG00000023102	CACNG4
chr12	13869301	13871000	-1.02	2.89837e-07	13862875	14024830	-	0	ENSSSCG00000017272	HELZ
chr12	14180201	14181200	-0.79	0.000752408	14104697	14376238	+	0	ENSSSCG00000017274	PITPNC1
chr12	14205501	14206800	-0.89	0.000359968	14104697	14376238	+	0	ENSSSCG00000017274	PITPNC1
chr12	14269601	14270600	-0.78	0.00184963	14104697	14376238	+	0	ENSSSCG00000017274	PITPNC1
chr12	14344301	14345400	-0.72	0.00235514	14104697	14376238	+	0	ENSSSCG00000017274	PITPNC1
chr12	14447401	14448500	-0.95	0.000376687	14411308	14416227	-	-31175	ENSSSCG00000025451	ensembl
chr12	14559201	14560200	-0.7	0.00341247	14570803	14593262	+	10603	ENSSSCG00000017275	ensembl
chr12	14751701	14752700	-0.82	0.00236348	14660875	14717153	+	-34549	ENSSSCG00000017277	PECAM1
chr12	14848101	14849200	0.54	0.00187717	14801043	14859912	+	0	ENSSSCG00000017278	TEX2
chr12	14919101	14920200	-0.69	0.00104494	14918934	14955053	+	0	ENSSSCG00000017279	ERN1
chr12	14949701	14951500	0.6	1.05928e-05	14918934	14955053	+	0	ENSSSCG00000017279	ERN1
chr12	15046001	15047000	0.69	0.00116048	15044352	15047832	+	0	ENSSSCG00000017283	CD79B
chr12	15199201	15200200	-0.84	0.00243781	15201986	15208037	+	1786	ENSSSCG00000017290	STRADA
chr12	15201501	15202700	-0.71	0.00155784	15201986	15208037	+	0	ENSSSCG00000017290	STRADA
chr12	15779101	15780300	-0.75	0.000522632	15897681	15944341	+	117381	ENSSSCG00000017299	MARCH10
chr12	15960801	15961800	-0.89	0.00195321	15951695	16010358	-	0	ENSSSCG00000017300	MRC2
chr12	18131501	18133000	0.77	0.000318461	18117296	18125387	+	-6115	ENSSSCG00000017577	ensembl
chr12	18136601	18137900	0.49	0.0014278	18117296	18125387	+	-11215	ENSSSCG00000017577	ensembl
chr12	18308301	18309400	0.73	0.000285234	18206639	18311004	+	0	ENSSSCG00000017328	ARHGAP27
chr12	18320301	18321300	-0.75	0.00207917	18206639	18311004	+	-9298	ENSSSCG00000017328	ARHGAP27
chr12	18321401	18324700	-0.78	0	18206639	18311004	+	-10398	ENSSSCG00000017328	ARHGAP27
chr12	18410901	18412400	0.49	0.000471032	18391607	18431381	+	0	ENSSSCG00000017330	MAP3K14
chr12	18449701	18451400	0.53	0.00114617	18447825	18473774	-	0	ENSSSCG00000017333	FMNL1
chr12	18557501	18558800	0.45	0.00154291	18552053	18584892	-	0	ENSSSCG00000017339	NMT1
chr12	18601901	18603100	0.63	0.00141007	18585034	18611474	+	0	ENSSSCG00000017340	DCAKD
chr12	19215101	19216100	0.79	0.00129212	19212206	19216305	+	0	ENSSSCG00000017355	GRN
chr12	19275801	19276800	0.65	0.00356699	19275070	19278295	-	0	ENSSSCG00000030167	SLC25A39
chr12	19869801	19870800	-0.87	0.000256687	19859931	19892872	+	0	ENSSSCG00000017378	DHX8
chr12	19914301	19916200	0.81	5.05421e-06	19893847	19910598	-	-3704	ENSSSCG00000017379	ETV4
chr12	20179601	20181300	0.6	0.000589261	20179352	20179542	-	-60	ENSSSCG00000028618	U2
chr12	20329201	20330200	-0.73	0.00344181	20269445	20343127	-	0	ENSSSCG00000017387	WNK4
chr12	20367001	20368300	0.64	0.000674114	20365602	20374639	-	0	ENSSSCG00000017391	PLEKHH3
chr12	20449401	20450500	-0.9	0.00198637	20433577	20456023	+	0	ENSSSCG00000017395	FAM134C
chr12	20869001	20870000	-0.81	0.00231934	20871711	20875742	+	1711	ENSSSCG00000017407	GHDC
chr12	20892301	20893600	0.45	0.00335095	20883455	20900739	+	0	ENSSSCG00000017411	KCNH4
chr12	21069201	21070500	-0.65	0.00185721	21057776	21078402	-	0	ENSSSCG00000017415	TTC25
chr12	21348601	21350000	-0.8	4.81233e-05	21339399	21343741	+	-4861	ENSSSCG00000017433	KRT14
chr12	21462201	21463300	0.55	0.0022297	21458950	21462786	-	0	ENSSSCG00000017437	KRT36
chr12	21478301	21479300	-0.79	0.0012928	21475570	21479809	-	0	ENSSSCG00000017445	KRT13
chr12	21720001	21721000	-0.64	0.00354119	21737275	21737571	-	16275	ENSSSCG00000017450	KRTAP3-1
chr12	21886201	21887500	-0.67	0.00110361	21864632	21902686	-	0	ENSSSCG00000017459	KRT20
chr12	21886201	21887500	-0.67	0.00110361	21879833	21886551	-	0	ENSSSCG00000017460	KRT12
chr12	22150301	22151300	0.47	0.00309547	22140214	22152154	+	0	ENSSSCG00000017466	CCR7
chr12	22319901	22321100	-0.77	0.000877279	22310214	22337485	+	0	ENSSSCG00000017473	TOP2A
chr12	22361901	22362900	0.74	0.00201747	22357386	22381315	-	0	ENSSSCG00000017475	RARA
chr12	22571901	22572900	-0.82	0.00126333	22565033	22574313	-	0	ENSSSCG00000017477	CASC3
chr12	22588601	22589600	-0.79	0.00249255	22587441	22619615	+	0	ENSSSCG00000017479	WIPF2
chr12	23008501	23009700	-0.71	0.00163107	22924803	23013416	+	0	ENSSSCG00000017494	IKZF3
chr12	23114401	23115900	0.5	0.00354823	23112454	23129786	-	0	ENSSSCG00000017502	PGAP3
chr12	23442101	23443400	0.84	0.000417106	23427948	23438968	-	-3134	ENSSSCG00000017507	ensembl
chr12	23734501	23735600	-0.82	0.000950296	23674143	23760535	+	0	ENSSSCG00000017513	NPEPPS
chr12	24736101	24737100	-0.81	0.00131787	24742221	24743759	-	5121	ENSSSCG00000017532	HOXB1
chr12	26459701	26460800	-0.7	0.00189649	26469602	26470127	-	8802	ENSSSCG00000017581	COL1A1
chr12	26510001	26511000	-0.59	0.00354426	26497396	26503644	-	-6358	ENSSSCG00000017580	TMEM92
chr12	26651501	26652600	-0.61	0.00261202	26640169	26666384	+	0	ENSSSCG00000028962	ensembl
chr12	26663701	26665500	-0.51	1.78633e-05	26640169	26666384	+	0	ENSSSCG00000028962	ensembl
chr12	26668301	26669500	-0.63	0.00240758	26640169	26666384	+	-1918	ENSSSCG00000028962	ensembl
chr12	26716601	26718400	-0.49	0.000271492	26716457	26723604	+	0	ENSSSCG00000017576	ensembl
chr12	26719801	26721500	-0.68	5.82584e-05	26716457	26723604	+	0	ENSSSCG00000017576	ensembl
chr12	26724801	26726000	-0.79	8.3407e-05	26716457	26723604	+	-1198	ENSSSCG00000017576	ensembl
chr12	26853801	26855000	-0.75	0.00157673	26844338	26853049	+	-753	ENSSSCG00000017567	RSAD1
chr12	26857101	26858100	-0.78	0.00338978	26844338	26853049	+	-4053	ENSSSCG00000017567	RSAD1
chr12	26998001	26999500	0.51	0.000345078	26991573	27052564	+	0	ENSSSCG00000017562	CACNA1G
chr12	27081701	27082700	-0.86	0.00333525	27060902	27116379	+	0	ENSSSCG00000017561	ensembl
chr12	27120901	27122400	-0.62	0.000630031	27120716	27136155	-	0	ENSSSCG00000017560	ANKRD40
chr12	27622801	27624000	-0.79	0.00112513	27594683	27633765	+	0	ENSSSCG00000017593	UTP18
chr12	27773801	27774800	-0.84	0.00254353	27594683	27633765	+	-140037	ENSSSCG00000017593	UTP18
chr12	33869901	33871200	-0.6	0.00102682	33931052	33952350	-	59852	ENSSSCG00000030781	C17orf67
chr12	34310301	34311400	-0.74	0.000321741	34136167	34138282	-	-172020	ENSSSCG00000029475	ensembl
chr12	34377701	34378700	-0.74	0.00325333	34609433	34637577	-	230733	ENSSSCG00000017619	MSI2
chr12	34500401	34501400	-0.72	0.00270576	34609433	34637577	-	108033	ENSSSCG00000017619	MSI2
chr12	34615201	34616500	-0.6	0.0021529	34609433	34637577	-	0	ENSSSCG00000017619	MSI2
chr12	34624301	34625300	0.54	0.00338957	34609433	34637577	-	0	ENSSSCG00000017619	MSI2
chr12	34825801	34826800	0.49	0.00315546	34821681	34821766	-	-4036	ENSSSCG00000028003	ensembl
chr12	34910901	34912100	-0.55	0.0114789	34946296	34951944	-	34196	ENSSSCG00000026986	ensembl
chr12	35899601	35900900	-0.68	0.000337135	35849615	36000403	+	0	ENSSSCG00000017645	TEX14
chr12	35920201	35921200	-0.83	0.00172846	35849615	36000403	+	0	ENSSSCG00000017645	TEX14
chr12	36335301	36336500	-0.8	0.000147284	36340495	36341430	-	3995	ENSSSCG00000030132	CH242-73D9.1
chr12	37054101	37055100	-0.78	0.00220682	37044932	37074164	-	0	ENSSSCG00000024145	PRR11
chr12	37403101	37404300	-0.78	0.000297694	37386682	37434559	+	0	ENSSSCG00000017670	RPS6KB1
chr12	38010101	38011500	-0.83	0.000581577	38017410	38018015	-	5910	ENSSSCG00000017675	ensembl
chr12	38286501	38287500	-0.75	0.00347854	38228614	38255595	+	-30907	ENSSSCG00000022980	TBX4
chr12	38375401	38376400	-0.72	0.00331851	38396700	38396767	+	20300	ENSSSCG00000028234	ssc-mir-378-2
chr12	39863501	39864500	-0.72	0.0036684	39742895	39748445	+	-115057	ENSSSCG00000017691	MRM1
chr12	40622701	40623700	-0.83	0.000845518	40620838	40711558	-	0	ENSSSCG00000026596	SYNRG
chr12	40640201	40641600	-0.53	0.00155482	40620838	40711558	-	0	ENSSSCG00000026596	SYNRG
chr12	40863901	40865100	-0.71	0.00189078	40788316	40846408	-	-17494	ENSSSCG00000022417	HNF1B
chr12	41179301	41180300	-0.72	0.00370054	41187680	41190873	+	7380	ENSSSCG00000017704	CCL16
chr12	41988701	41989800	-0.83	0.00117407	42005743	42005865	-	15943	ENSSSCG00000025916	SNORA70
chr12	42439301	42440400	-0.82	0.00177555	42424410	42427043	+	-12259	ENSSSCG00000017722	CCL11
chr12	42549801	42551400	-0.61	0.000550137	42517993	42518988	-	-30814	ENSSSCG00000030066	ensembl
chr12	42668601	42669700	-0.62	0.00423686	42601940	42602418	+	-66184	ENSSSCG00000017724	ensembl
chr12	42959001	42960000	-0.7	0.00115668	43192190	43192281	+	232190	ENSSSCG00000018170	ensembl
chr12	44096201	44097200	-0.59	0.00248104	43936628	44131499	+	0	ENSSSCG00000017728	MYO1D
chr12	44103801	44104800	-0.85	0.00227082	43936628	44131499	+	0	ENSSSCG00000017728	MYO1D
chr12	44107801	44109100	0.49	0.0036578	43936628	44131499	+	0	ENSSSCG00000017728	MYO1D
chr12	44160001	44161200	-0.73	0.000736727	43936628	44131499	+	-28503	ENSSSCG00000017728	MYO1D
chr12	44761201	44762200	-0.54	0.00275903	44722200	44765122	+	0	ENSSSCG00000017743	CRLF3
chr12	44805801	44806800	-0.71	0.00335189	44774782	44821450	-	0	ENSSSCG00000017744	SUZ12
chr12	44983501	44984700	-0.66	0.00148257	44879933	44886799	+	-96703	ENSSSCG00000017746	COPRS
chr12	45271701	45272700	0.65	0.00207051	45193862	45303181	-	0	ENSSSCG00000017747	RAB11FIP4
chr12	45310001	45311000	-0.89	0.00195887	45314387	45511888	-	3387	ENSSSCG00000017748	NF1
chr12	45424901	45426200	-0.63	0.00206612	45314387	45511888	-	0	ENSSSCG00000017748	NF1
chr12	45806001	45807100	-0.72	0.00206223	45916685	45982851	+	109585	ENSSSCG00000017753	KSR1
chr12	45982501	45983500	0.73	0.00317878	45916685	45982851	+	0	ENSSSCG00000017753	KSR1
chr12	46144201	46145900	-0.68	0.000806718	46022454	46053026	-	-91176	ENSSSCG00000017755	NOS2
chr12	46955101	46956100	0.59	0.00216895	46948356	46959308	+	0	ENSSSCG00000017766	ensembl
chr12	47500201	47501500	-0.9	0.000114885	47509571	47509673	-	8071	ENSSSCG00000023317	5S_rRNA
chr12	48130501	48131700	-0.72	0.00178416	48106436	48148808	-	0	ENSSSCG00000017797	SLC6A4
chr12	48216001	48217000	-0.65	0.00219905	48228532	48287386	-	11532	ENSSSCG00000017795	NSRP1
chr12	48820701	48822000	-0.87	0.00193496	48778755	48778862	+	-41840	ENSSSCG00000020101	U6
chr12	48879601	48880600	-0.72	0.0033679	48950852	49020532	-	70252	ENSSSCG00000017804	ABR
chr12	48910401	48912800	-0.29	0	48950852	49020532	-	38052	ENSSSCG00000017804	ABR
chr12	48912501	48914400	0.84	0	48950852	49020532	-	36452	ENSSSCG00000017804	ABR
chr12	48914501	48917000	-0.32	0	48950852	49020532	-	33852	ENSSSCG00000017804	ABR
chr12	48918201	48920100	0.05	2.8442e-05	48950852	49020532	-	30752	ENSSSCG00000017804	ABR
chr12	48923201	48926200	-0.37	0	48950852	49020532	-	24652	ENSSSCG00000017804	ABR
chr12	48934501	48938200	-0.12	1.06444e-09	48950852	49020532	-	12652	ENSSSCG00000017804	ABR
chr12	48939501	48942600	-0.32	2.60449e-07	48950852	49020532	-	8252	ENSSSCG00000017804	ABR
chr12	49099801	49100800	-0.91	0.00193054	49040984	49046565	-	-53237	ENSSSCG00000017803	TIMM22
chr12	49277001	49278000	0.46	0.0019105	49276143	49279320	+	0	ENSSSCG00000017809	ensembl
chr12	49534701	49535800	-0.76	0.00125552	49514985	49525727	-	-8975	ENSSSCG00000024899	FAM101B
chr12	49874401	49876000	-0.6	8.68074e-05	49862628	49901724	+	0	ENSSSCG00000017822	ensembl
chr12	50517601	50518800	0.43	0.00418266	50510792	50522735	-	0	ENSSSCG00000017835	CLUH
chr12	50641101	50643000	-0.79	3.65229e-06	50542085	50552985	-	-88117	ENSSSCG00000017834	ensembl
chr12	51737901	51738900	0.69	0.00334515	51720275	51809439	-	0	ENSSSCG00000017869	ITGAE
chr12	51737901	51738900	0.69	0.00334515	51738491	51756678	-	0	ENSSSCG00000017873	CAMKK1
chr12	51779101	51780300	0.56	0.00143476	51720275	51809439	-	0	ENSSSCG00000017869	ITGAE
chr12	51807901	51808900	-0.78	0.00288862	51720275	51809439	-	0	ENSSSCG00000017869	ITGAE
chr12	51812401	51813700	0.66	0.00264475	51720275	51809439	-	-2963	ENSSSCG00000017869	ITGAE
chr12	52393301	52394300	-0.65	0.00333469	52389071	52445090	+	0	ENSSSCG00000017880	SPNS3
chr12	52401401	52402400	0.75	0.00317462	52389071	52445090	+	0	ENSSSCG00000017880	SPNS3
chr12	52493501	52494900	0.41	0.00254889	52490055	52504678	-	0	ENSSSCG00000017882	MYBBP1A
chr12	52498801	52500100	0.43	0.00334348	52490055	52504678	-	0	ENSSSCG00000017882	MYBBP1A
chr12	52759601	52760600	-0.67	0.00337204	52741875	52792162	+	0	ENSSSCG00000017890	KIAA0753
chr12	52829601	52830900	-0.67	0.00129051	52825914	52896916	+	0	ENSSSCG00000017892	PITPNM3
chr12	53248801	53249900	-0.71	0.00085149	53232310	53270971	-	0	ENSSSCG00000017894	WSCD1
chr12	53432501	53433900	-0.77	2.27803e-05	53232310	53270971	-	-161531	ENSSSCG00000017894	WSCD1
chr12	53587601	53589000	0.17	0.0015244	53661077	53738764	+	72077	ENSSSCG00000017895	RABEP1
chr12	53589801	53591700	-0.42	0	53661077	53738764	+	69377	ENSSSCG00000017895	RABEP1
chr12	53594101	53595800	-0.15	0.000654255	53661077	53738764	+	65277	ENSSSCG00000017895	RABEP1
chr12	54085901	54087600	0.45	0.000601509	54086001	54102422	-	0	ENSSSCG00000017917	MINK
chr12	54090101	54091300	0.53	0.00234618	54086001	54102422	-	0	ENSSSCG00000017917	MINK
chr12	54626301	54627300	-0.7	0.0033315	54605945	54607819	-	-18483	ENSSSCG00000024646	ensembl
chr12	54717501	54718700	0.53	0.00300148	54717498	54720452	-	0	ENSSSCG00000017928	ensembl
chr12	54775301	54776300	-0.59	0.00367538	54769254	54796676	-	0	ENSSSCG00000017932	ASGR2
chr12	54776501	54777600	-0.63	0.00314321	54769254	54796676	-	0	ENSSSCG00000017932	ASGR2
chr12	54789701	54791000	-0.74	0.00106052	54769254	54796676	-	0	ENSSSCG00000017932	ASGR2
chr12	54906201	54907200	-0.71	0.00282087	54904770	54915794	+	0	ENSSSCG00000017943	ACAP1
chr12	54954301	54955500	-0.73	0.00136892	54955584	54972426	-	84	ENSSSCG00000028278	POLR2A
chr12	54961401	54962400	0.47	0.00367538	54955584	54972426	-	0	ENSSSCG00000028278	POLR2A
chr12	55030901	55032200	0.44	0.00763021	55031530	55036049	+	0	ENSSSCG00000027897	ensembl
chr12	55035701	55037200	-0.63	0.0059912	55031530	55036049	+	0	ENSSSCG00000027897	ensembl
chr12	55177401	55179500	-0.78	2.45197e-06	55198057	55203845	-	18557	ENSSSCG00000017948	EFNB3
chr12	55243301	55244400	0.54	0.00346934	55243290	55248008	-	0	ENSSSCG00000017951	ATP1B2
chr12	55365601	55367300	0.51	0.000227151	55377933	55380666	-	10633	ENSSSCG00000017972	ensembl
chr12	56160801	56162200	0.52	0.000718207	56123373	56235644	-	0	ENSSSCG00000017987	MYH10
chr12	56337901	56339500	0.56	0.00033976	56296884	56354840	+	0	ENSSSCG00000017986	ensembl
chr12	56535901	56536900	-0.67	0.00182677	56518109	56518697	+	-17205	ENSSSCG00000029273	ensembl
chr12	56538201	56539500	-0.57	0.00278458	56518109	56518697	+	-19505	ENSSSCG00000029273	ensembl
chr12	56716001	56717000	-0.65	0.00327428	56662053	56723007	-	0	ENSSSCG00000017990	PIK3R6
chr12	56725101	56726800	-0.71	0.000263705	56662053	56723007	-	-2095	ENSSSCG00000017990	PIK3R6
chr12	56733301	56734300	0.56	0.00295775	56731612	56799399	-	0	ENSSSCG00000017991	PIK3R5
chr12	56789101	56790600	-0.8	0.000146576	56731612	56799399	-	0	ENSSSCG00000017991	PIK3R5
chr12	56976001	56977200	0.75	0.00076126	56822669	56823739	+	-152263	ENSSSCG00000017993	UNC-6
chr12	57180401	57181600	-0.83	0.00184452	57334576	57339673	+	152976	ENSSSCG00000017994	CFAP52
chr12	57210901	57212400	-0.58	0.000928376	57334576	57339673	+	122176	ENSSSCG00000017994	CFAP52
chr12	57218801	57219800	-0.62	0.00358451	57334576	57339673	+	114776	ENSSSCG00000017994	CFAP52
chr12	57249201	57250200	-0.63	0.00208975	57334576	57339673	+	84376	ENSSSCG00000017994	CFAP52
chr12	57334301	57335500	-0.67	0.00212573	57334576	57339673	+	0	ENSSSCG00000017994	CFAP52
chr12	57376301	57377300	-0.83	0.00190031	57342299	57399793	+	0	ENSSSCG00000017995	USP43
chr12	57383701	57384700	-0.77	0.00271713	57342299	57399793	+	0	ENSSSCG00000017995	USP43
chr12	57475101	57476700	-0.64	0.00144105	57438490	57493322	+	0	ENSSSCG00000017998	GLP2R
chr12	57480001	57481200	-0.72	0.00098202	57438490	57493322	+	0	ENSSSCG00000017998	GLP2R
chr12	57481401	57483200	-0.94	2.90322e-07	57438490	57493322	+	0	ENSSSCG00000017998	GLP2R
chr12	57583501	57584800	-0.58	0.00139144	57516159	57541657	-	-41845	ENSSSCG00000018001	GAS7
chr12	57585901	57586900	-0.78	0.00321646	57516159	57541657	-	-44245	ENSSSCG00000018001	GAS7
chr12	57611001	57612000	-0.71	0.00323224	57516159	57541657	-	-69345	ENSSSCG00000018001	GAS7
chr12	57788001	57789000	-0.74	0.00288391	57877291	57933831	-	88291	ENSSSCG00000024416	MYH13
chr12	57812001	57813900	-0.64	8.08512e-06	57877291	57933831	-	63391	ENSSSCG00000024416	MYH13
chr12	57851201	57852400	-0.66	0.00300264	57877291	57933831	-	24891	ENSSSCG00000024416	MYH13
chr12	58011901	58012900	-0.73	0.00267823	58010358	58010758	+	-1144	ENSSSCG00000018006	MYH3
chr12	58030601	58031900	-0.73	0.000322675	58039027	58056308	-	7127	ENSSSCG00000018008	SCO1
chr12	58069401	58070500	-0.84	0.00071294	58063004	58075734	+	0	ENSSSCG00000018009	ADPRM
chr12	58069401	58070500	-0.84	0.00071294	58067861	58085087	-	0	ENSSSCG00000029448	TMEM220
chr12	58146301	58147500	-0.65	0.00200852	58110959	58132945	+	-13357	ENSSSCG00000018007	ensembl
chr12	58422701	58423800	-0.68	0.0033315	58300739	58323572	-	-99130	ENSSSCG00000020854	ensembl
chr12	58463301	58464800	-0.6	0.00255748	58571385	58702485	-	106585	ENSSSCG00000024467	ensembl
chr12	58646601	58647600	-0.69	0.00334619	58571385	58702485	-	0	ENSSSCG00000024467	ensembl
chr12	58649101	58650100	-0.66	0.00365907	58571385	58702485	-	0	ENSSSCG00000024467	ensembl
chr12	58821701	58822700	-0.74	0.00227546	58571385	58702485	-	-119217	ENSSSCG00000024467	ensembl
chr12	58832701	58834000	-0.9	0.000102219	58571385	58702485	-	-130217	ENSSSCG00000024467	ensembl
chr12	59127701	59128800	-0.76	0.00169348	59181797	59247567	+	52997	ENSSSCG00000018015	DNAH9
chr12	59192601	59193600	-0.77	0.00215314	59181797	59247567	+	0	ENSSSCG00000018015	DNAH9
chr12	59240701	59241700	0.48	0.00335512	59181797	59247567	+	0	ENSSSCG00000018015	DNAH9
chr12	59278001	59279300	-0.64	0.00189093	59248381	59274461	-	-3541	ENSSSCG00000018014	ZNF18
chr12	59375501	59376700	-0.82	0.0012212	59331232	59409597	+	0	ENSSSCG00000018016	MAP2K4
chr12	59591401	59592400	-0.62	0.00285053	59331232	59409597	+	-181805	ENSSSCG00000018016	MAP2K4
chr12	59630101	59631500	-0.71	0.00147736	59331232	59409597	+	-220505	ENSSSCG00000018016	MAP2K4
chr12	59697801	59698800	-0.82	0.000701689	59331232	59409597	+	-288205	ENSSSCG00000018016	MAP2K4
chr12	59726801	59727800	0.5	0.00311167	59331232	59409597	+	-317205	ENSSSCG00000018016	MAP2K4
chr12	60122001	60123200	-0.55	0.00260331	60096783	60116394	-	-5608	ENSSSCG00000028465	ELAC2
chr12	60149201	60150200	-0.74	0.00237142	60139481	60140274	-	-8928	ENSSSCG00000018018	ensembl
chr12	60243301	60244300	-0.79	0.00187071	60166898	60195261	-	-48041	ENSSSCG00000018019	ARHGAP44
chr12	60264101	60265200	-0.63	0.00123287	60166898	60195261	-	-68841	ENSSSCG00000018019	ARHGAP44
chr12	60283501	60284600	-0.88	0.000173481	60166898	60195261	-	-88241	ENSSSCG00000018019	ARHGAP44
chr12	60355301	60356900	-0.6	0.000119322	60166898	60195261	-	-160041	ENSSSCG00000018019	ARHGAP44
chr12	60428201	60429200	-0.87	0.000167551	60547682	60649210	-	118482	ENSSSCG00000030589	HS3ST3A1
chr12	60453601	60454600	-0.59	0.00314892	60547682	60649210	-	93082	ENSSSCG00000030589	HS3ST3A1
chr12	60578301	60579400	0.51	0.00335705	60547682	60649210	-	0	ENSSSCG00000030589	HS3ST3A1
chr12	60609101	60610600	0.52	0.000423305	60547682	60649210	-	0	ENSSSCG00000030589	HS3ST3A1
chr12	60710901	60712000	-0.72	0.000852191	60547682	60649210	-	-61692	ENSSSCG00000030589	HS3ST3A1
chr12	60722301	60723900	0.55	1.02622e-05	60547682	60649210	-	-73092	ENSSSCG00000030589	HS3ST3A1
chr12	60732001	60733300	-0.72	0.000587932	60547682	60649210	-	-82792	ENSSSCG00000030589	HS3ST3A1
chr12	60928701	60929800	0.81	0.000160647	60937010	60944691	-	7210	ENSSSCG00000025046	ensembl
chr12	60935801	60936800	0.44	0.0022297	60937010	60944691	-	210	ENSSSCG00000025046	ensembl
chr12	61418401	61419400	-0.67	0.00189093	61505298	61505425	-	85898	ENSSSCG00000022458	U6atac
chr12	61598601	61599700	0.48	0.00353056	61505298	61505425	-	-93177	ENSSSCG00000022458	U6atac
chr12	61618601	61620000	-0.61	0.00264795	61505298	61505425	-	-113177	ENSSSCG00000022458	U6atac
chr12	61630101	61631100	-0.72	0.00252274	61505298	61505425	-	-124677	ENSSSCG00000022458	U6atac
chr12	61657301	61658300	-0.67	0.00365273	61505298	61505425	-	-151877	ENSSSCG00000022458	U6atac
chr12	61659501	61660700	-0.67	0.00207695	61505298	61505425	-	-154077	ENSSSCG00000022458	U6atac
chr12	61772801	61773800	-0.7	0.0036684	61886697	61893453	+	112897	ENSSSCG00000018026	ensembl
chr12	61801201	61802200	-0.82	0.00179497	61886697	61893453	+	84497	ENSSSCG00000018026	ensembl
chr12	61815101	61817000	0.45	0	61886697	61893453	+	69697	ENSSSCG00000018026	ensembl
chr12	61817701	61819600	-0.32	0.000506229	61886697	61893453	+	67097	ENSSSCG00000018026	ensembl
chr12	61819801	61821600	0.17	2.08958e-05	61886697	61893453	+	65097	ENSSSCG00000018026	ensembl
chr12	61886001	61887700	0.52	0.00108713	61886697	61893453	+	0	ENSSSCG00000018026	ensembl
chr12	61911601	61912600	-0.88	0.00065144	61898102	61907741	+	-3861	ENSSSCG00000018027	ensembl
chr12	61921701	61922700	0.68	0.00283377	61898102	61907741	+	-13961	ENSSSCG00000018027	ensembl
chr12	61941601	61942800	0.46	0.00224001	61898102	61907741	+	-33861	ENSSSCG00000018027	ensembl
chr12	62270001	62271200	0.73	4.42341e-05	62262038	62277466	-	0	ENSSSCG00000018032	TRPV2
chr12	62358101	62359400	0.66	0.000872844	62343359	62381926	-	0	ENSSSCG00000018035	PIGL
chr12	62362301	62363300	0.67	0.00301247	62343359	62381926	-	0	ENSSSCG00000018035	PIGL
chr12	62403301	62404700	0.42	0.00347854	62387143	62538681	-	0	ENSSSCG00000018039	NCOR1
chr12	62508001	62509000	0.48	0.00203811	62387143	62538681	-	0	ENSSSCG00000018039	NCOR1
chr12	62526901	62527900	-0.74	0.00169555	62387143	62538681	-	0	ENSSSCG00000018039	NCOR1
chr12	62526901	62527900	-0.74	0.00169555	62513049	62527889	-	0	ENSSSCG00000023407	ensembl
chr12	62603801	62605300	0.48	0.000408074	62591994	62605074	+	0	ENSSSCG00000018041	ALDH3A2
chr12	62642801	62643900	0.52	0.000945611	62638752	62645604	-	0	ENSSSCG00000018044	ALDH3A1
chr12	62665301	62666900	0.49	7.88582e-05	62666981	62683150	-	81	ENSSSCG00000018045	ULK2
chr12	62734401	62735500	0.54	0.0013381	62686585	62728885	+	-5517	ENSSSCG00000018046	SLC47A1
chr12	62737601	62739000	-0.67	0.000808698	62686585	62728885	+	-8717	ENSSSCG00000018046	SLC47A1
chr12	62870801	62871800	-0.61	0.00291091	62850793	62923098	+	0	ENSSSCG00000018049	ensembl
chr12	62935101	62936500	0.54	0.000589261	62935025	62950226	+	0	ENSSSCG00000018048	SLC5A10
chr12	62957201	62958200	0.5	0.00202568	62944497	62958954	-	0	ENSSSCG00000018047	FAM83G
chr12	62964701	62965800	0.52	0.00197651	62944497	62958954	-	-5748	ENSSSCG00000018047	FAM83G
chr12	62972701	62973800	0.52	0.00290303	62944497	62958954	-	-13748	ENSSSCG00000018047	FAM83G
chr12	63137301	63139600	0.55	3.199e-05	63139391	63150665	-	0	ENSSSCG00000018055	PEMT
chr12	63141001	63142000	0.56	0.00181536	63139391	63150665	-	0	ENSSSCG00000018055	PEMT
chr12	63221801	63222800	0.5	0.00204968	63139391	63150665	-	-71137	ENSSSCG00000018055	PEMT
chr12	63489801	63490800	0.55	0.00219605	63443656	63498864	-	0	ENSSSCG00000018058	ARHGAP23
chr13	1094401	1095500	-0.66	0.00248366	1092991	1107345	+	0	ENSSSCG00000011182	ASTE1
chr13	1367101	1368100	-0.61	0.000845809	1388513	1472622	+	20413	ENSSSCG00000029094	PIK3R4
chr13	4773501	4774500	-0.73	0.00314192	4512653	4870240	-	0	ENSSSCG00000011199	TBC1D5
chr13	8139501	8141100	-0.78	1.02622e-05	8161723	8162665	+	20623	ENSSSCG00000011206	ensembl
chr13	11391001	11392200	-0.96	0.000152778	11688026	11779399	+	295826	ENSSSCG00000011209	UBE2E2
chr13	11824901	11826000	0.58	0.00175193	11850414	11851902	-	24414	ENSSSCG00000029952	ensembl
chr13	15536501	15538000	-0.83	0.000466775	15480082	15550068	-	0	ENSSSCG00000011218	SLC4A7
chr13	16573301	16574400	-0.85	0.00157053	16453920	16535156	-	-38146	ENSSSCG00000028258	AZI2
chr13	19644501	19645600	-0.77	0.00166254	19678183	19778925	+	32583	ENSSSCG00000011229	STT3B
chr13	25137701	25138900	-0.8	0.000742561	25072797	25168656	+	0	ENSSSCG00000011249	ensembl
chr13	25353301	25354400	-0.73	0.00139499	25302795	25350871	-	-2431	ENSSSCG00000011254	XYLB
chr13	26881101	26882200	-0.85	0.00201244	26834100	26855174	-	-25928	ENSSSCG00000011269	MYRIP
chr13	27178401	27179400	-0.83	0.00273812	27146909	27154091	+	-24311	ENSSSCG00000026550	ZNF621
chr13	31440001	31441300	-0.6	0.00241858	31445555	31446442	+	4255	ENSSSCG00000030575	TMEM158
chr13	31552501	31553500	-0.76	0.00205806	31530313	31641132	+	0	ENSSSCG00000011312	ensembl
chr13	32594901	32595900	-0.8	0.00279025	32577739	32609442	-	0	ENSSSCG00000029879	LTF
chr13	34229801	34231700	-0.57	6.26528e-05	34216335	34216708	-	-13094	ENSSSCG00000008531	ensembl
chr13	34386401	34387900	0.91	1.86095e-09	34385462	34387778	-	0	ENSSSCG00000011349	CAMP
chr13	34632801	34634600	0.5	0.00028274	34596653	34668851	-	0	ENSSSCG00000011360	CELSR3
chr13	34812501	34815300	-0.83	0	34777399	34804791	-	-7711	ENSSSCG00000011366	SLC25A20
chr13	35084701	35085700	-0.9	0.000978438	35080259	35135384	-	0	ENSSSCG00000011382	USP4
chr13	35843901	35844900	0.65	0.00247953	35820305	35849844	+	0	ENSSSCG00000011398	SEMA3F
chr13	35934101	35935400	0.62	0.00152589	35932516	35968835	-	0	ENSSSCG00000024363	IFRD2
chr13	35934101	35935400	0.62	0.00152589	35933297	35934707	+	0	ENSSSCG00000011401	LSMEM2
chr13	37498701	37499900	-0.63	0.00257131	37485392	37526672	-	0	ENSSSCG00000011426	POC1A
chr13	37693501	37694500	-0.78	0.00201407	37680291	37757842	+	0	ENSSSCG00000028184	DNAH1
chr13	37789701	37791300	0.7	0.00192104	37790286	37799336	-	0	ENSSSCG00000011440	SEMA3G
chr13	38547601	38548600	-0.68	0.00307247	38462228	38525371	-	-22231	ENSSSCG00000022616	DCP1A
chr13	38969301	38970400	-0.79	0.00145058	38940633	38980318	+	0	ENSSSCG00000011455	CACNA1D
chr13	43336701	43338000	-0.79	0.0016747	43340979	43362027	-	2979	ENSSSCG00000011466	ARF4
chr13	47295701	47296700	-0.81	0.00160935	47552390	47567524	+	255690	ENSSSCG00000024705	ensembl
chr13	51792601	51793700	-0.73	0.00309547	51684590	51818543	-	0	ENSSSCG00000011497	MAGI1
chr13	52330701	52331700	-0.77	0.0030579	52485647	52650735	+	153947	ENSSSCG00000011498	SLC25A26
chr13	54113201	54114200	-0.76	0.00203053	53672062	54030642	-	-82560	ENSSSCG00000011501	SUCLG2
chr13	58379301	58380400	-0.66	0.00262573	58623603	58623720	-	243203	ENSSSCG00000019661	ensembl
chr13	58858301	58859700	-0.71	0.00149641	58858641	58868988	-	0	ENSSSCG00000026200	PROK2
chr13	59632901	59634300	-0.8	0.000443658	59745951	59900451	-	111651	ENSSSCG00000011518	SHQ1
chr13	59863801	59865200	-0.7	0.00125163	59745951	59900451	-	0	ENSSSCG00000011518	SHQ1
chr13	59995801	59996800	-0.79	0.00182554	59924895	60018294	+	0	ENSSSCG00000011519	GXYLT2
chr13	60424401	60425600	0.53	0.00262942	60422702	60441890	-	0	ENSSSCG00000011521	PDZRN3
chr13	60430501	60431500	-0.86	0.00170776	60422702	60441890	-	0	ENSSSCG00000011521	PDZRN3
chr13	61903401	61904500	-1.09	0.000228464	61721852	61725169	+	-178233	ENSSSCG00000021801	ensembl
chr13	65922501	65923500	-0.86	0.000806718	65908132	65937103	+	0	ENSSSCG00000011527	CNTN4
chr13	73163401	73164700	-0.82	0.000245501	73159045	73164638	+	0	ENSSSCG00000011552	ARPC4
chr13	74470401	74471500	-1.09	0.000229009	74465438	74630259	+	0	ENSSSCG00000011576	HRH1
chr13	74801901	74803200	-0.81	0.00134493	74636984	74916092	+	0	ENSSSCG00000011575	ATG7
chr13	74919201	74920200	0.7	0.00251142	74919168	74925175	-	0	ENSSSCG00000030581	VGLL4
chr13	75310501	75311600	-0.81	0.00157751	75322426	75322530	+	10826	ENSSSCG00000021633	snoU13
chr13	75436101	75437100	-0.77	0.00185136	75395664	75435428	+	-674	ENSSSCG00000023225	SYN2
chr13	75720801	75721900	-0.76	0.00144105	75699481	75737598	+	0	ENSSSCG00000011580	TSEN2
chr13	78394801	78395800	-0.88	0.0013393	78364387	78381809	+	-12993	ENSSSCG00000028031	ensembl
chr13	79581901	79583100	0.83	0.00309568	79559714	79560409	+	-21493	ENSSSCG00000011617	DNAJB8
chr13	79607501	79608600	0.6	0.00252587	79606188	79613715	-	0	ENSSSCG00000011618	GATA2
chr13	79984801	79985800	0.67	0.00333301	79984321	79995116	-	0	ENSSSCG00000011623	TPRA1
chr13	82490401	82491500	-0.73	0.00320819	82474461	82496616	+	0	ENSSSCG00000011639	SRPRB
chr13	82504701	82505700	-0.75	0.00363299	82474461	82496616	+	-8086	ENSSSCG00000011639	SRPRB
chr13	82622201	82623200	-0.85	0.0011075	82615581	82624639	+	0	ENSSSCG00000011641	SLCO2A1
chr13	82782301	82783300	-0.67	0.00369229	82824175	82899671	-	40875	ENSSSCG00000011642	RYK
chr13	85103001	85104400	-0.71	0.000997411	84871569	85084470	-	-18532	ENSSSCG00000028601	ensembl
chr13	87552101	87556100	0.19	0	87632114	87632902	+	76014	ENSSSCG00000011660	ensembl
chr13	89306801	89307800	-0.75	0.00312582	89149072	89299288	+	-7514	ENSSSCG00000011666	CLSTN2
chr13	91237701	91239200	-0.77	0.00073773	91167191	91246263	+	0	ENSSSCG00000011680	PLS1
chr13	91237701	91239200	-0.77	0.00073773	91200921	91271298	+	0	ENSSSCG00000011681	TRPC1
chr13	91407201	91408700	-0.78	0.00196669	91441266	91442399	-	32566	ENSSSCG00000011685	PAQR9
chr13	91598801	91599900	-0.77	0.00140116	91594733	91596334	+	-2468	ENSSSCG00000022031	CHST2
chr13	91917901	91919300	-0.95	0.000650513	91734522	91993076	-	0	ENSSSCG00000022733	ensembl
chr13	94224101	94225100	-0.67	0.00364945	94176353	94231624	-	0	ENSSSCG00000011689	PLOD2
chr13	97173201	97174200	-0.79	0.00262239	97219128	97253065	+	44928	ENSSSCG00000011698	GYG1
chr13	97375401	97376500	-0.71	0.00235253	97352874	97401113	+	0	ENSSSCG00000011699	HPS3
chr13	97377201	97378300	-0.55	0.00290303	97352874	97401113	+	0	ENSSSCG00000011699	HPS3
chr13	99503301	99504300	0.72	0.00327713	99455568	99459646	-	-43656	ENSSSCG00000011712	P2RY14
chr13	102201601	102202800	-0.81	0.00156856	102204789	102358092	+	1989	ENSSSCG00000024205	ARHGEF26
chr13	102674001	102675000	-0.79	0.00106847	102629884	102630030	-	-43972	ENSSSCG00000026678	ensembl
chr13	103592501	103593800	-0.9	0.000112306	103430464	103527370	-	-65132	ENSSSCG00000026718	PLCH1
chr13	107033901	107035400	-0.64	0.00100671	107041040	107043539	-	5640	ENSSSCG00000022054	ensembl
chr13	107091201	107092700	-0.73	0.00148829	107053749	107053855	-	-37347	ENSSSCG00000029959	U6
chr13	108700101	108701500	-0.74	0.00339952	108688054	108688632	+	-11470	ENSSSCG00000011734	ARL14
chr13	114108001	114109100	-0.99	0.000117082	114708594	114805501	-	599494	ENSSSCG00000023393	ZBBX
chr13	116381401	116383000	-0.88	0.000100934	116467997	116654117	-	84997	ENSSSCG00000011743	MECOM
chr13	119020101	119021100	-0.82	0.00344354	119143381	119362303	-	122281	ENSSSCG00000011750	PLD1
chr13	121366401	121367400	-0.76	0.00283392	121373184	121373449	-	5784	ENSSSCG00000020335	7SK
chr13	121759901	121761000	-0.68	0.00619995	121816591	121816868	+	55591	ENSSSCG00000025449	7SK
chr13	122126801	122128300	-0.67	0.00103025	121950807	121951084	+	-175718	ENSSSCG00000026138	7SK
chr13	126848701	126849700	-1.02	0.000985605	126781319	126852323	-	0	ENSSSCG00000025738	ensembl
chr13	130684801	130685800	-0.69	0.00354896	130594772	130621312	+	-63490	ENSSSCG00000026097	LAMP3
chr13	131070801	131071800	-0.61	0.00372092	131074737	131180554	+	2937	ENSSSCG00000011776	YEATS2
chr13	131300801	131302100	0.67	0.00333469	131300281	131303417	+	0	ENSSSCG00000011781	ensembl
chr13	131326401	131327600	-0.69	0.00465203	131309017	131364828	-	0	ENSSSCG00000011782	ABCC5
chr13	131378601	131379600	-0.95	0.000198177	131370850	131377493	-	-1109	ENSSSCG00000011783	EIF2B5
chr13	131573801	131574900	-0.69	0.0077183	131569101	131581455	+	0	ENSSSCG00000026185	VWA5B2
chr13	132228801	132230100	-0.78	0.00113379	132225048	132401629	+	0	ENSSSCG00000011788	ensembl
chr13	132487401	132488500	-0.74	0.00157437	132225048	132401629	+	-85773	ENSSSCG00000011788	ensembl
chr13	132552001	132553400	-0.56	0.00121766	132648184	132838842	-	94784	ENSSSCG00000028398	ensembl
chr13	133685101	133686100	-0.72	0.00359143	133648769	133649626	-	-35476	ENSSSCG00000021062	ensembl
chr13	133949401	133950500	-0.67	0.00220247	133911187	133959099	+	0	ENSSSCG00000011802	KNG1
chr13	136666601	136667600	-0.71	0.00335446	136664920	136862532	-	0	ENSSSCG00000011813	P3H2
chr13	139488101	139489100	-0.88	0.00138851	139375008	139376294	-	-111808	ENSSSCG00000011819	MB21D2
chr13	140813201	140814600	0.43	0.00393019	140825944	140827900	-	11344	ENSSSCG00000025128	CPN2
chr13	143334101	143335300	-0.69	0.00096998	143313509	143323970	+	-10132	ENSSSCG00000011847	ZDHHC19
chr13	144779401	144780400	-0.91	0.000469732	144767536	144800588	-	0	ENSSSCG00000011859	HEG1
chr13	145365601	145366800	-0.7	0.00151279	145164317	145723489	-	0	ENSSSCG00000021656	KALRN
chr13	145572201	145573300	0.69	0.00240921	145164317	145723489	-	0	ENSSSCG00000021656	KALRN
chr13	145916001	145917200	-0.81	0.000196313	145913350	145922000	-	0	ENSSSCG00000028717	ROPN1
chr13	146642201	146643300	-0.73	0.00186699	146611882	146680478	+	0	ENSSSCG00000027952	ADCY5
chr13	146884601	146885600	-0.72	0.000952865	146843104	146920228	-	0	ENSSSCG00000011870	PDIA5
chr13	147294201	147295200	0.45	0.00298881	147291506	147312021	-	0	ENSSSCG00000011872	SEMA5B
chr13	147369801	147370800	-0.78	0.00321675	147363862	147426629	+	0	ENSSSCG00000011873	HSPBAP1
chr13	147783501	147784500	-0.7	0.00232771	147763386	147782335	+	-1167	ENSSSCG00000025107	CCDC58
chr13	149806201	149807300	-0.88	0.00126718	149805376	149809962	-	0	ENSSSCG00000028774	ensembl
chr13	150112501	150114100	-0.73	0.000431394	150096807	150130576	+	0	ENSSSCG00000011901	TMEM39A
chr13	158352501	158353500	-0.9	0.000860519	158393466	158393774	-	39966	ENSSSCG00000019591	7SK
chr13	159342401	159343600	-0.8	0.0026865	159291762	159303167	+	-39235	ENSSSCG00000030029	DPPA2
chr13	160152101	160153100	-0.82	0.00172738	160074481	160193302	+	0	ENSSSCG00000022175	MYH15
chr13	161187901	161188900	-0.75	0.00273012	161087947	161088600	-	-99302	ENSSSCG00000011944	ensembl
chr13	162991601	162992900	-0.85	0.00222916	162987676	163247801	-	0	ENSSSCG00000011946	ALCAM
chr13	170634401	170635800	-0.9	9.69327e-05	170644340	170645266	-	8540	ENSSSCG00000026824	ensembl
chr13	178862601	178863600	-0.95	0.00070984	178816054	178817154	-	-45448	ENSSSCG00000030227	HTR1F
chr13	182319601	182320800	-0.77	0.00315546	182833132	182834038	-	512332	ENSSSCG00000029127	ensembl
chr13	196724001	196725100	-0.8	0.00314892	196181306	196181409	+	-542593	ENSSSCG00000018744	U6
chr13	202478801	202479800	-0.71	0.00364292	202514907	202515311	+	35107	ENSSSCG00000029623	ensembl
chr13	202754801	202756100	-0.84	0.000111765	202775040	202781524	+	18940	ENSSSCG00000028724	ensembl
chr13	204516801	204517800	-0.78	0.00148336	204658110	204658265	+	140310	ENSSSCG00000028843	ensembl
chr13	204791401	204792600	0.67	2.01416e-05	204836039	204836218	-	43439	ENSSSCG00000021087	KRTAP8-1
chr13	205170001	205171400	-0.81	0.000322675	205172409	205307822	-	1009	ENSSSCG00000012034	TIAM1
chr13	205181001	205182100	-0.79	0.00116028	205172409	205307822	-	0	ENSSSCG00000012034	TIAM1
chr13	205420401	205421400	-0.9	0.00256238	205172409	205307822	-	-112580	ENSSSCG00000012034	TIAM1
chr13	205587801	205589000	-0.7	0.00236388	205620986	205629933	+	31986	ENSSSCG00000021355	SOD1
chr13	205676601	205677700	-0.76	0.00144376	205632459	205690752	-	0	ENSSSCG00000021023	SCAF4
chr13	205767901	205769200	-0.76	0.0010822	205763642	205763735	+	-4167	ENSSSCG00000023224	U6
chr13	205772501	205773500	-0.74	0.00262263	205763642	205763735	+	-8767	ENSSSCG00000023224	U6
chr13	206257501	206258900	-0.57	0.00188525	206240521	206342084	-	0	ENSSSCG00000012035	SYNJ1
chr13	206262001	206263000	-0.8	0.00367538	206240521	206342084	-	0	ENSSSCG00000012035	SYNJ1
chr13	206361501	206362800	-0.66	0.000272096	206348598	206383065	-	0	ENSSSCG00000012037	PAXBP1
chr13	207093901	207095400	-0.7	0.00136892	207015271	207077231	-	-16671	ENSSSCG00000028377	CRYZL1
chr13	207188001	207189400	-1.02	4.44151e-07	207205351	207267685	-	15951	ENSSSCG00000024614	ITSN1
chr13	207197301	207198400	-0.9	0.000746005	207205351	207267685	-	6951	ENSSSCG00000024614	ITSN1
chr13	208030701	208032000	-0.72	0.00117431	208080351	208130411	+	48351	ENSSSCG00000028112	CLIC6
chr13	208456701	208457800	-0.82	0.000847646	208204968	208304419	-	-152283	ENSSSCG00000012051	RUNX1
chr13	208602301	208603900	-0.87	0.000947351	208204968	208304419	-	-297883	ENSSSCG00000012051	RUNX1
chr13	208886401	208887600	-0.84	0.000604722	208204968	208304419	-	-581983	ENSSSCG00000012051	RUNX1
chr13	209718701	209720600	-0.75	1.83999e-05	209715199	209740460	-	0	ENSSSCG00000028883	SETD4
chr13	209723101	209724300	-0.78	0.00107448	209715199	209740460	-	0	ENSSSCG00000028883	SETD4
chr13	209981601	209982600	-0.76	0.00156495	209860177	210009520	+	0	ENSSSCG00000012054	DOPEY2
chr13	210054901	210056000	-0.7	0.00390333	210024234	210065080	+	0	ENSSSCG00000012055	MORC3
chr13	210083401	210084400	-0.77	0.00145414	210075873	210099924	+	0	ENSSSCG00000012056	CHAF1B
chr13	210085701	210086800	-0.7	0.00219605	210075873	210099924	+	0	ENSSSCG00000012056	CHAF1B
chr13	210099101	210100400	-0.52	0.00333263	210075873	210099924	+	0	ENSSSCG00000012056	CHAF1B
chr13	210293901	210294900	-0.87	0.00170943	210156655	210157374	-	-136528	ENSSSCG00000020680	CLDN14
chr13	210643501	210644500	-0.76	0.00274378	210481700	210676682	-	0	ENSSSCG00000012059	HLCS
chr13	210659801	210661000	0.64	0.00030162	210481700	210676682	-	0	ENSSSCG00000012059	HLCS
chr13	210707201	210708200	-1.02	5.10606e-05	210717869	210726747	+	9669	ENSSSCG00000012060	RIPPLY3
chr13	210814601	210815700	-0.74	0.00264898	210781584	210875732	+	0	ENSSSCG00000012062	TTC3
chr13	210814601	210815700	-0.74	0.00264898	210806054	210817734	+	0	ENSSSCG00000020975	ensembl
chr13	210887901	210889000	-0.73	0.000323901	210781584	210875732	+	-12170	ENSSSCG00000012062	TTC3
chr13	211003101	211004100	-0.75	0.00202526	210992784	211046824	-	0	ENSSSCG00000012063	DSCR3
chr13	211019901	211020900	-0.73	0.00201913	210992784	211046824	-	0	ENSSSCG00000012063	DSCR3
chr13	211093001	211094000	-0.73	0.00331745	211098174	211247977	+	4174	ENSSSCG00000030480	ensembl
chr13	211164001	211165000	-0.68	0.00216092	211098174	211247977	+	0	ENSSSCG00000030480	ensembl
chr13	211257301	211258300	-0.75	0.00204239	211098174	211247977	+	-9325	ENSSSCG00000030480	ensembl
chr13	211640101	211641100	-0.9	0.000487903	211766577	211766708	+	125477	ENSSSCG00000019614	SNORA72
chr13	211916101	211917100	-0.8	0.00233742	212018091	212022237	+	100991	ENSSSCG00000012066	KCNJ15
chr13	211924401	211925400	-0.71	0.00325368	212018091	212022237	+	92691	ENSSSCG00000012066	KCNJ15
chr13	211982401	211983400	-0.67	0.00339652	212018091	212022237	+	34691	ENSSSCG00000012066	KCNJ15
chr13	211988001	211989000	-0.72	0.00105958	212018091	212022237	+	29091	ENSSSCG00000012066	KCNJ15
chr13	212021101	212022100	0.43	0.00347551	212018091	212022237	+	0	ENSSSCG00000012066	KCNJ15
chr13	212121601	212123400	-0.77	8.08512e-06	212084504	212156974	-	0	ENSSSCG00000022318	ERG
chr13	212314001	212315000	-0.73	0.00145002	212084504	212156974	-	-157028	ENSSSCG00000022318	ERG
chr13	212557001	212558200	-0.51	0.0077865	212903257	212916133	-	345057	ENSSSCG00000030314	PSMG1
chr13	212615101	212616100	0.73	0.00262263	212903257	212916133	-	287157	ENSSSCG00000030314	PSMG1
chr13	212622701	212623900	-0.91	0.000581867	212903257	212916133	-	279357	ENSSSCG00000030314	PSMG1
chr13	212628901	212629900	-0.74	0.00283016	212903257	212916133	-	273357	ENSSSCG00000030314	PSMG1
chr13	212707401	212708400	-0.67	0.00339652	212903257	212916133	-	194857	ENSSSCG00000030314	PSMG1
chr13	212906801	212908700	-0.68	9.85508e-06	212903257	212916133	-	0	ENSSSCG00000030314	PSMG1
chr13	212928901	212929900	-0.74	0.00217034	212929580	212947741	-	0	ENSSSCG00000021042	BRWD3
chr13	213074201	213075200	-0.69	0.00360961	213112478	213112611	+	37278	ENSSSCG00000025442	SNORA70
chr13	213150101	213151400	-0.92	5.03281e-06	213156288	213183783	-	4888	ENSSSCG00000028122	LCA5L
chr13	213291501	213292500	-0.79	0.00182925	213286140	213348206	-	0	ENSSSCG00000029219	SH3BGR
chr13	213301601	213303200	-0.53	0.00189615	213286140	213348206	-	0	ENSSSCG00000029219	SH3BGR
chr13	213344501	213345900	-0.72	0.000151369	213286140	213348206	-	0	ENSSSCG00000029219	SH3BGR
chr13	213419201	213420600	-0.74	0.000555606	213446785	213480182	-	26185	ENSSSCG00000012071	IGSF5
chr13	213480901	213482100	0.7	0.00659672	213446785	213480182	-	-720	ENSSSCG00000012071	IGSF5
chr13	213487501	213489200	0.73	3.05059e-06	213446785	213480182	-	-7320	ENSSSCG00000012071	IGSF5
chr13	213574901	213576100	-0.75	0.000286777	213581135	213582070	-	5035	ENSSSCG00000012070	B3GALT5
chr13	213665901	213666900	-0.63	0.00135242	213656818	214029116	-	0	ENSSSCG00000012072	ensembl
chr13	213743501	213744700	-0.69	0.000465924	213656818	214029116	-	0	ENSSSCG00000012072	ensembl
chr13	213798901	213800200	-0.46	0.00447093	213656818	214029116	-	0	ENSSSCG00000012072	ensembl
chr13	213828801	213829800	-0.83	0.00203902	213656818	214029116	-	0	ENSSSCG00000012072	ensembl
chr13	213944601	213945800	-0.78	0.000227029	213656818	214029116	-	0	ENSSSCG00000012072	ensembl
chr13	213999401	214000500	-0.73	0.00159465	213656818	214029116	-	0	ENSSSCG00000012072	ensembl
chr13	214051401	214052400	-0.7	0.00347304	213656818	214029116	-	-22286	ENSSSCG00000012072	ensembl
chr13	214074501	214075700	-0.7	0.00230291	213656818	214029116	-	-45386	ENSSSCG00000012072	ensembl
chr13	214440001	214441500	-0.74	0.000121118	214134927	214142596	+	-297406	ENSSSCG00000022949	ensembl
chr13	214535101	214536100	-0.66	0.00234998	214758853	214845181	+	222753	ENSSSCG00000012074	BACE2
chr13	214790701	214791800	-0.57	0.00371972	214758853	214845181	+	0	ENSSSCG00000012074	BACE2
chr13	214797001	214798000	-0.9	0.00020192	214758853	214845181	+	0	ENSSSCG00000012074	BACE2
chr13	214935601	214936700	-0.72	0.00364559	214947225	214963754	+	10525	ENSSSCG00000030285	ensembl
chr13	214936801	214937800	-0.58	0.00219605	214947225	214963754	+	9425	ENSSSCG00000030285	ensembl
chr13	214961601	214963200	-0.65	0.000383455	214947225	214963754	+	0	ENSSSCG00000030285	ensembl
chr13	215024501	215026200	-0.81	8.50589e-06	215028064	215059085	-	1864	ENSSSCG00000012076	MX2
chr13	215045301	215046900	0.39	0.00277298	215028064	215059085	-	0	ENSSSCG00000012076	MX2
chr13	215064801	215066200	0.32	0.0475857	215061946	215072421	-	0	ENSSSCG00000012075	FAM3B
chr13	215067201	215068200	0.56	0.0033279	215061946	215072421	-	0	ENSSSCG00000012075	FAM3B
chr13	215179501	215180900	-0.74	0.000565463	215141470	215159686	-	-19816	ENSSSCG00000012078	ensembl
chr13	215227301	215228300	-0.78	0.00208252	215141470	215159686	-	-67616	ENSSSCG00000012078	ensembl
chr13	215278901	215280000	-0.64	0.00490546	215345058	215346952	+	65058	ENSSSCG00000012082	ensembl
chr13	215319501	215320900	0.51	0.000734926	215345058	215346952	+	24158	ENSSSCG00000012082	ensembl
chr13	215321601	215322600	-0.53	0.00294502	215345058	215346952	+	22458	ENSSSCG00000012082	ensembl
chr13	215430801	215431800	0.61	0.00284863	215452667	215478472	-	20867	ENSSSCG00000012083	RIPK4
chr13	215436101	215437400	0.4	0.0151329	215452667	215478472	-	15267	ENSSSCG00000012083	RIPK4
chr13	215469901	215471000	0.55	0.00104939	215452667	215478472	-	0	ENSSSCG00000012083	RIPK4
chr13	215603801	215605200	0.45	0.0202528	215572917	215639734	-	0	ENSSSCG00000025821	C2CD2
chr13	215609201	215610200	-0.82	0.00163379	215572917	215639734	-	0	ENSSSCG00000025821	C2CD2
chr13	215616301	215617300	0.53	0.00265789	215572917	215639734	-	0	ENSSSCG00000025821	C2CD2
chr13	215716001	215717100	-0.65	0.00117408	215675712	215688081	-	-27921	ENSSSCG00000027786	ZBTB21
chr13	215732701	215733800	0.61	0.00266968	215760711	215826897	+	26911	ENSSSCG00000022290	UMODL1
chr13	215851701	215852800	-0.72	0.000960752	215760711	215826897	+	-24805	ENSSSCG00000022290	UMODL1
chr13	216086001	216087100	0.7	0.000604634	216090743	216093915	-	3643	ENSSSCG00000021869	TFF1
chr13	216155901	216157700	0.52	6.10785e-05	216148481	216190620	+	0	ENSSSCG00000029511	UBASH3A
chr13	216189401	216190400	0.5	0.00166117	216148481	216190620	+	0	ENSSSCG00000029511	UBASH3A
chr13	216311001	216312000	0.49	0.00216984	216297072	216352432	-	0	ENSSSCG00000012087	SLC37A1
chr13	216338301	216340000	-0.55	0.000267611	216297072	216352432	-	0	ENSSSCG00000012087	SLC37A1
chr13	216435901	216437300	0.41	0.00470851	216378408	216449518	+	0	ENSSSCG00000030016	PDE9A
chr13	216470601	216471600	0.52	0.00250184	216486411	216506233	-	14811	ENSSSCG00000023078	WDR4
chr13	216489101	216490600	0.44	0.000978438	216486411	216506233	-	0	ENSSSCG00000023078	WDR4
chr13	216489101	216490600	0.44	0.000978438	216486799	216493312	+	0	ENSSSCG00000026075	ensembl
chr13	216564101	216565100	0.75	0.00235259	216572830	216576892	-	7730	ENSSSCG00000021991	NDUFV3
chr13	216575501	216576600	0.43	0.00350442	216572830	216576892	-	0	ENSSSCG00000021991	NDUFV3
chr13	216689101	216690300	0.81	0.000350394	216653114	216696962	+	0	ENSSSCG00000022164	HSF2BP
chr13	216765801	216767100	0.56	0.00107586	216759345	216764050	+	-1752	ENSSSCG00000028137	ensembl
chr13	216772501	216773600	-0.69	0.00104281	216759345	216764050	+	-8452	ENSSSCG00000028137	ensembl
[truncated: 5,417 more rows]

## Sheet: 2.RRBS-5.5
Chrom	region_start	region_end	Methylation_difference	CpGs	p-value	Gene_start	Gene_end	Gene_strand	Distance_to_gene	Gene_id	Gene_name
chr1	204886283	204886362	0.139658	10	3.7e-14	gene	204886220	.	0	ENSSSCG00000005053	SOCS4
chr10	76365255	76365272	0.123787	10	3.7e-14	gene	76231748	.	0	ENSSSCG00000011166	ZYMND11
chr6	94327795	94327879	0.102146	10	3.7e-14	gene	94749953	.	422074	ENSSSCG00000003687	EPB41L3
chr12	8264810	8264893	0.264936	11	3.9e-14	gene	8119513	.	0	ENSSSCG00000017250	SLC39A11
chr14	151046738	151047096	0.107147	10	3.9e-14	gene	150935646	.	0	ENSSSCG00000010757	EBF3
chr13	104750316	104750397	0.132454	15	4e-14	gene	104603430	.	-119823	ENSSSCG00000027646	TIPARP
chr3	1958120	1958190	0.100589	10	4e-14	gene	1963877	.	5687	ENSSSCG00000023433	GNA12
chr8	42271078	42271246	0.120692	10	4e-14	gene	42103927	.	0	ENSSSCG00000008836	SCFD2
chr1	268422	268654	0.137445	10	4.1e-14	gene	228294	.	-35	ENSSSCG00000029697	FAM120B
chr12	38339019	38339093	0.112561	10	4.1e-14	gene	38328615	.	-813	ENSSSCG00000027060	TBX2
chr14	40202663	40202735	-0.452532	10	4.1e-14	gene	40211210	.	8475	ENSSSCG00000009867	TBX5
chr14	44322975	44323310	0.131653	10	4.1e-14	gene	44311705	.	0	ENSSSCG00000009938	UNG
chr14	120155619	120155682	0.102449	22	4.1e-14	gene	120166270	.	10588	ENSSSCG00000010538	NKX2-3
chr16	23234516	23234610	0.160067	10	4.1e-14	gene	23393877	.	159267	ENSSSCG00000016842	NIPBL
chr4	84470268	84470347	0.174146	10	4.1e-14	gene	84470159	.	0	ENSSSCG00000006264	KOR
chr5	63827024	63827153	0.118088	10	4.1e-14	gene	63816468	.	-7470	ENSSSCG00000000629	TP23
chr9	120494956	120495023	0.174303	10	4.1e-14	gene	120483772	.	-10854	ENSSSCG00000027026	ensembl
chr12	19419637	19419726	0.112373	13	4.2e-14	gene	19402214	.	-7861	ENSSSCG00000024179	NAGS
chr17	39240906	39241336	0.111859	15	4.2e-14	gene	39268121	.	26785	ENSSSCG00000007202	TCF15
chr18	17086326	17086576	0.113561	10	4.2e-14	gene	17086302	.	0	ENSSSCG00000016545	CHCHD3
chr3	101441334	101441519	-0.405351	10	4.2e-14	gene	101508660	.	67141	ENSSSCG00000008446	SIX2
chr5	15440088	15440166	0.170252	12	4.2e-14	gene	15437406	.	-153	ENSSSCG00000000184	DDN
chr5	110965569	110965665	0.151883	10	4.2e-14	gene	110965839	.	174	ENSSSCG00000000981	CRELD2
chr7	72987221	72987312	0.156704	10	4.2e-14	gene	72987129	.	0	ENSSSCG00000026663	DTD2
chr7	130975545	130975586	0.120811	10	4.2e-14	gene	130940262	.	-35126	ENSSSCG00000028510	ensembl
chr9	132350934	132351010	0.13139	12	4.2e-14	gene	132314885	.	0	ENSSSCG00000015523	RALGPS2
chr1	30149784	30149861	0.118488	10	4.3e-14	gene	30151022	.	1161	ENSSSCG00000004155	OLIG3
chr1	146504603	146504828	0.130416	12	4.3e-14	gene	146465868	.	-34327	ENSSSCG00000004785	SRP14
chr12	32304600	32304674	0.306667	14	4.3e-14	gene	32362124	.	57450	ENSSSCG00000017605	MMD
chr15	18125853	18125949	0.157551	10	4.3e-14	gene	18124941	.	0	ENSSSCG00000015688	CXCR4
chr5	32236467	32236699	0.114935	22	4.3e-14	gene	32189995	.	0	ENSSSCG00000023788	TBC1D30
chr1	159361670	159361743	0.164997	11	4.4e-14	gene	159292514	.	0	ENSSSCG00000004840	OTUD7A
chr12	6383519	6383639	0.139492	32	4.4e-14	gene	6378936	.	0	ENSSSCG00000017229	ensembl
chr12	6383519	6383639	0.139492	32	4.4e-14	gene	6380555	.	0	ENSSSCG00000023151	GRIN2C
chr15	51805236	51805307	0.107123	10	4.4e-14	gene	51804160	.	0	ENSSSCG00000015780	STOX2
chr4	70399231	70399387	0.127618	10	4.4e-14	gene	70399155	.	0	ENSSSCG00000006193	TRAM1
chr7	52635562	52635641	0.100796	14	4.4e-14	gene	52635491	.	0	ENSSSCG00000001750	PAQR8
chr1	206640263	206640335	0.225873	12	4.5e-14	gene	206642521	.	2186	ENSSSCG00000005063	OTX2
chr1	229661716	229662104	0.101353	13	4.5e-14	gene	229662567	.	463	ENSSSCG00000025613	ensembl
chr12	18206921	18207270	0.124981	19	4.5e-14	gene	18206639	.	0	ENSSSCG00000017328	ARHGAP27
chr2	147653538	147654027	0.176363	20	4.5e-14	gene	147648534	.	-292	ENSSSCG00000025040	NRG2
chr6	1348672	1348894	0.102606	24	4.5e-14	gene	1447400	.	98506	ENSSSCG00000024490	U6
chr6	47474204	47474290	0.122825	13	4.5e-14	gene	47463772	.	-114	ENSSSCG00000003097	MYPOP
chr6	48231076	48231379	0.130864	13	4.5e-14	gene	48231317	.	0	ENSSSCG00000003108	NPAS1
chr6	57654099	57654434	0.107169	10	4.5e-14	gene	57653259	.	0	ENSSSCG00000004001	A1BG
chr12	63135861	63135954	-0.131293	12	4.6e-14	gene	63131649	.	0	ENSSSCG00000029333	RASD1
chr14	6630050	6630108	0.109967	10	4.6e-14	gene	6629338	.	0	ENSSSCG00000009611	XPO7
chr14	122989844	122990024	0.103467	10	4.6e-14	gene	122989822	.	0	ENSSSCG00000010575	PPRC1
chr18	42462945	42462987	0.111581	10	4.6e-14	gene	42467104	.	4117	ENSSSCG00000016662	TBX20
chr2	141943459	141943533	0.1012	12	4.6e-14	gene	141876773	.	-34389	ENSSSCG00000014296	VDAC1
chr5	4381907	4382357	0.129414	24	4.6e-14	gene	4371579	.	0	ENSSSCG00000000063	POLR3H
chr6	50595328	50595408	0.148156	10	4.6e-14	gene	50594899	.	0	ENSSSCG00000003196	PTOV1
chr14	7437378	7437447	0.156121	10	4.7e-14	gene	7426276	.	-9219	ENSSSCG00000009630	EGR-3
chr17	16021779	16021850	0.107478	10	4.9e-14	gene	16010187	.	0	ENSSSCG00000007049	LRRN4
chr2	155233030	155233125	0.110175	10	4.9e-14	gene	155287714	.	54589	ENSSSCG00000014418	STK32A
chr14	1421263	1421335	0.127102	10	5e-14	gene	1421135	.	0	ENSSSCG00000009585	GADD45G
chr2	140252354	140252400	0.159376	10	5e-14	gene	140229794	.	0	ENSSSCG00000014277	IRF1
chr6	146612745	146612881	0.157398	27	5.6e-14	gene	146567981	.	0	ENSSSCG00000003848	APOER2
chr18	20945270	20945419	0.10068	23	5.7e-14	gene	20911133	.	-70	ENSSSCG00000016581	CALU
chr12	1383217	1383292	0.229364	10	6.1e-14	gene	1374295	.	0	ENSSSCG00000022317	SLC38A10
chr12	1209612	1209691	0.213893	10	6.4e-14	gene	1196639	.	0	ENSSSCG00000023045	BAHCC1
chr6	142626620	142626725	0.107585	10	7.4e-14	gene	142972837	.	346112	ENSSSCG00000003833	DAB1
chr2	66409015	66409155	0.122561	18	8.7e-14	gene	66328926	.	-14799	ENSSSCG00000013742	NFIX
chr13	206243362	206243459	0.166712	16	9.4e-14	gene	206240521	.	0	ENSSSCG00000012035	SYNJ1
chr7	80250449	80250669	0.245876	12	1.7e-13	gene	80250316	.	0	ENSSSCG00000020941	LTB4R2
chr15	155063929	155064003	0.109327	10	1.8e-13	gene	155072239	.	8236	ENSSSCG00000016379	HDLBP
chr6	3870726	3870818	0.129327	14	2e-13	gene	3556829	.	-210924	ENSSSCG00000002664	GSE1
chr3	125549716	125549807	0.107353	16	2.2e-13	gene	125549012	.	0	ENSSSCG00000028931	GDF7
chr6	88532227	88532584	0.15042	17	2.5e-13	gene	88530827	.	0	ENSSSCG00000024651	HEYL
chr6	43058702	43059027	0.180676	10	6.7e-13	gene	43045535	.	0	ENSSSCG00000002965	ACTN4
chr2	8482814	8482898	0.184005	15	9.4e-13	gene	8472959	.	0	ENSSSCG00000013061	EML3
chr14	49420628	49420719	0.12519	10	9.5e-13	gene	49420329	.	0	ENSSSCG00000009977	RASL10A
chrX	122429039	122429119	0.220336	11	1e-12	gene	122386179	.	0	ENSSSCG00000012656	ELF4
chrUn_JH118759.1	25413	26063	0.155258	20	1.2e-12	gene	21795	.	0	ENSSSCG00000027186	ensembl
chr1	255303393	255303619	0.17246	10	1.6e-12	gene	255040336	.	-208404	ENSSSCG00000005273	OSTF1
chr15	112548384	112548446	0.122381	10	2e-12	gene	112548610	.	164	ENSSSCG00000016078	HSPE1
chr13	218542229	218542455	0.197569	11	2.6e-12	gene	218517420	.	-1737	ENSSSCG00000021418	LSS
chr13	218585136	218585178	0.20019	10	3.3e-12	gene	218600762	.	15584	ENSSSCG00000028022	COL6A2
chr12	38333139	38333545	-0.239072	10	6e-12	gene	38328615	.	0	ENSSSCG00000027060	TBX2
chr1	294618847	294619232	0.106594	17	6.9e-12	gene	294597312	.	0	ENSSSCG00000005530	LHX6
chr3	4123022	4123180	0.216213	10	3.5e-11	gene	4082607	.	-40319	ENSSSCG00000028248	ensembl
chr15	117859270	117859345	-0.186017	10	4.5e-11	gene	117833861	.	-488	ENSSSCG00000016116	WDR12
chr1	86021314	86021373	0.149877	10	4.8e-11	gene	86038181	.	16808	ENSSSCG00000004399	SLC22A16
chr6	54883695	54883765	0.218394	13	5.7e-11	gene	54879678	.	0	ENSSSCG00000003306	HELZ2
chrUn_JH118775.1	27105	27187	0.131787	11	6e-11	gene	5391	.	-21575	ENSSSCG00000029044	ensembl
chr15	153377538	153377685	0.251796	12	6.2e-11	gene	153249051	.	-124332	ENSSSCG00000016347	ensembl
chr1	307472567	307472867	0.192024	12	8.3e-11	gene	307475101	.	2234	ENSSSCG00000005749	BRD3
chr12	38259816	38259907	0.119344	18	9.1e-11	gene	38228614	.	-4222	ENSSSCG00000022980	TBX4
chrX	39942023	39942173	-0.287302	13	1.1e-10	gene	39823458	.	0	ENSSSCG00000012241	BCOR
chr6	3888782	3888979	0.170577	10	1.6e-10	gene	3556829	.	-228980	ENSSSCG00000002664	GSE1
chrX	141440953	141441040	0.118128	17	1.8e-10	gene	141414894	.	0	ENSSSCG00000012759	ZNF185
chr16	59602352	59602516	0.219555	12	1.9e-10	gene	59579167	.	-23095	ENSSSCG00000020443	5S_rRNA
chr2	6868355	6868464	0.143414	10	1.9e-10	gene	6867951	.	0	ENSSSCG00000013028	ESRRA
chr2	6868355	6868464	0.143414	10	1.9e-10	gene	6868094	.	0	ENSSSCG00000013029	TRMT112
chrX	128535283	128535376	0.184622	10	2e-10	gene	128552010	.	16634	ENSSSCG00000012705	ZIC3
chr15	54675009	54675116	-0.121852	10	2.4e-10	gene	54674879	.	0	ENSSSCG00000028592	TM2D2
chr1	2440236	2440392	0.228641	10	2.7e-10	gene	2447572	.	7180	ENSSSCG00000004014	DACT2
chr3	134663377	134663545	0.136044	14	2.9e-10	gene	134629253	.	0	ENSSSCG00000008635	NOL10
chr18	10591046	10591092	0.221329	10	3.7e-10	gene	10581478	.	0	ENSSSCG00000026733	HIPK2
chr4	103456911	103457202	0.127868	18	3.8e-10	gene	103449082	.	-1656	ENSSSCG00000006530	EFNA1
chr15	154507945	154507986	0.178477	10	5.8e-10	gene	154473743	.	-563	ENSSSCG00000016365	ANKMY1
chrUn_GL896433.1	8906	9326	0.128058	16	6.9e-10	gene	8758	.	0	ENSSSCG00000022506	COL6A1
chr11	86028035	86028354	0.186688	17	7.1e-10	gene	85965057	.	-62148	ENSSSCG00000009552	ensembl
chr13	33136446	33136536	0.118052	14	7.9e-10	gene	33133853	.	0	ENSSSCG00000022141	ensembl
chr1	284456335	284456699	0.190866	10	8e-10	gene	284447110	.	-4376	ENSSSCG00000005474	SAL1
chr13	216542937	216543075	0.274613	10	8.2e-10	gene	216523110	.	-14102	ENSSSCG00000025997	ensembl
chr1	294618698	294618766	0.169347	10	1e-09	gene	294597312	.	0	ENSSSCG00000005530	LHX6
chr18	3446124	3446251	0.202526	12	1e-09	gene	3287930	.	0	ENSSSCG00000016423	DPP6
chr5	15723368	15723564	-0.118282	10	1e-09	gene	15715140	.	-5035	ENSSSCG00000000197	C1QL4
chr6	638379	638506	0.223589	10	1e-09	gene	732782	.	94276	ENSSSCG00000024756	SPG7
chr8	4234594	4234783	-0.215356	12	1e-09	gene	4181765	.	0	ENSSSCG00000008721	ABLIM2
chr1	307681294	307681667	0.165045	16	1.1e-09	gene	307780257	.	98590	ENSSSCG00000005750	ensembl
chr9	8064558	8064630	-0.139975	13	1.1e-09	gene	8063604	.	0	ENSSSCG00000014818	STARD10
chr12	46940264	46940355	0.136295	12	1.2e-09	gene	46936923	.	0	ENSSSCG00000017769	RAB34
chrX	65086037	65086083	0.198434	10	1.3e-09	gene	65082305	.	0	ENSSSCG00000012404	CH242-94E16.3
chrX	65894285	65894362	-0.10101	10	1.3e-09	gene	65888885	.	0	ENSSSCG00000012409	CITED1
chrUn_GL896203.1	7420	7595	0.135994	10	1.9e-09	gene	206	.	-3895	ENSSSCG00000023124	ADD1
chr2	2184902	2185159	0.232161	10	2e-09	gene	2095043	.	-81798	ENSSSCG00000012874	ORAOV1
chr1	301653773	301653930	0.232616	10	2.1e-09	gene	301441560	.	0	ENSSSCG00000005607	RALGPS1
chr3	7938998	7939086	0.191569	12	2.9e-09	gene	7934750	.	0	ENSSSCG00000007671	TFR2
chr8	76178688	76178776	0.134184	10	3.2e-09	gene	76177908	.	0	ENSSSCG00000008982	FAM47E-STBD1
chr12	24305467	24305745	0.113161	15	3.3e-09	gene	24300468	.	0	ENSSSCG00000017525	NFE2L1
chr10	29048945	29049501	0.101177	18	3.4e-09	gene	29084688	.	35187	ENSSSCG00000010926	SYT2
chr1	305398424	305398561	0.17422	10	3.6e-09	gene	305377245	.	0	ENSSSCG00000005715	PRRC2B
chr17	69169150	69169257	0.226014	10	3.6e-09	gene	69172955	.	3698	ENSSSCG00000021825	RPS21
chr6	524233	524311	0.128195	10	3.6e-09	gene	517793	.	-4029	ENSSSCG00000024974	RPL13
chr13	217972233	217972341	0.166946	10	4.3e-09	gene	217908523	.	-51965	ENSSSCG00000012088	POFUT2
chr7	34844453	34844536	0.232012	10	4.6e-09	gene	34839241	.	0	ENSSSCG00000001523	GRM4
chr1	99465266	99465415	0.102882	10	5.1e-09	gene	99465592	.	177	ENSSSCG00000004475	HTR1B
chr3	42870713	42870815	0.10544	13	7.3e-09	gene	42877175	.	6360	ENSSSCG00000029921	ensembl
chrX	122204695	122204763	0.123647	10	7.4e-09	gene	122170148	.	0	ENSSSCG00000012653	ZDHHC9
chr5	9120995	9121199	0.173058	10	1e-08	gene	9077726	.	0	ENSSSCG00000000145	MYH9
chr12	44624887	44624989	0.130784	14	1.1e-08	gene	44622105	.	0	ENSSSCG00000017738	ADAP2
chr4	133698842	133699010	-0.118777	11	1.6e-08	gene	133617909	.	-80648	ENSSSCG00000020357	7SK
chr13	216561807	216561989	0.132349	10	1.7e-08	gene	216572830	.	10841	ENSSSCG00000021991	NDUFV3
chr13	216376496	216376776	0.146043	18	1.9e-08	gene	216378408	.	1632	ENSSSCG00000030016	PDE9A
chr18	53671843	53672107	0.118427	12	1.9e-08	gene	53694289	.	22182	ENSSSCG00000016725	TNS3
chr18	44569750	44569945	0.125734	10	2e-08	gene	44530655	.	-13610	ENSSSCG00000022464	KBTBD2
chr13	217424250	217424305	0.231141	10	2.3e-08	gene	217424357	.	52	ENSSSCG00000021296	PTTG1IP
chr6	52988507	52988556	0.131379	10	2.3e-08	gene	52982004	.	0	ENSSSCG00000003256	PRKCG
chr6	45807541	45807592	0.151496	10	2.8e-08	gene	45775123	.	0	ENSSSCG00000003038	GRIK5
chr2	6635780	6635929	0.201088	10	3.3e-08	gene	6587432	.	0	ENSSSCG00000013024	NRXN2
chr12	27507531	27507873	0.111449	10	3.4e-08	gene	27507399	.	0	ENSSSCG00000017591	NME2
chr6	40545152	40545237	0.10044	10	3.5e-08	gene	40544594	.	0	ENSSSCG00000002906	ETV2
chr1	58328472	58328554	0.188481	13	3.6e-08	gene	58326935	.	0	ENSSSCG00000004280	RIMS1
chr2	65555089	65555181	0.114177	10	3.8e-08	gene	65553658	.	-1336	ENSSSCG00000019548	ssc-mir-181c
chr16	54494018	54494291	-0.187401	10	3.9e-08	gene	54665137	.	170846	ENSSSCG00000016979	NSG2
chr4	142953066	142953122	-0.197213	14	4.1e-08	gene	142924366	.	-25435	ENSSSCG00000006940	CYR61
chr12	1222883	1222969	-0.150141	10	4.5e-08	gene	1196639	.	0	ENSSSCG00000023045	BAHCC1
chr4	109810283	109810388	0.158857	12	4.6e-08	gene	109803776	.	0	ENSSSCG00000006698	BCL9
chr11	3642602	3642672	0.175637	10	4.7e-08	gene	3530444	.	-41343	ENSSSCG00000009298	CDK8
chr9	46151081	46151402	0.178502	10	6.1e-08	gene	46147984	.	-2385	ENSSSCG00000015049	TMPRSS5
chrX	47814354	47814442	0.13932	13	6.1e-08	gene	47814100	.	0	ENSSSCG00000028964	PIM2
chr3	4237288	4237378	0.108255	14	6.5e-08	gene	4204875	.	0	ENSSSCG00000007576	FOXK1
chr2	55211732	55211788	0.109223	10	6.6e-08	gene	55197471	.	0	ENSSSCG00000013978	ZNF672
chr13	218168232	218168407	0.185658	10	6.8e-08	gene	218092026	.	-54627	ENSSSCG00000030696	SLC19A1
chr13	218010012	218010397	0.106895	13	7.9e-08	gene	218086392	.	75995	ENSSSCG00000028846	ensembl
chr11	84092168	84092261	0.188807	11	9.1e-08	gene	84373663	.	281402	ENSSSCG00000009544	COL4A1
chr1	313825403	313825585	0.143892	10	9.5e-08	gene	313824088	.	0	ENSSSCG00000021963	LCN8
chr1	159359585	159359721	0.106624	10	9.7e-08	gene	159292514	.	0	ENSSSCG00000004840	OTUD7A
chr14	151394919	151394982	0.218287	10	1e-07	gene	151189225	.	-170121	ENSSSCG00000010759	GLRX3
chr5	24323716	24323868	0.120162	10	1.3e-07	gene	24186534	.	0	ENSSSCG00000023150	ensembl
chr5	24323716	24323868	0.120162	10	1.3e-07	gene	24316944	.	0	ENSSSCG00000000423	LRP1
chr6	59546247	59546387	-0.162576	11	1.3e-07	gene	59558203	.	11816	ENSSSCG00000021490	PRDM16
chr1	305241910	305242187	-0.125845	15	1.4e-07	gene	305131025	.	-139	ENSSSCG00000005711	NUP214
chrX	113392339	113392390	0.162887	10	1.4e-07	gene	113392115	.	0	ENSSSCG00000022359	RNF113A
chr10	55994822	55995030	0.10591	10	1.5e-07	gene	56044599	.	49569	ENSSSCG00000011074	ARHGAP21
chr10	69606140	69606451	0.12028	12	1.5e-07	gene	69581080	.	-4794	ENSSSCG00000011125	GATA3
chr12	19428178	19428245	-0.110936	10	1.7e-07	gene	19442755	.	14510	ENSSSCG00000025414	PYY
chr11	75734025	75734104	-0.16381	12	1.8e-07	gene	75703402	.	-21844	ENSSSCG00000029996	TM9SF2
chr7	131297791	131298032	0.157051	12	2e-07	gene	131225912	.	0	ENSSSCG00000002555	JAG2
chr14	40030008	40030109	-0.146304	18	2.4e-07	gene	40012557	.	-3675	ENSSSCG00000009865	TBX3
chr15	145365188	145365294	-0.192745	10	2.4e-07	gene	145336992	.	-27235	ENSSSCG00000016268	GPR55
chr2	9254901	9254978	0.192193	10	2.5e-07	gene	9247472	.	0	ENSSSCG00000024015	FADS1
chr10	2699659	2699865	-0.168321	10	2.6e-07	gene	2731389	.	31524	ENSSSCG00000022427	RGS1
chr2	5337713	5337859	-0.100166	12	2.7e-07	gene	5351240	.	13381	ENSSSCG00000012957	SF3B2
chrX	39626889	39626981	-0.12954	10	2.7e-07	gene	39780489	.	153508	ENSSSCG00000030994	CH242-389H4.2
chr4	138929386	138929500	0.13774	10	2.9e-07	gene	138996946	.	67446	ENSSSCG00000006917	LRRC8C
chr1	307688555	307688692	0.155789	10	3e-07	gene	307780257	.	91565	ENSSSCG00000005750	ensembl
chr1	101771738	101771925	-0.133638	16	3.1e-07	gene	101726688	.	0	ENSSSCG00000004484	COL12A1
chr12	56874242	56874539	-0.180295	10	3.3e-07	gene	56822669	.	-50504	ENSSSCG00000017993	UNC-6
chr18	6580403	6580467	0.132482	15	3.5e-07	gene	6579251	.	0	ENSSSCG00000016450	NOS3
chr1	101777010	101777251	0.222028	10	4e-07	gene	101726688	.	0	ENSSSCG00000004484	COL12A1
chr3	134574262	134574616	0.138748	10	4e-07	gene	134531063	.	0	ENSSSCG00000008634	ATP6V1C2
chr2	18596843	18596871	-0.125541	12	4.2e-07	gene	18596996	.	125	ENSSSCG00000013275	SYT13
chr1	307602230	307602646	0.127914	12	4.5e-07	gene	307553518	.	-48588	ENSSSCG00000021926	U6atac
chr11	4077018	4077134	0.155352	10	4.5e-07	gene	4029943	.	-5617	ENSSSCG00000009302	USP12
chr3	9681180	9681232	-0.116752	10	4.6e-07	gene	9665416	.	0	ENSSSCG00000027890	RASA4B
chrX	140335324	140335408	0.137878	10	5e-07	gene	140336369	.	961	ENSSSCG00000023462	GPR50
chr6	157136184	157136223	0.169114	10	5.2e-07	gene	157208711	.	72488	ENSSSCG00000003971	SCMH1
chr6	4045385	4045639	-0.108303	10	5.3e-07	gene	4161680	.	116041	ENSSSCG00000002666	KIAA0513
chr11	85456150	85456556	0.127404	17	5.6e-07	gene	85664702	.	208146	ENSSSCG00000025369	ensembl
chr7	29747648	29747735	-0.104015	10	5.8e-07	gene	29748096	.	361	ENSSSCG00000001477	RING1
chr1	306567478	306567527	0.174318	12	5.9e-07	gene	306530099	.	-37153	ENSSSCG00000005732	AK8
chr2	157677485	157677756	0.135901	10	6e-07	gene	157708576	.	30820	ENSSSCG00000014437	PPARGC1B
chr12	6029160	6029572	0.165989	12	6.6e-07	gene	6025469	.	0	ENSSSCG00000017211	GGA3
chr1	308621755	308622321	-0.124361	16	6.7e-07	gene	308620790	.	0	ENSSSCG00000005761	PPP1R26
chr15	157622111	157622205	0.148369	10	6.9e-07	gene	157617111	.	0	ENSSSCG00000016402	AGXT
chr15	147615426	147615707	0.168666	10	7.3e-07	gene	147606612	.	0	ENSSSCG00000016298	INPP5D
chr1	3428492	3428569	0.191027	10	7.6e-07	gene	3289751	.	-121698	ENSSSCG00000004024	RNASET2
chr17	65432244	65432603	0.153307	12	7.7e-07	gene	65584607	.	152004	ENSSSCG00000007510	C17H20ORF85
chr18	2993467	2993664	-0.146627	10	9.4e-07	gene	2896505	.	0	ENSSSCG00000016420	INSIG1
chr18	2993467	2993664	-0.146627	10	9.4e-07	gene	2986712	.	0	ENSSSCG00000016419	EN2
chr6	70466779	70466875	0.183214	10	9.4e-07	gene	70488562	.	21687	ENSSSCG00000003486	ARHGEF10L
chr2	30906256	30906566	-0.104947	18	1e-06	gene	30902193	.	0	ENSSSCG00000013316	WT1
chr7	57333285	57333337	-0.121504	10	1.1e-06	gene	57304933	.	0	ENSSSCG00000001800	TM6SF1
chrX	113097263	113097472	0.122462	11	1.1e-06	gene	113089380	.	0	ENSSSCG00000012608	ZBTB33
chr12	18922620	18922711	0.102782	10	1.3e-06	gene	18922197	.	0	ENSSSCG00000017351	C17orf104
chr4	141534669	141534831	0.134224	14	1.3e-06	gene	141550197	.	15366	ENSSSCG00000022032	HS2ST1
chr6	8542369	8542460	0.190571	10	1.3e-06	gene	9222444	.	679984	ENSSSCG00000020519	5S_rRNA
chr12	27284370	27284615	0.186588	11	1.4e-06	gene	27282133	.	0	ENSSSCG00000017557	WFIKKN2
chr15	134326429	134326547	-0.106556	10	1.4e-06	gene	134325130	.	0	ENSSSCG00000016215	TUBA4A
chr17	69303427	69303549	0.127984	12	1.4e-06	gene	69285393	.	-17928	ENSSSCG00000019004	ssc-mir-1
chr12	1036196	1036381	0.172241	10	1.5e-06	gene	1023477	.	-1516	ENSSSCG00000029944	FASN
chr12	24876522	24876774	0.111375	12	1.5e-06	gene	24875051	.	0	ENSSSCG00000017540	HOXB5
chr15	152610779	152610938	0.107414	12	1.6e-06	gene	152586224	.	0	ENSSSCG00000016343	TWIST2
chr12	5265442	5265512	-0.116274	10	1.7e-06	gene	5264762	.	0	ENSSSCG00000017189	GALR2
chr6	58019077	58019144	0.110133	18	1.7e-06	gene	58019251	.	107	ENSSSCG00000003330	TNFRSF18
chr1	11565228	11565548	0.156803	14	1.8e-06	gene	11472726	.	-16930	ENSSSCG00000024528	ZDHHC14
chr5	19651772	19651871	0.135354	12	1.8e-06	gene	19654956	.	3085	ENSSSCG00000030509	ssc-mir-196a-2
chr11	86271519	86271603	-0.139657	10	1.9e-06	gene	86230208	.	0	ENSSSCG00000021158	MCF2L
chr2	5147658	5147762	0.154631	10	2.1e-06	gene	5146889	.	0	ENSSSCG00000029949	CD248
chr6	146433965	146434268	0.134677	17	2.2e-06	gene	146376667	.	0	ENSSSCG00000003846	GLIS1
chr5	71798276	71798314	-0.229215	10	2.4e-06	gene	71756585	.	0	ENSSSCG00000027725	CACNA1C
chr7	129895648	129895949	0.153219	10	2.4e-06	gene	129852900	.	0	ENSSSCG00000002540	PPP2R5C
chr1	308675285	308675419	0.109176	11	2.8e-06	gene	308680295	.	4876	ENSSSCG00000005758	GLT6D1
chr6	65230902	65231127	-0.111441	15	2.9e-06	gene	65191722	.	0	ENSSSCG00000003413	FRAP1
chr10	69608992	69609061	-0.128795	10	3e-06	gene	69581080	.	-7646	ENSSSCG00000011125	GATA3
chr14	152251841	152252205	0.173266	12	3.1e-06	gene	152229976	.	0	ENSSSCG00000024633	JAKMIP3
chr3	71858310	71858382	-0.139416	10	3.1e-06	gene	71857980	.	0	ENSSSCG00000022499	TLX2
chr7	64006498	64006569	-0.166085	10	3.1e-06	gene	64004477	.	0	ENSSSCG00000023542	ensembl
chr12	6474955	6475046	0.103922	12	3.2e-06	gene	6474870	.	0	ENSSSCG00000017233	RAB37
chr6	57288009	57288074	0.148076	17	3.2e-06	gene	57292699	.	4625	ENSSSCG00000003995	ZNF606
chr2	157797934	157798181	0.173132	11	3.3e-06	gene	157742440	.	0	ENSSSCG00000014438	PDE6A
chr12	49666784	49666888	0.176248	12	3.5e-06	gene	49626507	.	0	ENSSSCG00000025248	PITPNA
chr13	217519554	217519784	0.108913	17	3.6e-06	gene	217492706	.	0	ENSSSCG00000028571	FAM207A
chr6	57743709	57743880	-0.195557	10	3.7e-06	gene	57737791	.	-2217	ENSSSCG00000027987	ZNF132
chrX	113392161	113392200	0.104896	16	3.9e-06	gene	113388190	.	0	ENSSSCG00000023277	NDUFA1
chrX	113392161	113392200	0.104896	16	3.9e-06	gene	113392115	.	0	ENSSSCG00000022359	RNF113A
chrX	139907377	139907457	0.167013	10	4e-06	gene	139901756	.	0	ENSSSCG00000012742	MTM1
chr7	2040637	2040775	-0.110371	18	4.2e-06	gene	2041198	.	423	ENSSSCG00000001005	PSMG4
chr5	17777310	17777375	-0.194211	12	4.3e-06	gene	17559778	.	-10505	ENSSSCG00000000228	SCN8A
chr12	2547778	2547857	0.176844	10	4.5e-06	gene	2454308	.	-21735	ENSSSCG00000017159	TBC1D16
chr12	1260025	1260486	0.14793	10	4.9e-06	gene	1196639	.	-8991	ENSSSCG00000023045	BAHCC1
chr2	129196	129308	0.165033	10	5.1e-06	gene	123388	.	0	ENSSSCG00000012838	TSPAN4
chr5	111429835	111429905	0.146974	10	5.1e-06	gene	111031426	.	-397024	ENSSSCG00000023949	PIM3
chr5	7195679	7195893	0.154247	11	5.7e-06	gene	7187425	.	0	ENSSSCG00000000111	BAIAP2L2
chr6	2048646	2049071	0.168617	10	5.9e-06	gene	2037172	.	0	ENSSSCG00000002654	FBXO31
chr12	2548112	2548201	0.123443	10	6.3e-06	gene	2454308	.	-22069	ENSSSCG00000017159	TBC1D16
chrX	139087876	139088005	0.176693	10	6.3e-06	gene	139091579	.	3574	ENSSSCG00000012732	ensembl
chr11	86630758	86630939	0.177527	10	6.4e-06	gene	86582119	.	-16107	ENSSSCG00000009565	GAS6
chr17	66318300	66318367	-0.126188	13	6.8e-06	gene	66304009	.	0	ENSSSCG00000007520	GNAS
chrX	144006286	144006436	0.164728	11	7e-06	gene	143912804	.	-65860	ENSSSCG00000012832	MXRA5
chrX	122476566	122476655	0.100478	10	7.1e-06	gene	122439445	.	0	ENSSSCG00000012657	AIFM1
chr9	136545332	136545458	0.185428	10	7.8e-06	gene	136548464	.	3006	ENSSSCG00000015555	LAMC1
chr17	15866446	15867197	0.121531	21	8e-06	gene	15800454	.	0	ENSSSCG00000007045	CHGB
chr13	146678223	146678400	-0.201394	10	8.8e-06	gene	146611882	.	0	ENSSSCG00000027952	ADCY5
chr7	44686081	44686226	0.108594	10	8.9e-06	gene	44459903	.	-211615	ENSSSCG00000001695	VEGFA
chr15	149914342	149914415	0.202841	10	9e-06	gene	149877124	.	0	ENSSSCG00000024859	ensembl
chr17	47183867	47183948	0.109146	10	9.9e-06	gene	47180393	.	0	ENSSSCG00000007348	SLC32A1
chr2	66820920	66821219	-0.118468	12	1e-05	gene	66776801	.	0	ENSSSCG00000029347	ZNF14
chr10	65426222	65426285	-0.192812	10	1.1e-05	gene	65362949	.	-63141	ENSSSCG00000020212	U6atac
chr3	8032623	8032687	0.107471	10	1.1e-05	gene	8032726	.	39	ENSSSCG00000007674	ZAN
chrX	6761418	6761566	-0.147134	10	1.1e-05	gene	6595889	.	0	ENSSSCG00000012104	SHROOM2
chr12	5212535	5212812	-0.17488	10	1.2e-05	gene	5211495	.	0	ENSSSCG00000017187	FOXJ1
chr17	65491603	65491695	-0.113915	10	1.2e-05	gene	65584607	.	92912	ENSSSCG00000007510	C17H20ORF85
chr13	210429846	210430221	0.159566	17	1.3e-05	gene	210439982	.	9761	ENSSSCG00000027179	SIM2
chr14	54900266	54900376	-0.167393	12	1.3e-05	gene	54900260	.	0	ENSSSCG00000030732	GP1BB
chr2	72109305	72109621	0.11538	16	1.3e-05	gene	72056664	.	0	ENSSSCG00000013570	MCOLN1
chr2	72109305	72109621	0.11538	16	1.3e-05	gene	72108780	.	0	ENSSSCG00000013571	C19orf45
chr12	38228696	38228729	-0.116305	12	1.4e-05	gene	38228614	.	0	ENSSSCG00000022980	TBX4
chr6	1596927	1597347	-0.155654	10	1.5e-05	gene	1585825	.	-1204	ENSSSCG00000020678	BANP
chr6	154294436	154294572	0.167011	12	1.5e-05	gene	154338444	.	43872	ENSSSCG00000021001	U6
chr15	122954976	122955212	-0.177305	10	1.6e-05	gene	122898747	.	0	ENSSSCG00000016147	PIKFYVE
chr3	731811	731918	-0.165722	11	1.6e-05	gene	723521	.	0	ENSSSCG00000007546	C7orf50
chr6	154495412	154495788	0.116712	13	1.6e-05	gene	154509350	.	13562	ENSSSCG00000003935	ERI3
chr1	82783659	82783781	0.141742	10	1.7e-05	gene	82935422	.	151641	ENSSSCG00000004379	SOBP
chr15	91425710	91426086	-0.149718	14	1.7e-05	gene	91420236	.	-4163	ENSSSCG00000015984	HOXD4
chr3	48895116	48895249	0.145519	10	1.7e-05	gene	48894887	.	0	ENSSSCG00000008124	NEURL3
chr1	303004160	303004667	0.114803	13	1.8e-05	gene	302971843	.	0	ENSSSCG00000005654	SPTAN1
chr6	59484356	59484493	-0.104483	12	1.8e-05	gene	59558203	.	73710	ENSSSCG00000021490	PRDM16
chrX	126202252	126202339	0.149725	11	1.9e-05	gene	126200183	.	-1990	ENSSSCG00000019162	ssc-mir-106a
chr14	139819079	139819170	0.131952	14	2e-05	gene	139880728	.	61558	ENSSSCG00000010674	FAM204A
chr2	62167555	62167664	0.127162	11	2e-05	gene	62160330	.	0	ENSSSCG00000013833	SLC1A6
chr3	39250624	39250665	0.108845	10	2e-05	gene	39243122	.	0	ENSSSCG00000007949	SRL
chr5	8494649	8495117	-0.162211	12	2e-05	gene	8474345	.	0	ENSSSCG00000000137	NCF4
chr9	152377470	152377772	-0.102095	14	2e-05	gene	151802897	.	-573060	ENSSSCG00000015634	ensembl
chr1	307594076	307594451	0.128682	10	2.1e-05	gene	307553518	.	-40434	ENSSSCG00000021926	U6atac
chr12	56572040	56572163	0.134887	10	2.1e-05	gene	56619323	.	47160	ENSSSCG00000017988	CCDC42
chr3	134091593	134091741	-0.154078	10	2.3e-05	gene	134012080	.	-7705	ENSSSCG00000026161	E2F6
chr18	1844803	1844877	-0.119853	10	2.4e-05	gene	1843165	.	0	ENSSSCG00000016414	RNF32
chr14	17532462	17532635	-0.104191	10	2.5e-05	gene	17528447	.	-934	ENSSSCG00000009703	HAND2
chr3	7128127	7128187	-0.196183	10	2.5e-05	gene	7122226	.	0	ENSSSCG00000007642	AZGP1
chr6	74557751	74557924	0.123649	10	2.6e-05	gene	74544993	.	0	ENSSSCG00000003523	EPHA8
chr8	79833047	79833143	-0.108053	10	2.6e-05	gene	79824541	.	0	ENSSSCG00000009002	TLR2
chr1	186586052	186586122	-0.164862	10	2.8e-05	gene	186637613	.	51491	ENSSSCG00000004973	UACA
chr17	65635095	65635366	0.165999	10	2.8e-05	gene	65636737	.	1371	ENSSSCG00000007511	C17H20ORF86
chr12	34416787	34417470	-0.143255	16	2.9e-05	gene	34609433	.	191963	ENSSSCG00000017619	MSI2
chr12	63203459	63204048	0.156888	13	3.1e-05	gene	63139391	.	-52795	ENSSSCG00000018055	PEMT
chr4	102622129	102622344	0.14188	10	3.2e-05	gene	102610616	.	0	ENSSSCG00000006495	SEMA4A
chr12	3440539	3440819	0.126394	12	3.3e-05	gene	3450829	.	10010	ENSSSCG00000017167	CYTH1
chr7	39601402	39601457	0.125873	10	3.3e-05	gene	39595053	.	0	ENSSSCG00000001589	GLP1R
chr17	68739134	68739294	0.114392	14	3.6e-05	gene	68758114	.	18820	ENSSSCG00000028268	U6
chr15	154677475	154677555	0.166684	10	3.8e-05	gene	154683000	.	5445	ENSSSCG00000016372	STK25
chr8	119912873	119913009	-0.155336	10	4.2e-05	gene	119920838	.	7829	ENSSSCG00000009131	PITX2C
chr3	42323657	42323720	0.107802	10	4.3e-05	gene	42282099	.	0	ENSSSCG00000008041	PKD1
chr6	57336386	57336656	-0.153366	10	4.3e-05	gene	57292699	.	-21696	ENSSSCG00000003995	ZNF606
chr4	95911341	95911726	0.115995	12	4.5e-05	gene	95859853	.	-4904	ENSSSCG00000006344	C4H1orf226
chr6	46834409	46834735	0.178128	10	4.8e-05	gene	46842792	.	8057	ENSSSCG00000026699	ZNF180
chr7	104030104	104030475	0.112968	14	5.1e-05	gene	104047923	.	17448	ENSSSCG00000002377	EIF2B2
chrUn_GL896359.1	14208	14728	-0.108231	10	5.1e-05	gene	1	.	-12322	ENSSSCG00000029789	ensembl
chrX	128534305	128534395	0.10784	11	5.3e-05	gene	128552010	.	17615	ENSSSCG00000012705	ZIC3
chr7	127714508	127714722	0.13916	10	5.5e-05	gene	127698591	.	-15820	ENSSSCG00000020603	U6
chr4	1973414	1973622	0.10902	10	5.6e-05	gene	1954510	.	0	ENSSSCG00000005930	SLC45A4
chr7	124111502	124111768	-0.13874	12	5.8e-05	gene	124127972	.	16204	ENSSSCG00000002497	TCL1B
chr6	43367229	43367334	0.110191	10	6e-05	gene	43358782	.	0	ENSSSCG00000030520	PAK4
chrX	56142209	56142268	0.119822	10	6.5e-05	gene	56141747	.	0	ENSSSCG00000012359	ZXDB
chr1	3399277	3399432	0.18257	10	6.7e-05	gene	3289751	.	-92483	ENSSSCG00000004024	RNASET2
chr2	150230237	150230540	-0.129665	10	7.1e-05	gene	150153326	.	-76801	ENSSSCG00000020485	U5
chr18	55763011	55763135	-0.13514	10	7.4e-05	gene	55661632	.	-31707	ENSSSCG00000016747	NUDCD3
chr14	37680582	37680751	0.113123	10	7.8e-05	gene	37664700	.	0	ENSSSCG00000009860	FBXW8
chr3	42782100	42782176	0.135176	10	7.9e-05	gene	42781549	.	0	ENSSSCG00000008062	PRSS22
chr3	11334744	11334973	0.129209	10	8e-05	gene	11276910	.	0	ENSSSCG00000007720	GTF2IRD1
chr1	307441414	307441593	0.15065	10	8.3e-05	gene	307276016	.	0	ENSSSCG00000005743	VAV2
chr12	2658977	2659208	0.147528	10	8.3e-05	gene	2640102	.	-10632	ENSSSCG00000024261	CBX2
chr1	105481152	105481414	0.135047	12	8.5e-05	gene	105418612	.	-36620	ENSSSCG00000004492	SLC14A1
chr12	51722153	51722406	-0.160331	10	8.5e-05	gene	51720275	.	0	ENSSSCG00000017869	ITGAE
chr4	143201305	143201518	-0.103014	10	8.6e-05	gene	143171684	.	0	ENSSSCG00000006941	DDAH1
chr3	141499491	141499862	0.110711	12	9e-05	gene	141489590	.	0	ENSSSCG00000008652	ensembl
chr3	108160286	108160523	0.156684	11	9.5e-05	gene	108108201	.	-12549	ENSSSCG00000008487	ATL2
chr11	86394504	86394636	0.122178	10	0.0001	gene	86377301	.	0	ENSSSCG00000024103	ADPRHL1
chr12	3888815	3888882	-0.116697	14	0.00011	gene	4003723	.	114841	ENSSSCG00000017168	SEPT9
chr12	5373988	5374220	0.102512	15	0.00011	gene	5364942	.	0	ENSSSCG00000017192	EVPL
chr12	21193400	21193521	0.11353	14	0.00011	gene	21185691	.	0	ENSSSCG00000017429	P3H4
chr12	3412400	3412727	0.106251	10	0.00012	gene	3381263	.	-15572	ENSSSCG00000017166	ensembl
chr13	60664153	60664307	0.13444	10	0.00012	gene	60422702	.	-222264	ENSSSCG00000011521	PDZRN3
chr6	52095988	52096192	-0.105793	14	0.00012	gene	52086596	.	-7942	ENSSSCG00000003241	ZNF614
chrX	113321842	113321988	-0.120076	13	0.00012	gene	113322336	.	348	ENSSSCG00000024056	ensembl
chr10	21575243	21575415	0.128256	12	0.00013	gene	21380830	.	-12283	ENSSSCG00000023775	TFB2M
chr17	65198180	65198328	0.171644	10	0.00013	gene	65159876	.	0	ENSSSCG00000007509	TMEPAI
chr4	37628481	37628527	-0.187175	10	0.00013	gene	37647206	.	18679	ENSSSCG00000024200	ensembl
chr4	73952645	73952700	0.120039	10	0.00013	gene	73911524	.	-2363	ENSSSCG00000006205	MCMDC2
chr6	25131014	25131081	0.10457	10	0.00013	gene	25131025	.	0	ENSSSCG00000002786	ELMO3
chr7	1263852	1264126	-0.14735	10	0.00013	gene	1046663	.	0	ENSSSCG00000000994	GMDS
chr18	55197916	55197950	-0.176001	10	0.00014	gene	55197782	.	0	ENSSSCG00000016732	TBRG4
chr2	77688591	77688683	-0.152615	10	0.00014	gene	77676872	.	0	ENSSSCG00000030042	SBNO2
chr1	2696181	2696246	0.136381	10	0.00015	gene	2677636	.	0	ENSSSCG00000004016	KIF25
chr2	75529047	75529133	0.16394	10	0.00015	gene	75521565	.	0	ENSSSCG00000013492	APBA3
chr3	4244918	4245156	-0.127828	14	0.00015	gene	4204875	.	0	ENSSSCG00000007576	FOXK1
chr14	131945663	131945757	-0.16103	10	0.00016	gene	131854802	.	-51525	ENSSSCG00000010625	SMC3
chr6	9180359	9180787	-0.148632	14	0.00016	gene	9222444	.	41657	ENSSSCG00000020519	5S_rRNA
chr14	39965355	39965754	-0.10612	13	0.00017	gene	40012557	.	46803	ENSSSCG00000009865	TBX3
chr14	149325244	149325275	-0.104873	10	0.00017	gene	149170562	.	-126660	ENSSSCG00000026302	MKI67
chr17	69341077	69341438	-0.122427	13	0.00017	gene	69285393	.	-55578	ENSSSCG00000019004	ssc-mir-1
chr3	3468185	3468350	0.167522	10	0.00017	gene	3634288	.	165938	ENSSSCG00000007574	SDK1
chr4	104798186	104798544	0.10941	10	0.00017	gene	104797185	.	0	ENSSSCG00000006569	SLC27A3
chr9	64258505	64259355	0.112562	14	0.00017	gene	63877231	.	-381176	ENSSSCG00000020352	U6
chr17	66896343	66896447	0.130528	10	0.00018	gene	66846229	.	-27256	ENSSSCG00000007527	EDN3
chr6	64624466	64624589	0.155247	10	0.00018	gene	64609321	.	0	ENSSSCG00000003402	PGD
chr1	1616039	1616172	0.101998	10	0.0002	gene	1590789	.	0	ENSSSCG00000004012	THBS2
chr12	56773548	56773609	-0.155972	10	0.0002	gene	56731612	.	0	ENSSSCG00000017991	PIK3R5
chr12	60436294	60436355	-0.134085	10	0.0002	gene	60547682	.	111327	ENSSSCG00000030589	HS3ST3A1
chr16	81785964	81786036	-0.180302	10	0.0002	gene	81787672	.	1636	ENSSSCG00000017105	UBE2QL1
chr2	100160531	100160609	-0.111402	10	0.00021	gene	100131694	.	0	ENSSSCG00000023484	ensembl
chr3	125598270	125598464	0.152059	12	0.00021	gene	125569521	.	0	ENSSSCG00000030115	HS1BP3
chr16	54164926	54165204	-0.125791	12	0.00022	gene	54665137	.	499933	ENSSSCG00000016979	NSG2
chr7	129981073	129981089	0.126661	12	0.00022	gene	129852900	.	0	ENSSSCG00000002540	PPP2R5C
chr14	40170722	40170815	-0.142597	12	0.00024	gene	40211210	.	40395	ENSSSCG00000009867	TBX5
chr18	3113882	3113997	-0.177824	10	0.00024	gene	3151545	.	37548	ENSSSCG00000023549	ensembl
chr5	54980091	54980459	0.128483	10	0.00025	gene	54978968	.	0	ENSSSCG00000000573	KCNJ8
chr10	12174352	12174399	-0.153152	10	0.00032	gene	12247437	.	73038	ENSSSCG00000020507	U6atac
chr15	148662336	148662413	-0.124498	12	0.00032	gene	148620715	.	0	ENSSSCG00000016314	TRPM8
chr2	1083002	1083168	-0.155258	10	0.00032	gene	1051307	.	-11129	ENSSSCG00000022736	ensembl
chr8	658268	658361	0.149495	10	0.00032	gene	527204	.	0	ENSSSCG00000008684	POLN
chr11	3927928	3928257	0.135695	11	0.00034	gene	3854872	.	-71901	ENSSSCG00000009301	GPR12
chr12	6770226	6770556	0.154487	10	0.00035	gene	6742503	.	-791	ENSSSCG00000021724	KIF19
chr6	59449815	59450005	0.122205	10	0.00035	gene	59558203	.	108198	ENSSSCG00000021490	PRDM16
chr12	3818725	3819221	0.125447	13	0.00036	gene	4003723	.	184502	ENSSSCG00000017168	SEPT9
chr12	62356998	62357074	-0.181858	10	0.00038	gene	62343359	.	0	ENSSSCG00000018035	PIGL
chr7	47000221	47000373	-0.127905	10	0.0004	gene	46947785	.	0	ENSSSCG00000001711	CLIC5
chr1	103470916	103471259	-0.127418	10	0.00041	gene	103474791	.	3532	ENSSSCG00000004489	EEF1A
chr8	5249030	5249293	-0.142126	10	0.00041	gene	5246772	.	0	ENSSSCG00000008727	MSX1
chr12	3319990	3320168	0.148165	10	0.00043	gene	3293953	.	0	ENSSSCG00000017164	TIMP-2
chr13	216459684	216459978	0.133434	10	0.00043	gene	216378408	.	-10167	ENSSSCG00000030016	PDE9A
chr2	19376471	19376745	-0.115082	12	0.00043	gene	19405673	.	28928	ENSSSCG00000020526	U5
chr6	47712731	47712805	0.117538	10	0.00043	gene	47679736	.	0	ENSSSCG00000026220	CCDC8
chr6	47712731	47712805	0.117538	10	0.00043	gene	47709049	.	0	ENSSSCG00000003099	PGLYRP
chr7	4365483	4365755	0.132795	10	0.00043	gene	4591378	.	225623	ENSSSCG00000001021	RREB1
chr2	74788194	74788269	0.125837	12	0.00044	gene	74792835	.	4566	ENSSSCG00000013514	LRG1
chr3	41072470	41072686	0.162076	10	0.00045	gene	41033945	.	0	ENSSSCG00000023204	AXIN1
chr6	53426787	53427001	0.151773	11	0.00045	gene	53428011	.	1010	ENSSSCG00000003271	TTYH1
chr1	159361597	159361657	0.104114	10	0.00047	gene	159292514	.	0	ENSSSCG00000004840	OTUD7A
chr1	210737624	210737934	-0.101916	12	0.00047	gene	210729237	.	-3568	ENSSSCG00000005087	SIX1
chr14	152898218	152898442	0.129294	11	0.00047	gene	152888259	.	0	ENSSSCG00000010767	ensembl
chr15	154779109	154779156	0.136047	10	0.00049	gene	154761681	.	0	ENSSSCG00000016369	ensembl
chr2	3745017	3745052	0.114865	10	0.00049	gene	3744053	.	0	ENSSSCG00000012902	CDK2AP2
chr14	134476174	134476259	0.122213	10	0.0005	gene	134586336	.	110077	ENSSSCG00000010638	TCF7L2
chr1	2985957	2986014	0.109563	10	0.00052	gene	3101177	.	115163	ENSSSCG00000027404	UNC93A
chr7	2130774	2130901	0.111468	10	0.00052	gene	2052760	.	0	ENSSSCG00000001004	SLC22A23
chr13	215935060	215935173	0.126835	10	0.00053	gene	215898402	.	0	ENSSSCG00000027745	ABCG1
chr11	26510561	26510644	-0.132898	11	0.00054	gene	26509223	.	0	ENSSSCG00000009438	KBTBD6
chr2	7074271	7074341	0.11112	10	0.00063	gene	7054730	.	0	ENSSSCG00000013043	MACROD1
chr4	79567681	79567820	-0.120366	11	0.00065	gene	79510026	.	0	ENSSSCG00000006233	CA8
chr9	1248308	1248806	0.102399	14	0.00065	gene	1248307	.	0	ENSSSCG00000023057	LMO1
chr4	119023547	119023887	-0.137228	10	0.00069	gene	118996434	.	0	ENSSSCG00000006787	ADORA3
chr3	31783255	31783402	-0.107947	10	0.0007	gene	31472169	.	-169091	ENSSSCG00000007885	SNX29
chr2	6474279	6474708	0.12814	13	0.00072	gene	6460653	.	0	ENSSSCG00000013018	CDC42BPG
chr2	157251885	157252000	0.147624	12	0.00072	gene	157208702	.	0	ENSSSCG00000014431	AFAP1L1
chr6	40230760	40231025	0.134897	10	0.00072	gene	40230657	.	0	ENSSSCG00000002883	DMKN
chr9	150723086	150723187	0.11219	10	0.00072	gene	150689692	.	-8017	ENSSSCG00000015632	ensembl
chr12	2482106	2482353	0.115156	13	0.00073	gene	2454308	.	0	ENSSSCG00000017159	TBC1D16
chr7	4372882	4373277	-0.144112	11	0.00073	gene	4591378	.	218101	ENSSSCG00000001021	RREB1
chr7	13884689	13884816	-0.158894	10	0.00073	gene	13859925	.	0	ENSSSCG00000001067	STMND1
chr16	85860373	85860488	-0.118651	10	0.00075	gene	85855452	.	0	ENSSSCG00000017121	SLC6A3
chr6	78230400	78230511	0.117139	10	0.00075	gene	78196522	.	0	ENSSSCG00000003577	WASF2
chr14	60840722	60840810	-0.111813	10	0.00077	gene	60839431	.	0	ENSSSCG00000010162	SLC35F3
chr11	83471232	83471322	0.127377	12	0.00083	gene	83428706	.	0	ENSSSCG00000009543	ensembl
chr12	21252031	21252852	0.15065	10	0.00085	gene	21278611	.	25759	ENSSSCG00000017430	EIF1
chr6	30048814	30049120	0.127108	10	0.00085	gene	30222481	.	173361	ENSSSCG00000002836	SALL1
chr7	1365248	1365313	0.123086	10	0.00085	gene	1046663	.	0	ENSSSCG00000000994	GMDS
chr2	149232080	149232346	0.124731	10	0.00089	gene	149225821	.	-3365	ENSSSCG00000024762	PCDHGB4
chrX	140151612	140151791	0.1048	11	0.00089	gene	140071621	.	-637	ENSSSCG00000012744	CD99L2
chr2	65921200	65921266	-0.131455	10	0.0009	gene	65921412	.	146	ENSSSCG00000013754	CACNA1A
chr13	87553520	87553812	0.119261	10	0.00091	gene	87632114	.	78302	ENSSSCG00000011660	ensembl
chr18	6686825	6686919	0.147536	10	0.00094	gene	6650912	.	-29555	ENSSSCG00000016444	TMEM176B
chr3	190742	190972	-0.110146	10	0.00094	gene	190898	.	0	ENSSSCG00000007542	PRKAR1B
chr5	68578595	68578887	-0.11629	10	0.00096	gene	68750885	.	171998	ENSSSCG00000000728	PARP11
chr6	70660019	70660421	0.110147	13	0.00096	gene	70708597	.	48176	ENSSSCG00000024062	ACTL8
chr3	73022443	73022598	0.145357	10	0.00098	gene	72903669	.	0	ENSSSCG00000008307	SFXN5
chr7	120970602	120970697	0.137501	10	0.00099	gene	120970535	.	0	ENSSSCG00000002457	ITPK1
chr11	11569987	11570238	-0.107725	10	0.0011	gene	11439456	.	0	ENSSSCG00000009350	NBEA
chr11	11569987	11570238	-0.107725	10	0.0011	gene	11568959	.	0	ENSSSCG00000009351	MAB21L1
chr14	53343622	53343694	-0.11324	12	0.0011	gene	53317251	.	0	ENSSSCG00000010070	SMARCB1
chr3	1767501	1767750	0.104831	10	0.0011	gene	1530659	.	0	ENSSSCG00000024952	ensembl
chr5	13432236	13432327	-0.116656	10	0.0011	gene	13327217	.	-214	ENSSSCG00000000167	RIC8B
chr5	17810320	17810399	0.11732	13	0.0011	gene	17835519	.	25120	ENSSSCG00000000231	ANKRD33
chr12	5080714	5080764	0.119673	10	0.0012	gene	5082798	.	2034	ENSSSCG00000021342	QRICH2
chr2	66445574	66445735	0.104856	14	0.0012	gene	66437687	.	0	ENSSSCG00000013732	MAST1
chr6	38740524	38740864	-0.141841	12	0.0012	gene	38724235	.	0	ENSSSCG00000002868	PEPD
chr6	58390940	58391622	-0.112028	10	0.0012	gene	58385685	.	0	ENSSSCG00000030361	PRKCZ
chr8	1149006	1149091	-0.13182	10	0.0012	gene	1115004	.	-12025	ENSSSCG00000008691	TNIP2
chr9	50943583	50943662	-0.100157	10	0.0012	gene	50936415	.	-2924	ENSSSCG00000022914	ensembl
chrUn_GL895172.1	13028	13194	-0.136344	10	0.0012	gene	701	.	0	ENSSSCG00000026449	KDM4A
chr13	210478965	210479075	0.112248	10	0.0013	gene	210439982	.	-295	ENSSSCG00000027179	SIM2
chr14	47988900	47989453	0.109389	10	0.0013	gene	47987093	.	0	ENSSSCG00000009966	MN1
chr3	135800818	135801111	-0.117918	10	0.0013	gene	135801780	.	669	ENSSSCG00000008645	ID2
chr7	1268543	1268571	-0.1147	10	0.0013	gene	1046663	.	0	ENSSSCG00000000994	GMDS
chr10	65228032	65228325	-0.120374	11	0.0015	gene	65362949	.	134624	ENSSSCG00000020212	U6atac
chr2	2343154	2343421	0.118965	10	0.0015	gene	2342270	.	0	ENSSSCG00000012873	CCND1
chr4	1914092	1914412	0.119969	10	0.0015	gene	1915228	.	816	ENSSSCG00000021284	GPR20
chr4	111912472	111912599	0.119108	11	0.0015	gene	111920450	.	7851	ENSSSCG00000027153	WARS2
chr5	554644	554759	0.12189	10	0.0015	gene	544686	.	0	ENSSSCG00000000002	GTSE1
chr7	64011647	64011959	0.113115	10	0.0015	gene	64004477	.	-4931	ENSSSCG00000023542	ensembl
chr9	71401807	71401937	-0.147421	10	0.0015	gene	71391761	.	0	ENSSSCG00000015282	PPP1R15B
chr15	51499163	51499232	-0.15605	10	0.0017	gene	51499660	.	428	ENSSSCG00000015779	CDKN2AIP
chr16	23007333	23007480	0.117408	10	0.0017	gene	22924578	.	0	ENSSSCG00000016841	SLC1A3
chr3	120923612	120923758	0.111595	10	0.0017	gene	120813560	.	-81567	ENSSSCG00000026767	ensembl
chr5	7196618	7196889	0.111806	10	0.0017	gene	7187425	.	0	ENSSSCG00000000111	BAIAP2L2
chr14	54465383	54465459	0.111513	12	0.0018	gene	54455011	.	0	ENSSSCG00000010109	SCARF2
chr6	30551287	30551487	0.128388	10	0.0018	gene	30680254	.	128767	ENSSSCG00000019170	ensembl
chr7	1035461	1035834	-0.117889	10	0.0018	gene	1046663	.	10829	ENSSSCG00000000994	GMDS
chr16	85850685	85851065	-0.107029	10	0.0019	gene	85855452	.	4387	ENSSSCG00000017121	SLC6A3
chr3	23927007	23927277	-0.102671	10	0.0019	gene	24012717	.	85440	ENSSSCG00000007838	OTOA
chr6	3391734	3391919	-0.110098	13	0.0019	gene	3453458	.	61539	ENSSSCG00000029034	COX4I1
chr8	20345036	20345157	0.117874	10	0.0019	gene	20297542	.	-47389	ENSSSCG00000028307	U6
chr14	152748579	152748823	-0.106807	10	0.0021	gene	152709505	.	0	ENSSSCG00000010765	INPP5A
chr2	150058968	150059229	0.111041	10	0.0021	gene	150066068	.	6839	ENSSSCG00000014397	SPRY4
chr6	48955737	48956099	-0.130189	10	0.0021	gene	48953703	.	0	ENSSSCG00000023371	EHD2
chr13	206751819	206751991	0.117257	10	0.0022	gene	206713880	.	-37098	ENSSSCG00000012040	OLIG1
chr4	103587810	103587966	0.108018	10	0.0022	gene	103588676	.	710	ENSSSCG00000006540	PYGO2
chr9	46522822	46522992	0.104621	14	0.0022	gene	46458177	.	-63375	ENSSSCG00000030095	ZBTB16
chr2	155858	155975	0.115586	10	0.0023	gene	156291	.	316	ENSSSCG00000012841	ATGL
chr3	4297677	4297817	0.106884	11	0.0023	gene	4293148	.	0	ENSSSCG00000007575	RADIL
chr7	103069607	103069715	0.121335	10	0.0024	gene	103070839	.	1124	ENSSSCG00000002356	CCDC176
chr1	1910499	1910582	0.106073	10	0.0025	gene	1952604	.	42022	ENSSSCG00000018614	ensembl
chr3	61267865	61268174	0.107464	10	0.0025	gene	61264821	.	0	ENSSSCG00000023710	REEP1
chr3	125683966	125684066	0.109237	11	0.0025	gene	125729427	.	45361	ENSSSCG00000022260	ensembl
chr4	1528758	1528915	0.101388	10	0.0025	gene	1546907	.	17992	ENSSSCG00000005928	MROH5
chr12	15923394	15923911	0.121047	10	0.0026	gene	15897681	.	0	ENSSSCG00000017299	MARCH10
chr16	85974260	85974399	-0.116201	10	0.0026	gene	85952485	.	-4733	ENSSSCG00000017120	SLC6A19
chr3	3667783	3668149	0.129044	10	0.0026	gene	3634288	.	0	ENSSSCG00000007574	SDK1
chr4	137585291	137585373	-0.164575	10	0.0026	gene	137507988	.	-51771	ENSSSCG00000022534	ZNF644
chr7	9827235	9827338	-0.112306	10	0.0027	gene	9509245	.	0	ENSSSCG00000001052	PHACTR1
chr9	119194626	119195156	0.124429	10	0.0027	gene	119201021	.	5865	ENSSSCG00000025643	ensembl
chr15	134684532	134684607	0.118753	12	0.0029	gene	134627636	.	-49307	ENSSSCG00000023935	GMPPA
chr7	134123072	134123326	0.121922	10	0.0029	gene	134048726	.	-60735	ENSSSCG00000002621	TRAM2
chr1	307850306	307850665	0.11193	10	0.003	gene	307780257	.	0	ENSSSCG00000005750	ensembl
chr1	213101768	213102143	0.106745	12	0.0032	gene	212938361	.	0	ENSSSCG00000005106	NTRK3
chr14	153105660	153105735	0.106122	10	0.0032	gene	153094517	.	0	ENSSSCG00000010770	KNDC1
chr17	66002319	66002400	0.10912	10	0.0032	gene	66106714	.	104314	ENSSSCG00000007516	STX16
chr12	62735228	62735719	-0.183167	10	0.0033	gene	62686585	.	-6344	ENSSSCG00000018046	SLC47A1
chr4	142287811	142288043	0.101545	15	0.0033	gene	142246490	.	-11269	ENSSSCG00000006936	ODF2L
chr8	2066122	2066253	-0.10624	10	0.0033	gene	2048702	.	-16039	ENSSSCG00000008703	ADRA2C
chrUn_GL893887.1	24910	25014	0.111922	10	0.0033	gene	5398	.	-5708	ENSSSCG00000028712	ATPAF2
chr12	23119709	23119793	0.114401	10	0.0035	gene	23112454	.	0	ENSSSCG00000017502	PGAP3
chr15	154199149	154199650	-0.112014	13	0.0037	gene	154239387	.	39737	ENSSSCG00000026309	ensembl
chr3	20481861	20482103	0.103185	13	0.0037	gene	20790981	.	308878	ENSSSCG00000019462	U6
chr11	875367	875423	0.106288	10	0.0038	gene	693461	.	-156201	ENSSSCG00000009278	FGF9
chr9	81818051	81818450	0.11846	10	0.0039	gene	81814455	.	-2185	ENSSSCG00000015329	PPP1R9A
chr18	3838504	3838717	0.119097	10	0.004	gene	4043041	.	204324	ENSSSCG00000016424	ensembl
chr6	1146019	1146152	-0.108137	10	0.004	gene	1090009	.	-53665	ENSSSCG00000002650	APRT
chr6	61750026	61750114	-0.128018	11	0.004	gene	61659254	.	0	ENSSSCG00000029843	NPHP4
chr4	143139439	143139510	0.105978	10	0.0041	gene	143171684	.	32174	ENSSSCG00000006941	DDAH1
chr9	2687679	2687906	0.129547	10	0.0041	gene	2724811	.	36905	ENSSSCG00000014599	SYT9
chr14	134764383	134764471	-0.127955	10	0.0042	gene	134586336	.	0	ENSSSCG00000010638	TCF7L2
chr8	1026961	1027241	0.122825	11	0.0043	gene	1048152	.	20911	ENSSSCG00000029745	FAM193A
chr3	125662875	125662957	-0.126457	10	0.0048	gene	125569521	.	-54938	ENSSSCG00000030115	HS1BP3
chr1	302224523	302224673	-0.106926	10	0.0052	gene	302224597	.	0	ENSSSCG00000005626	FPGS
chr12	899035	899134	-0.100068	10	0.0052	gene	902572	.	3438	ENSSSCG00000029553	CCDC57
chr7	39725167	39725610	0.108157	10	0.0052	gene	39704035	.	0	ENSSSCG00000025423	KCNK5
chr1	307347944	307348029	0.100535	10	0.0053	gene	307276016	.	0	ENSSSCG00000005743	VAV2
chr13	206751770	206751798	-0.103181	10	0.0055	gene	206713880	.	-37049	ENSSSCG00000012040	OLIG1
chr18	1109787	1110123	0.113869	10	0.0055	gene	1082448	.	-24385	ENSSSCG00000026661	PTPRN2
chr13	206720422	206720733	0.109336	10	0.0057	gene	206713880	.	-5701	ENSSSCG00000012040	OLIG1
chr14	153181174	153181265	0.147444	10	0.0057	gene	153183591	.	2326	ENSSSCG00000010772	ADAM8
chr1	83889334	83889525	0.126465	10	0.0058	gene	83886632	.	0	ENSSSCG00000004387	FOXO3A
chr6	66141456	66141872	-0.116471	10	0.0059	gene	66086486	.	-19378	ENSSSCG00000003437	TNFRSF8
chrUn_GL896226.2	93193	93577	0.132443	10	0.0061	gene	56433	.	0	ENSSSCG00000027734	TNRC6C
chr7	21765117	21765415	-0.112082	10	0.0062	gene	21765114	.	0	ENSSSCG00000023900	ensembl
chr16	69039718	69039810	-0.107365	10	0.0065	gene	69039662	.	0	ENSSSCG00000017041	ADRA1B
chr14	149179463	149179684	0.107883	12	0.0068	gene	149170562	.	0	ENSSSCG00000026302	MKI67
chr14	151311762	151311909	0.11824	13	0.0068	gene	151189225	.	-86964	ENSSSCG00000010759	GLRX3
chr12	1544697	1544756	0.118111	10	0.0069	gene	1516513	.	0	ENSSSCG00000017142	BAIAP2
chr1	2744107	2744492	-0.111588	12	0.0071	gene	2720188	.	0	ENSSSCG00000004018	MLLT4
chr2	157579383	157579797	0.105803	10	0.0074	gene	157640353	.	60556	ENSSSCG00000018701	ssc-mir-378-1
chr12	42369105	42369214	-0.111359	10	0.0077	gene	42424410	.	55196	ENSSSCG00000017722	CCL11
chr3	7838735	7838823	0.159102	10	0.0079	gene	7837929	.	0	ENSSSCG00000007665	IRS1
chr5	1778876	1778937	-0.103905	10	0.0079	gene	1777492	.	0	ENSSSCG00000021748	PRR5
chr8	1199364	1199462	0.113365	10	0.0085	gene	1182434	.	0	ENSSSCG00000022004	SH3BP2
chr7	54714195	54714451	0.111799	12	0.0089	gene	54813733	.	99282	ENSSSCG00000001781	ARNT2
chr12	41937524	41937700	0.10005	10	0.0093	gene	42005743	.	68043	ENSSSCG00000025916	SNORA70
chr14	149325282	149325304	-0.101765	10	0.0094	gene	149170562	.	-126698	ENSSSCG00000026302	MKI67
chr16	60563045	60563295	-0.102064	10	0.0096	gene	60190379	.	-36118	ENSSSCG00000017018	TENM2
chr3	41702427	41702490	0.100305	10	0.01	gene	41662214	.	0	ENSSSCG00000008018	MAPK8IP3
chr7	27765351	27765622	-0.102038	10	0.01	gene	27765231	.	0	ENSSSCG00000001423	NELFE
chr1	1216355	1216568	-0.104086	10	0.011	gene	987441	.	-40555	ENSSSCG00000004008	WDR27
chr14	40004129	40004326	-0.105923	10	0.011	gene	40012557	.	8231	ENSSSCG00000009865	TBX3
chr14	151793863	151794439	-0.101205	10	0.011	gene	151620714	.	-173045	ENSSSCG00000020465	U6
chr2	148405284	148405545	-0.100209	11	0.011	gene	148405208	.	0	ENSSSCG00000030257	ensembl
chr7	44071533	44071586	-0.108939	10	0.011	gene	44077255	.	5669	ENSSSCG00000001688	TJAP1
chr13	134685125	134685202	-0.12449	10	0.012	gene	134660903	.	-229	ENSSSCG00000011810	BCL6
chr18	1548326	1548420	0.100552	10	0.012	gene	1417691	.	0	ENSSSCG00000026652	ensembl
chr6	89904635	89904701	0.155783	11	0.012	gene	89917876	.	13175	ENSSSCG00000003673	CEP192
chr11	84312178	84312441	-0.107597	10	0.013	gene	84373663	.	61222	ENSSSCG00000009544	COL4A1
chr2	80845820	80845986	0.11496	12	0.013	gene	80749844	.	0	ENSSSCG00000024043	ADAMTS2
chr4	104046665	104046743	-0.13343	13	0.013	gene	104047275	.	532	ENSSSCG00000006544	UBE2Q1
chr9	10790170	10790257	-0.108491	10	0.013	gene	10800191	.	9934	ENSSSCG00000018827	ssc-mir-326
chr1	9372134	9372199	0.118322	10	0.014	gene	9359367	.	0	ENSSSCG00000004046	PNLDC1
chr13	217515539	217515591	0.115355	12	0.014	gene	217492706	.	0	ENSSSCG00000028571	FAM207A
chr12	950490	950848	0.10069	10	0.015	gene	963452	.	12604	ENSSSCG00000024018	SLC16A3
chr6	70355313	70355537	-0.133407	10	0.015	gene	70334853	.	-1183	ENSSSCG00000003485	RCC2
chr4	108718766	108719011	0.103566	11	0.016	gene	108738766	.	19755	ENSSSCG00000006679	Myomegalin
chr14	152446271	152446425	0.113477	10	0.017	gene	152455001	.	8576	ENSSSCG00000010764	LRRC27
chr2	149607484	149607757	0.103381	10	0.017	gene	149506500	.	-77285	ENSSSCG00000014391	ARAP3
chr15	62886636	62886845	-0.12173	10	0.018	gene	62906029	.	19184	ENSSSCG00000015850	DUSP4
chr17	32455777	32455840	-0.142787	12	0.02	gene	32441695	.	0	ENSSSCG00000025340	ensembl
chr2	9568756	9568821	-0.137367	10	0.02	gene	9568403	.	0	ENSSSCG00000013088	LRRC10B
chr4	1164146	1164210	0.11828	10	0.02	gene	1182114	.	17904	ENSSSCG00000027691	ZC3H3
chr5	43487175	43487261	-0.123121	10	0.02	gene	43426101	.	-60969	ENSSSCG00000028024	U6
chr14	144273256	144273306	0.100499	10	0.021	gene	144271909	.	0	ENSSSCG00000010724	HMX3
chr14	147788313	147788478	-0.103969	14	0.022	gene	147647012	.	-117115	ENSSSCG00000028191	ensembl
chr9	921444	922004	0.139674	10	0.022	gene	909394	.	0	ENSSSCG00000014567	TRIM66
chr1	300552327	300552645	0.101178	10	0.023	gene	300208111	.	-118625	ENSSSCG00000005604	PBX3
chr2	137112982	137113054	-0.118175	10	0.023	gene	137112357	.	0	ENSSSCG00000014257	SLC27A6
chr14	142889044	142889138	-0.132041	10	0.024	gene	142872612	.	0	ENSSSCG00000010700	NSMCE4A
chr3	99159433	99159499	0.106849	10	0.024	gene	99052021	.	0	ENSSSCG00000008428	MSH2
chr6	86216418	86216491	-0.117079	10	0.024	gene	85957190	.	-168961	ENSSSCG00000003640	GRIK3
chr17	64450218	64450573	0.102892	10	0.025	gene	64398461	.	-51654	ENSSSCG00000020171	U6
chr1	191439197	191439287	-0.103833	10	0.027	gene	191549679	.	110392	ENSSSCG00000019982	ensembl
chr18	18531634	18531714	-0.105556	10	0.031	gene	18531185	.	0	ENSSSCG00000016548	PODXL
chr1	94640710	94640802	-0.104289	10	0.032	gene	94512356	.	-30774	ENSSSCG00000004460	IBTK
chr4	40906869	40906934	0.110785	10	0.032	gene	40894612	.	-4488	ENSSSCG00000006073	OSR2
chr1	307561859	307561995	-0.116933	10	0.034	gene	307553518	.	-8217	ENSSSCG00000021926	U6atac
chr3	55089559	55089865	0.100702	10	0.036	gene	55031471	.	0	ENSSSCG00000008164	MAP4K4
chr2	60549255	60549320	-0.14956	10	0.038	gene	60549159	.	0	ENSSSCG00000013863	C2H19orf42
chr7	87350	87483	0.110702	10	0.05	gene	48090	.	0	ENSSSCG00000000985	EXOC2
chr3	19842671	19842881	0.102657	10	0.053	gene	19846364	.	3483	ENSSSCG00000007817	IL4R
chr7	118408132	118408223	0.113791	10	0.056	gene	118337902	.	0	ENSSSCG00000002431	TDP1
chr2	149626838	149626995	-0.112302	10	0.057	gene	149690657	.	63662	ENSSSCG00000022289	PCDH1
chrX	6621183	6621485	0.103975	10	0.058	gene	6595889	.	0	ENSSSCG00000012104	SHROOM2
chr2	7106365	7106413	-0.113577	10	0.073	gene	7054730	.	0	ENSSSCG00000013043	MACROD1
chr1	294254358	294254440	0.139097	12	0.087	gene	294001795	.	-227777	ENSSSCG00000005524	DAB2IP
chr1	10768403	10768682	0.106097	10	0.11	gene	10697918	.	0	ENSSSCG00000022710	ensembl
chr7	88948211	88948294	0.11074	10	0.11	gene	88960179	.	11885	ENSSSCG00000002254	NR2F2
chr9	4128696	4128788	-0.1148	12	0.11	gene	4133048	.	4260	ENSSSCG00000014630	CNGA4
chr9	45464050	45464368	-0.131398	10	0.19	gene	45535249	.	70881	ENSSSCG00000028261	U6
chr12	34090269	34090493	-0.129763	14	0.25	gene	34090057	.	0	ENSSSCG00000017615	DGKE
chr13	217684436	217684521	0.101062	10	0.25	gene	217639809	.	0	ENSSSCG00000012089	ADARB1
chr2	69384033	69384365	-0.137788	10	0.25	gene	69377718	.	0	ENSSSCG00000013658	S1PR2
chr12	5023146	5023218	-0.11291	12	0.26	gene	5018376	.	-2004	ENSSSCG00000017178	SPHK1
chr3	40864813	40864899	-0.121346	10	0.26	gene	40861812	.	0	ENSSSCG00000007970	POLR3K
chr9	61855581	61855700	0.217345	10	0.28	gene	61871403	.	15703	ENSSSCG00000015236	KCNJ1
chr12	38224908	38225025	-0.104104	10	0.29	gene	38228614	.	3589	ENSSSCG00000022980	TBX4
chr16	3837875	3837957	-0.370629	13	0.3	gene	3836231	.	0	ENSSSCG00000029792	ensembl
chr6	72981472	72981589	-0.119774	10	0.32	gene	72981859	.	270	ENSSSCG00000030706	FAM43B
chr4	141356471	141356777	-0.117774	11	0.44	gene	141341709	.	-2181	ENSSSCG00000006928	LMO4
chr12	5426229	5426272	-0.102653	10	0.45	gene	5422300	.	0	ENSSSCG00000017195	TRIM65
chr7	4576414	4576484	-0.190142	10	0.45	gene	4591378	.	14894	ENSSSCG00000001021	RREB1
chr2	16213075	16213148	-0.104557	10	0.48	gene	16207623	.	0	ENSSSCG00000013229	NDUFS3
chr1	180943595	180943732	-0.114184	10	0.57	gene	180923491	.	0	ENSSSCG00000004932	IGDCC3
chr15	157376301	157376361	-0.115641	10	0.8	gene	157397060	.	20699	ENSSSCG00000016399	STAM2
chr6	39511964	39512019	-0.110181	10	0.92	gene	39489106	.	0	ENSSSCG00000002875	PDCD2L
chr12	49593853	49593903	-0.150524	10	0.96	gene	49602535	.	8632	ENSSSCG00000030707	SKIP

## Sheet: 3.RRBS-3.3
Chrom	region_start	region_end	Methylation_difference	CpGs	p-value	Gene_start	Gene_end	Gene_strand	Distance_to_gene	Gene_id	Gene_name
chr1	288401	288758	-0.146923	10	1.2e-05	gene	280458	.	0	ENSSSCG00000027726	DLL1
chr1	330352	330408	0.20573	12	3.3e-09	gene	280458	.	-40124	ENSSSCG00000027726	DLL1
chr1	788126	788390	0.149668	13	8.8e-07	gene	927952	.	139562	ENSSSCG00000004009	TCTE3
chr1	871003	871156	-0.192658	14	4.4e-14	gene	927952	.	56796	ENSSSCG00000004009	TCTE3
chr1	1330111	1330232	-0.150982	16	1e-07	gene	987441	.	-154311	ENSSSCG00000004008	ensembl
chr1	1601190	1601293	0.156534	10	9.7e-05	gene	1590789	.	0	ENSSSCG00000004012	THBS2
chr1	1621764	1622253	-0.15292	10	1.2e-07	gene	1590789	.	-5301	ENSSSCG00000004012	THBS2
chr1	1622850	1622982	-0.23991	10	2e-06	gene	1590789	.	-6387	ENSSSCG00000004012	THBS2
chr1	1645040	1645226	0.122716	11	4.8e-14	gene	1590789	.	-28577	ENSSSCG00000004012	THBS2
chr1	1692651	1693142	0.121992	10	0.0051	gene	1590789	.	-76188	ENSSSCG00000004012	THBS2
chr1	1905140	1905440	-0.184986	10	0.00049	gene	1952604	.	47164	ENSSSCG00000018614	ensembl
chr1	1931498	1931775	0.143392	21	4e-06	gene	1952604	.	20829	ENSSSCG00000018614	ensembl
chr1	1963748	1964156	0.111642	10	2e-06	gene	1952604	.	-11059	ENSSSCG00000018614	ensembl
chr1	2392673	2392780	0.140754	10	5.7e-05	gene	2230520	.	-26675	ENSSSCG00000004013	ensembl
chr1	2440236	2440392	0.242916	12	5.6e-14	gene	2447572	.	7180	ENSSSCG00000004014	DACT2
chr1	2471992	2472090	0.13796	10	0.00037	gene	2447572	.	-14243	ENSSSCG00000004014	DACT2
chr1	2472245	2472558	-0.199973	10	6.3e-07	gene	2447572	.	-14496	ENSSSCG00000004014	DACT2
chr1	2538804	2539378	0.218267	12	8.1e-08	gene	2447572	.	-81055	ENSSSCG00000004014	DACT2
chr1	2696181	2696280	0.138871	12	5.4e-05	gene	2677636	.	0	ENSSSCG00000004016	KIF25
chr1	2717238	2717291	0.166815	10	5.3e-05	gene	2677636	.	-570	ENSSSCG00000004016	KIF25
chr1	2914063	2914186	0.10997	10	0.006	gene	2720188	.	-98660	ENSSSCG00000004018	MLLT4
chr1	2985801	2985939	0.106484	10	0.001	gene	3101177	.	115238	ENSSSCG00000027404	ensembl
chr1	3025892	3025980	-0.204453	10	9.1e-07	gene	3101177	.	75197	ENSSSCG00000027404	ensembl
chr1	3205789	3205962	0.152449	12	9.4e-07	gene	3234135	.	28173	ENSSSCG00000004023	FGFR1OP
chr1	3231668	3232020	-0.131997	11	0.00028	gene	3234135	.	2115	ENSSSCG00000004023	FGFR1OP
chr1	3399277	3399490	0.136862	18	9.6e-06	gene	3289751	.	-92483	ENSSSCG00000004024	ensembl
chr1	3407108	3407552	0.118902	10	0.00081	gene	3289751	.	-100314	ENSSSCG00000004024	ensembl
chr1	3428492	3428569	0.178031	10	7.3e-06	gene	3289751	.	-121698	ENSSSCG00000004024	ensembl
chr1	3561373	3561541	-0.1381	12	0.00087	gene	3575169	.	13628	ENSSSCG00000004022	RPS6KA2
chr1	3634495	3634633	0.119837	13	0.004	gene	3575169	.	0	ENSSSCG00000004022	RPS6KA2
chr1	6304521	6304651	0.172235	10	4.1e-05	gene	6380698	.	76047	ENSSSCG00000004029	QKI
chr1	8169140	8169209	-0.127812	10	0.00022	gene	8042045	.	0	ENSSSCG00000026205	ensembl
chr1	8560319	8560467	-0.118321	10	0.098	gene	8579668	.	19201	ENSSSCG00000029556	ensembl
chr1	8609935	8610230	0.139974	13	0.00014	gene	8579668	.	-25235	ENSSSCG00000029556	ensembl
chr1	9478346	9478747	0.105601	10	0.035	gene	9475309	.	0	ENSSSCG00000029876	SOD2
chr1	9479397	9479612	0.244313	14	2.3e-10	gene	9475309	.	0	ENSSSCG00000029876	SOD2
chr1	9987817	9988187	0.122289	17	0.00068	gene	10042142	.	53955	ENSSSCG00000004053	TAGAP
chr1	10410973	10411347	0.109618	10	0.0032	gene	10401161	.	0	ENSSSCG00000024378	ensembl
chr1	10768403	10768617	0.111486	10	0.046	gene	10697918	.	0	ENSSSCG00000022710	ensembl
chr1	11565108	11565302	0.159412	12	1.5e-05	gene	11472726	.	-16810	ENSSSCG00000024528	ZDHHC14
chr1	13860556	13860749	0.128739	12	0.00047	gene	13879769	.	19020	ENSSSCG00000026474	ensembl
chr1	17393961	17394235	0.147965	12	9e-07	gene	17317257	.	-71816	ENSSSCG00000004091	AKAP12
chr1	17595451	17595568	-0.148212	10	0.00059	gene	17550420	.	0	ENSSSCG00000004092	ensembl
chr1	22134553	22134615	0.140643	13	6.1e-08	gene	22050549	.	0	ENSSSCG00000004122	EPM2A
chr1	57377141	57377245	0.107747	11	3.7e-12	gene	57276096	.	0	ENSSSCG00000026246	B3GAT2
chr1	58328472	58328554	0.178097	13	3.3e-07	gene	58326935	.	0	ENSSSCG00000004280	RIMS1
chr1	76055132	76055582	-0.173912	15	2.1e-08	gene	76000269	.	0	ENSSSCG00000004357	SIM1
chr1	76060685	76060955	-0.127899	10	0.00085	gene	76000269	.	0	ENSSSCG00000004357	SIM1
chr1	76065353	76065733	0.125441	17	1.7e-07	gene	76000269	.	0	ENSSSCG00000004357	SIM1
chr1	76887579	76887724	-0.157498	10	2.1e-07	gene	76884183	.	-3224	ENSSSCG00000029152	ensembl
chr1	81928660	81928813	-0.119802	10	4.6e-14	gene	81984497	.	55684	ENSSSCG00000025497	U6
chr1	81995412	81995692	-0.132681	10	0.0017	gene	81996299	.	607	ENSSSCG00000004371	AIM1
chr1	82268105	82268172	-0.148345	10	2.4e-11	gene	82268709	.	537	ENSSSCG00000031023	CD24
chr1	82783711	82783786	0.173142	12	1.1e-09	gene	82935422	.	151636	ENSSSCG00000004379	SOBP
chr1	83545131	83545188	0.145162	10	9.8e-12	gene	83541307	.	0	ENSSSCG00000004384	NR2E1
chr1	83889334	83889525	0.126582	10	0.0031	gene	83886632	.	0	ENSSSCG00000004387	FOXO3A
chr1	83967873	83967984	0.132417	10	4.6e-14	gene	83886632	.	0	ENSSSCG00000004387	FOXO3A
chr1	84792498	84792691	-0.116435	12	7.7e-05	gene	84789786	.	0	ENSSSCG00000004412	MICAL1
chr1	85660151	85660208	0.175652	10	4.6e-14	gene	85590332	.	0	ENSSSCG00000004404	WASF1
chr1	86021319	86021383	0.144616	10	1.4e-10	gene	86038181	.	16798	ENSSSCG00000004399	SLC22A16
chr1	94387599	94387666	0.187617	12	2e-07	gene	94386961	.	0	ENSSSCG00000004458	TPBG
chr1	94640610	94640801	-0.136168	10	0.0059	gene	94512356	.	-30674	ENSSSCG00000004460	IBTK
chr1	101666571	101666701	-0.129691	13	5.5e-10	gene	101694402	.	27701	ENSSSCG00000030275	ensembl
chr1	101771738	101771925	-0.148483	16	8.1e-08	gene	101726688	.	0	ENSSSCG00000004484	ensembl
chr1	101777061	101777154	0.236885	10	7.1e-10	gene	101726688	.	0	ENSSSCG00000004484	ensembl
chr1	103470966	103471107	-0.104032	10	0.056	gene	103474791	.	3684	ENSSSCG00000004489	EEF1A
chr1	106796080	106796170	0.131292	10	4.7e-14	gene	106901465	.	105295	ENSSSCG00000004505	SMAD2
chr1	107548025	107548269	-0.123017	10	2.2e-11	gene	107666405	.	118136	ENSSSCG00000004506	CTIF
chr1	108030437	108030526	0.131813	10	1.5e-06	gene	107666405	.	0	ENSSSCG00000004506	CTIF
chr1	110332763	110333042	-0.166897	12	4.5e-14	gene	110332948	.	0	ENSSSCG00000004522	ME2
chr1	126038816	126038879	-0.153504	10	1.5e-06	gene	126092062	.	53183	ENSSSCG00000025578	ALDH1A2
chr1	128779866	128780007	-0.138957	10	0.85	gene	128780600	.	593	ENSSSCG00000004607	PYGO1
chr1	134343845	134344108	-0.100853	13	0.019	gene	134281042	.	-99	ENSSSCG00000004634	AP4E1
chr1	141203741	141203824	-0.141571	10	0.00013	gene	141201516	.	0	ENSSSCG00000004676	DUOXA2
chr1	142940171	142940273	-0.115566	10	1.4e-09	gene	142887937	.	0	ENSSSCG00000004708	TUBGCP4
chr1	143990950	143991028	-0.131486	10	1.6e-12	gene	143990774	.	0	ENSSSCG00000004730	TMEM87A
chr1	145552238	145552355	0.157208	22	4.5e-14	gene	145539040	.	-3420	ENSSSCG00000004755	DLL4
chr1	153853578	153853678	0.116445	10	4.5e-14	gene	153514790	.	0	ENSSSCG00000004812	IGF1R
chr1	159359585	159359715	0.137962	10	1.3e-05	gene	159292514	.	0	ENSSSCG00000004840	OTUD7A
chr1	159361656	159361743	0.168116	12	6.2e-11	gene	159292514	.	0	ENSSSCG00000004840	OTUD7A
chr1	162174176	162174258	-0.200781	10	2.8e-09	gene	161848006	.	-320235	ENSSSCG00000004858	SALL3
chr1	163592788	163592857	-0.127574	10	1.4e-08	gene	163273808	.	-264179	ENSSSCG00000023533	ensembl
chr1	163637114	163637239	-0.108025	10	0.0046	gene	163898659	.	261420	ENSSSCG00000004859	ZNF516
chr1	164780375	164780534	0.117001	10	4.7e-14	gene	164783051	.	2517	ENSSSCG00000004862	ensembl
chr1	180985768	180985846	0.130068	13	3.5e-05	gene	180970155	.	0	ENSSSCG00000004931	IGDCC4
chr1	182471178	182471667	0.102752	11	0.024	gene	182400359	.	0	ENSSSCG00000004948	SMAD6
chr1	182571888	182572000	0.142018	12	3.1e-11	gene	182582221	.	10221	ENSSSCG00000004949	ensembl
chr1	184629892	184629944	0.148159	10	5e-14	gene	184592890	.	-165	ENSSSCG00000004963	ensembl
chr1	202531275	202531355	-0.125124	10	0.058	gene	202436374	.	0	ENSSSCG00000005037	ERO1L
chr1	204886289	204886384	0.14396	10	4.6e-14	gene	204886220	.	0	ENSSSCG00000005053	SOCS4
chr1	206640263	206640335	0.226735	12	4.1e-14	gene	206642521	.	2186	ENSSSCG00000005063	OTX2
chr1	208288669	208288825	-0.101312	10	0.07	gene	208288849	.	24	ENSSSCG00000005073	ARID4A
chr1	210726775	210726935	0.166247	17	5.5e-07	gene	210729237	.	2302	ENSSSCG00000005087	SIX1
chr1	212626779	212626878	-0.195827	10	1.7e-08	gene	212617012	.	0	ENSSSCG00000024867	ISG20
chr1	218112430	218112629	0.208975	13	8.9e-10	gene	218133420	.	20791	ENSSSCG00000005120	ensembl
chr1	225902127	225902203	-0.300623	13	4.5e-14	gene	225900122	.	0	ENSSSCG00000005166	MLLT3
chr1	229661716	229661790	0.124145	10	4.2e-14	gene	229662567	.	777	ENSSSCG00000025613	ensembl
chr1	229948585	229948810	-0.125094	11	3.4e-05	gene	229662567	.	0	ENSSSCG00000025613	ensembl
chr1	248344431	248344471	0.117628	14	1.1e-05	gene	248403627	.	59156	ENSSSCG00000027161	ensembl
chr1	249446442	249446995	0.110229	12	8.1e-09	gene	249446883	.	0	ENSSSCG00000005252	PTAR1
chr1	255303466	255303620	0.149104	12	1.6e-11	gene	255040336	.	-208477	ENSSSCG00000005273	OSTF1
chr1	256783394	256783609	0.126807	10	1.3e-11	gene	256783358	.	0	ENSSSCG00000005282	VPS13A
chr1	264295519	264295581	-0.154626	10	0.00022	gene	264281528	.	0	ENSSSCG00000005325	TMEM8B
chr1	264392558	264392714	-0.152552	10	3.3e-06	gene	264428756	.	36042	ENSSSCG00000005329	ensembl
chr1	265637411	265637484	-0.105293	12	0.045	gene	265438442	.	-15316	ENSSSCG00000005345	PAX5
chr1	266502048	266502491	0.149987	10	1.8e-08	gene	266502565	.	74	ENSSSCG00000005356	DCAF10
chr1	266839338	266839488	-0.148005	10	0.00014	gene	266865137	.	25649	ENSSSCG00000025337	ensembl
chr1	268088611	268088683	0.30387	10	4.1e-14	gene	268088218	.	0	ENSSSCG00000005374	TRIM14
chr1	276768029	276768129	0.337204	10	3.7e-14	gene	276767826	.	0	ENSSSCG00000005429	TMEM38B
chr1	284456335	284456699	0.196806	10	3.5e-10	gene	284447110	.	-4376	ENSSSCG00000005474	ensembl
chr1	285533335	285533840	0.118966	10	0.00078	gene	285628676	.	94836	ENSSSCG00000005484	ZNF618
chr1	285645079	285645289	-0.186302	10	4e-06	gene	285628676	.	0	ENSSSCG00000005484	ZNF618
chr1	294138188	294138526	0.133349	10	2.9e-05	gene	294001795	.	-111607	ENSSSCG00000005524	DAB2IP
chr1	294254358	294254440	0.118468	12	0.33	gene	294001795	.	-227777	ENSSSCG00000005524	DAB2IP
chr1	294618696	294618757	0.140203	10	7.7e-14	gene	294597312	.	0	ENSSSCG00000005530	LHX6
chr1	294618908	294619066	0.182996	13	4.6e-14	gene	294597312	.	0	ENSSSCG00000005530	LHX6
chr1	300537219	300537463	0.153992	10	5.4e-05	gene	300208111	.	-103517	ENSSSCG00000005604	PBX3
chr1	300789852	300790202	0.120881	10	0.00012	gene	300757551	.	0	ENSSSCG00000005605	ensembl
chr1	301653740	301653913	0.2061	14	2.7e-11	gene	301441560	.	0	ENSSSCG00000005607	RALGPS1
chr1	302315582	302315763	0.152517	10	2.7e-05	gene	302314206	.	0	ENSSSCG00000005628	ST6GALNAC2
chr1	302556249	302556325	0.121154	10	0.0023	gene	302453222	.	0	ENSSSCG00000005636	SLC25A25
chr1	303004167	303004298	0.160207	10	3.1e-09	gene	302971843	.	0	ENSSSCG00000005654	SPTAN1
chr1	303328179	303328343	0.229528	10	2.3e-05	gene	303275683	.	0	ENSSSCG00000005667	NUP188
chr1	303357170	303357315	0.17748	12	7.2e-07	gene	303351066	.	0	ENSSSCG00000005669	FAM73B
chr1	303377294	303377631	0.112855	10	0.0016	gene	303351066	.	0	ENSSSCG00000005669	FAM73B
chr1	303470426	303470714	-0.123933	10	0.022	gene	303470306	.	0	ENSSSCG00000005673	ensembl
chr1	303767999	303768049	0.159131	10	3.8e-05	gene	303720888	.	0	ENSSSCG00000005680	PRRX2
chr1	304146683	304146923	0.101531	10	4.4e-14	gene	304186077	.	39154	ENSSSCG00000005698	NCS1
chr1	304860104	304860644	-0.101172	10	0.039	gene	304844674	.	0	ENSSSCG00000005707	FIBCD1
chr1	305279291	305279643	-0.348744	10	4.2e-14	gene	305269556	.	0	ENSSSCG00000028172	FAM78A
chr1	305398424	305398561	0.177055	10	3e-10	gene	305377245	.	0	ENSSSCG00000005715	ensembl
chr1	305450584	305450953	0.118407	12	0.00072	gene	305440958	.	0	ENSSSCG00000005716	POMT1
chr1	305465921	305466139	0.196247	14	4.5e-14	gene	305455972	.	-3668	ENSSSCG00000005717	UCK1
chr1	305512656	305512971	0.209424	12	1.2e-11	gene	305502184	.	0	ENSSSCG00000005719	RAPGEF1
chr1	305516115	305516210	0.184949	10	1.7e-07	gene	305502184	.	0	ENSSSCG00000005719	RAPGEF1
chr1	305613692	305614065	-0.151124	16	2.6e-07	gene	305502184	.	0	ENSSSCG00000005719	RAPGEF1
chr1	305670735	305671059	-0.115158	10	0.0072	gene	305502184	.	-37592	ENSSSCG00000005719	RAPGEF1
chr1	305754773	305754829	0.154054	10	4.5e-14	gene	305733695	.	0	ENSSSCG00000005720	MED27
chr1	305906631	305906706	0.147749	10	0.011	gene	305733695	.	0	ENSSSCG00000005720	MED27
chr1	306244206	306244251	-0.142884	12	0.071	gene	306231645	.	0	ENSSSCG00000005725	TTF1
chr1	306248990	306249144	0.111022	10	4.1e-14	gene	306231645	.	-4698	ENSSSCG00000005725	TTF1
chr1	306520478	306520878	0.147303	10	0.00022	gene	306530099	.	9221	ENSSSCG00000005732	AK8
chr1	306567439	306567527	0.160098	13	1e-06	gene	306530099	.	-37114	ENSSSCG00000005732	AK8
chr1	306734692	306735233	-0.128735	13	5.8e-05	gene	306729965	.	0	ENSSSCG00000005739	GTF3C5
chr1	306985497	306985645	0.122286	14	0.00014	gene	306985377	.	0	ENSSSCG00000023173	REXO4
chr1	307005132	307005198	0.114298	13	0.00011	gene	306998075	.	0	ENSSSCG00000021241	ADAMTS13
chr1	307058694	307058806	0.102552	10	0.00026	gene	307041086	.	-9489	ENSSSCG00000024166	SLC2A6
chr1	307203663	307203767	-0.117505	12	0.00011	gene	307202692	.	0	ENSSSCG00000005740	SARDH
chr1	307238785	307238876	0.28547	10	4.6e-14	gene	307202692	.	0	ENSSSCG00000005740	SARDH
chr1	307328904	307329012	0.137928	14	2e-05	gene	307276016	.	0	ENSSSCG00000005743	VAV2
chr1	307335366	307335492	0.241777	10	9.6e-09	gene	307276016	.	0	ENSSSCG00000005743	VAV2
chr1	307345740	307345828	-0.130621	10	5.8e-07	gene	307276016	.	0	ENSSSCG00000005743	VAV2
chr1	307392636	307392747	-0.153878	10	1.6e-06	gene	307276016	.	0	ENSSSCG00000005743	VAV2
chr1	307431561	307431960	-0.262698	12	5.7e-14	gene	307276016	.	0	ENSSSCG00000005743	VAV2
chr1	307472567	307472829	0.197433	14	3.5e-11	gene	307475101	.	2272	ENSSSCG00000005749	BRD3
chr1	307496463	307496521	-0.240709	10	2.9e-05	gene	307475101	.	0	ENSSSCG00000005749	BRD3
chr1	307585817	307585900	0.120071	10	4.5e-05	gene	307553518	.	-32175	ENSSSCG00000021926	U6atac
chr1	307591887	307592002	0.180547	10	5.1e-09	gene	307553518	.	-38245	ENSSSCG00000021926	U6atac
chr1	307605813	307605881	-0.216301	10	2.4e-06	gene	307553518	.	-52171	ENSSSCG00000021926	U6atac
chr1	307688408	307688799	0.122051	22	3.9e-09	gene	307780257	.	91458	ENSSSCG00000005750	ensembl
chr1	307704681	307704743	0.262854	10	5.4e-12	gene	307780257	.	75514	ENSSSCG00000005750	ensembl
chr1	307726946	307727065	0.116882	12	0.0017	gene	307780257	.	53192	ENSSSCG00000005750	ensembl
chr1	307841272	307841587	0.23279	12	2.2e-09	gene	307780257	.	0	ENSSSCG00000005750	ensembl
chr1	308167338	308167807	0.123577	13	1.5e-08	gene	308064163	.	0	ENSSSCG00000005751	COL5A1
chr1	308181577	308181662	0.10698	13	0.002	gene	308064163	.	-7244	ENSSSCG00000005751	COL5A1
chr1	308557624	308557718	0.149188	10	1.4e-05	gene	308620790	.	63072	ENSSSCG00000005761	PPP1R26
chr1	308576873	308576965	0.154194	10	0.00011	gene	308620790	.	43825	ENSSSCG00000005761	PPP1R26
chr1	308621755	308621902	-0.181896	10	5e-07	gene	308620790	.	0	ENSSSCG00000005761	PPP1R26
chr1	308622023	308622321	-0.185017	14	6.7e-10	gene	308620790	.	0	ENSSSCG00000005761	PPP1R26
chr1	308623428	308623499	0.21112	10	1.3e-07	gene	308620790	.	0	ENSSSCG00000005761	PPP1R26
chr1	308667945	308668481	-0.144476	10	0.0013	gene	308664853	.	0	ENSSSCG00000005752	BLG
chr1	308679857	308680286	-0.172657	11	0.00014	gene	308680295	.	9	ENSSSCG00000005758	GLT6D1
chr1	308769660	308769872	-0.138726	10	0.047	gene	308751422	.	0	ENSSSCG00000005762	KCNT1
chr1	313752801	313753103	0.221294	10	7.2e-08	gene	313750159	.	0	ENSSSCG00000005831	LCN12
chr1	313780295	313780599	0.110156	10	5.2e-14	gene	313771803	.	0	ENSSSCG00000005838	TRAF2
chr1	313803070	313803370	-0.112956	10	0.0015	gene	313804888	.	1518	ENSSSCG00000005833	MBF1
chr1	313880923	313881316	0.152721	16	3.1e-06	gene	313881749	.	433	ENSSSCG00000005830	CCDC183
chr1	313887109	313887330	0.138496	10	9.5e-05	gene	313881749	.	0	ENSSSCG00000005830	CCDC183
chr1	313887750	313887946	0.162575	10	0.00057	gene	313881749	.	0	ENSSSCG00000005830	CCDC183
chr1	314073474	314073915	0.147019	11	0.00049	gene	314032464	.	0	ENSSSCG00000005855	EXD3
chr10	2052469	2052650	-0.125301	15	3.4e-08	gene	2258881	.	206231	ENSSSCG00000010805	ensembl
chr10	7820234	7820714	-0.100544	10	0.0043	gene	7791237	.	0	ENSSSCG00000025480	ensembl
chr10	9120503	9120620	-0.111577	10	8.4e-05	gene	9309624	.	189004	ENSSSCG00000019518	U6atac
chr10	10394560	10394686	0.101466	10	0.24	gene	10354223	.	0	ENSSSCG00000010816	TGFB2
chr10	12174352	12174399	-0.109656	10	0.00078	gene	12247437	.	73038	ENSSSCG00000020507	U6atac
chr10	13421528	13421658	0.103752	14	0.0024	gene	13425274	.	3616	ENSSSCG00000010832	HHIPL2
chr10	13471661	13471809	-0.145696	13	1.8e-09	gene	13450026	.	-157	ENSSSCG00000010833	TAF1A
chr10	14121981	14122123	0.115931	10	0.00026	gene	14103401	.	-18084	ENSSSCG00000023289	GREM2
chr10	15292597	15292965	0.12087	11	6e-05	gene	15304507	.	11542	ENSSSCG00000028881	CNIH3
chr10	15702991	15703082	0.185217	10	3.3e-11	gene	15702866	.	0	ENSSSCG00000020698	ensembl
chr10	17260307	17260354	-0.126498	10	1.4e-05	gene	16930456	.	-89946	ENSSSCG00000010862	CDC42BPA
chr10	19843718	19843980	-0.195884	10	2e-09	gene	19853364	.	9384	ENSSSCG00000030220	ensembl
chr10	20927112	20927585	0.166401	10	9.4e-09	gene	20923675	.	0	ENSSSCG00000022034	SMYD3
chr10	25363401	25363448	-0.165522	10	4.5e-05	gene	25357387	.	0	ENSSSCG00000010903	LHX9
chr10	25627404	25627482	0.27892	12	3.9e-14	gene	25626918	.	0	ENSSSCG00000010904	NEK7
chr10	27424387	27424504	0.105622	10	0.045	gene	27281168	.	0	ENSSSCG00000024975	NR5A2
chr10	28030926	28031141	-0.125329	10	0.00013	gene	28017151	.	0	ENSSSCG00000027928	TMEM9
chr10	28502304	28502585	-0.139281	10	0.021	gene	28516672	.	14087	ENSSSCG00000010915	NAV1
chr10	28813757	28814042	0.206576	12	1.6e-08	gene	28757058	.	0	ENSSSCG00000010923	LGR6
chr10	29049076	29049230	0.15369	13	5.5e-10	gene	29084688	.	35458	ENSSSCG00000010926	SYT2
chr10	29053203	29053408	0.122326	10	0.001	gene	29084688	.	31280	ENSSSCG00000010926	SYT2
chr10	29129775	29130081	-0.193676	10	3.4e-05	gene	29144880	.	14799	ENSSSCG00000010927	ensembl
chr10	30838833	30839356	0.139236	10	4.1e-14	gene	30847386	.	8030	ENSSSCG00000027312	PTCH1
chr10	31397279	31397418	0.156853	10	6.6e-05	gene	31343003	.	-32938	ENSSSCG00000024719	ensembl
chr10	35504286	35504388	-0.106438	12	0.071	gene	35416363	.	-76672	ENSSSCG00000022077	IDNK
chr10	36351499	36351638	0.102487	10	2.5e-05	gene	36360344	.	8706	ENSSSCG00000010974	CNTFR
chr10	46093616	46093838	0.284009	10	4.4e-14	gene	46149334	.	55496	ENSSSCG00000011023	ZNF438
chr10	53624418	53624541	0.137308	10	0.00033	gene	53679968	.	55427	ENSSSCG00000029783	MKX
chr10	53743844	53744032	-0.139859	10	3.4e-05	gene	53679968	.	-60692	ENSSSCG00000029783	MKX
chr10	54162325	54162407	0.123543	10	1.4e-08	gene	54162371	.	0	ENSSSCG00000011065	MASTL
chr10	57110889	57111252	0.105396	10	4.1e-14	gene	57274220	.	162968	ENSSSCG00000011076	ensembl
chr10	58101885	58102032	-0.135344	10	1.3e-05	gene	57880200	.	-37201	ENSSSCG00000011079	PIP4K2A
chr10	58235512	58235556	-0.132523	10	1.3e-07	gene	58240662	.	5106	ENSSSCG00000011081	BMI1
chr10	59372285	59372387	0.137065	10	2.7e-11	gene	59609523	.	237136	ENSSSCG00000011090	NEBL
chr10	59814320	59814783	0.149074	14	2.7e-12	gene	59609523	.	-100375	ENSSSCG00000011090	NEBL
chr10	63546308	63546389	-0.182032	10	5.6e-05	gene	63531916	.	-13362	ENSSSCG00000024021	ensembl
chr10	63646798	63647007	0.12082	10	8.2e-07	gene	63625465	.	0	ENSSSCG00000011107	CCNY
chr10	63647007	63647123	-0.155915	10	4.3e-14	gene	63625465	.	0	ENSSSCG00000011107	CCNY
chr10	65228032	65228325	-0.122915	11	0.0011	gene	65362949	.	134624	ENSSSCG00000020212	U6atac
chr10	65836674	65836795	0.132946	10	2.5e-06	gene	65789348	.	-25860	ENSSSCG00000011119	ECHDC3
chr10	69606140	69606451	0.109468	12	3e-07	gene	69581080	.	-4794	ENSSSCG00000011125	GATA3
chr10	69608992	69609061	-0.112227	10	2.7e-06	gene	69581080	.	-7646	ENSSSCG00000011125	GATA3
chr10	69747613	69747750	-0.142708	10	1e-05	gene	69732402	.	0	ENSSSCG00000011128	ITIH2
chr10	69852298	69852546	-0.130902	10	3.1e-06	gene	69769232	.	-8602	ENSSSCG00000011129	ensembl
chr10	69870694	69870771	-0.171456	10	1.1e-06	gene	69769232	.	-26998	ENSSSCG00000011129	ensembl
chr10	70088586	70088921	-0.263044	10	1.9e-10	gene	70074303	.	0	ENSSSCG00000021720	ensembl
chr10	70800058	70800442	-0.109149	12	0.0048	gene	70831452	.	31010	ENSSSCG00000011133	PFKFB3
chr10	70877377	70877438	-0.156275	10	2.2e-09	gene	70831452	.	-23575	ENSSSCG00000011133	PFKFB3
chr10	70882714	70883131	0.122691	12	0.0012	gene	70831452	.	-28912	ENSSSCG00000011133	PFKFB3
chr10	71275861	71276233	-0.157455	10	0.00012	gene	71276381	.	148	ENSSSCG00000011137	GDI2
chr10	71331595	71331762	0.167417	10	0.00021	gene	71314354	.	0	ENSSSCG00000011136	FAM208B
chr10	71424872	71425028	0.100597	10	0.0012	gene	71403808	.	-7071	ENSSSCG00000011145	ASB13
chr10	71447570	71447813	0.147612	10	0.00031	gene	71451935	.	4122	ENSSSCG00000020060	U6
chr10	71479336	71479420	-0.150345	10	0.00016	gene	71451935	.	-27294	ENSSSCG00000020060	U6
chr10	71487338	71487467	-0.153444	11	0.00017	gene	71522046	.	34579	ENSSSCG00000011141	ensembl
chr10	73345189	73345325	-0.137087	14	2e-07	gene	73581212	.	235887	ENSSSCG00000011158	PFKP
chr10	73401866	73402256	0.141409	10	0.0027	gene	73581212	.	178956	ENSSSCG00000011158	PFKP
chr10	73783889	73784314	-0.110127	10	0.0053	gene	73694036	.	-72682	ENSSSCG00000011157	PITRM1
chr10	74085417	74085657	0.115669	12	1.8e-11	gene	73895376	.	-189936	ENSSSCG00000023201	U6
chr10	75091137	75091225	-0.148544	10	3e-07	gene	75201376	.	110151	ENSSSCG00000011160	ADARB2
chr10	76197749	76198144	-0.143855	10	3.2e-05	gene	76169960	.	-25656	ENSSSCG00000011165	DIP2C
chr10	76365252	76365271	0.133414	10	4.7e-14	gene	76231748	.	0	ENSSSCG00000011166	ZYMND11
chr11	50378	50592	0.19467	10	4.3e-07	gene	5725	.	0	ENSSSCG00000009268	GULDH
chr11	183544	183691	-0.248845	10	2.4e-09	gene	150055	.	0	ENSSSCG00000025308	IL17D
chr11	331803	332039	-0.113229	12	1.9e-09	gene	308713	.	0	ENSSSCG00000029465	ensembl
chr11	486006	486045	-0.208764	10	1.9e-11	gene	458933	.	0	ENSSSCG00000026744	ZDHHC20
chr11	733636	733724	-0.111872	11	0.00048	gene	693461	.	-14470	ENSSSCG00000009278	FGF9
chr11	783725	784098	0.134363	12	0.00098	gene	693461	.	-64559	ENSSSCG00000009278	FGF9
chr11	797099	797131	-0.109047	10	0.0018	gene	693461	.	-77933	ENSSSCG00000009278	FGF9
chr11	851250	851307	-0.100273	13	0.0042	gene	693461	.	-132084	ENSSSCG00000009278	FGF9
chr11	1082533	1082728	0.11189	10	0.00015	gene	693461	.	-363367	ENSSSCG00000009278	FGF9
chr11	1094087	1094172	0.115162	10	0.0082	gene	693461	.	-374921	ENSSSCG00000009278	FGF9
chr11	1297329	1297644	0.1667	10	4.4e-06	gene	1538495	.	240851	ENSSSCG00000021976	ensembl
chr11	1357069	1357166	0.103587	10	0.053	gene	1538495	.	181329	ENSSSCG00000021976	ensembl
chr11	1419237	1419313	0.207686	10	1.2e-08	gene	1538495	.	119182	ENSSSCG00000021976	ensembl
chr11	1519914	1519986	0.194285	10	6.2e-09	gene	1538495	.	18509	ENSSSCG00000021976	ensembl
chr11	1890642	1891065	0.195111	12	3.2e-07	gene	1860878	.	0	ENSSSCG00000009283	TNFRSF19
chr11	1921412	1921484	0.107969	10	0.0005	gene	1860878	.	0	ENSSSCG00000009283	TNFRSF19
chr11	1922714	1922926	0.130809	10	0.0005	gene	1860878	.	0	ENSSSCG00000009283	TNFRSF19
chr11	2043171	2043415	0.209974	10	3e-07	gene	2038586	.	0	ENSSSCG00000009290	ensembl
chr11	2107671	2107725	-0.138572	10	0.00024	gene	2038586	.	0	ENSSSCG00000009290	ensembl
chr11	2211174	2211380	0.11177	12	4.3e-14	gene	2163384	.	0	ENSSSCG00000009293	ensembl
chr11	2254932	2255233	0.176852	11	9.7e-05	gene	2163384	.	0	ENSSSCG00000009293	ensembl
chr11	3153315	3153605	0.112265	10	0.016	gene	3257757	.	104152	ENSSSCG00000023771	ensembl
chr11	3461101	3461166	0.145859	10	4.2e-14	gene	3460894	.	0	ENSSSCG00000024064	RNF6
chr11	3912176	3912614	0.145208	13	1.6e-05	gene	3854872	.	-56149	ENSSSCG00000009301	ensembl
chr11	3972044	3972161	0.192571	12	4.5e-14	gene	4029943	.	57782	ENSSSCG00000009302	USP12
chr11	4077018	4077134	0.138749	10	1.1e-07	gene	4029943	.	-5617	ENSSSCG00000009302	USP12
chr11	4521211	4521323	0.2336	12	1.9e-12	gene	4498754	.	0	ENSSSCG00000009308	LNX2
chr11	5344409	5344550	0.113956	10	0.036	gene	5316370	.	0	ENSSSCG00000009320	FLT1
chr11	5344562	5344725	-0.148688	10	0.0029	gene	5316370	.	0	ENSSSCG00000009320	FLT1
chr11	5407801	5407908	-0.142823	10	0.00031	gene	5316370	.	0	ENSSSCG00000009320	FLT1
chr11	5905773	5906063	0.158734	10	5e-09	gene	5849650	.	0	ENSSSCG00000025996	ensembl
chr11	6678841	6679012	-0.113794	12	0.041	gene	6760617	.	81605	ENSSSCG00000009326	KATNAL1
chr11	6704012	6704150	-0.137115	10	0.00026	gene	6760617	.	56467	ENSSSCG00000009326	KATNAL1
chr11	11569097	11569180	-0.132691	11	0.0014	gene	11439456	.	0	ENSSSCG00000009350	NBEA
chr11	11569097	11569180	-0.132691	11	0.0014	gene	11568959	.	0	ENSSSCG00000009351	MAB21L1
chr11	11906082	11906181	-0.175277	10	7.5e-05	gene	11871940	.	0	ENSSSCG00000030111	ensembl
chr11	12035597	12035656	0.120355	14	0.00014	gene	12116307	.	80651	ENSSSCG00000029956	ensembl
chr11	12712772	12712861	-0.208739	12	5.2e-13	gene	12649696	.	0	ENSSSCG00000009357	SMAD9
chr11	12813852	12814387	-0.115186	10	2.3e-06	gene	12818502	.	4115	ENSSSCG00000009359	SUPT20H
chr11	14236611	14236800	-0.147924	10	0.0028	gene	14239521	.	2721	ENSSSCG00000009366	STOML3
chr11	15135690	15135807	-0.219639	12	9.7e-12	gene	14710678	.	-243010	ENSSSCG00000009369	COG6
chr11	15305754	15305848	0.206824	10	7.2e-10	gene	15544860	.	239012	ENSSSCG00000009370	FOXO1
chr11	15998480	15998796	-0.126879	12	1.3e-05	gene	15968893	.	0	ENSSSCG00000009376	VPS36
chr11	17013117	17013325	0.106882	15	4.6e-14	gene	16913374	.	-23018	ENSSSCG00000029598	FAM124A
chr11	19448755	19448924	-0.103906	10	0.00043	gene	19465520	.	16596	ENSSSCG00000009399	CYSLTR2
chr11	19989144	19989256	-0.151093	10	1.9e-09	gene	20009931	.	20675	ENSSSCG00000009404	MED4
chr11	21147951	21148229	-0.133857	10	3.4e-05	gene	21040036	.	0	ENSSSCG00000009408	LRCH1
chr11	21177071	21177213	0.16633	10	2e-07	gene	21040036	.	0	ENSSSCG00000009408	LRCH1
chr11	26510755	26511001	0.154407	10	3.3e-09	gene	26509223	.	-103	ENSSSCG00000009438	KBTBD6
chr11	26574209	26574301	0.109585	10	4.9e-14	gene	26572065	.	-103	ENSSSCG00000009437	KBTBD7
chr11	26885366	26885478	-0.147006	10	2.4e-13	gene	26882318	.	0	ENSSSCG00000009445	PCDH8
chr11	37943610	37943737	-0.102876	10	0.0028	gene	38136463	.	192726	ENSSSCG00000024171	ensembl
chr11	38082629	38082945	0.131453	13	9.1e-09	gene	38136463	.	53518	ENSSSCG00000024171	ensembl
chr11	48598941	48599120	0.130682	10	4.2e-14	gene	48302561	.	-323	ENSSSCG00000009457	ensembl
chr11	56944316	56944492	0.102344	10	0.0039	gene	56943821	.	0	ENSSSCG00000009482	SPRY2
chr11	66666858	66666962	-0.276799	10	1.6e-13	gene	66610762	.	-56018	ENSSSCG00000018681	ssc-mir-92a-1
chr11	73765278	73765355	-0.22691	11	4.4e-14	gene	73765040	.	0	ENSSSCG00000009506	RAP2A
chr11	73962479	73962835	-0.301537	10	5.2e-11	gene	74078931	.	116096	ENSSSCG00000009508	CISD1
chr11	75152892	75152985	0.124252	10	0.012	gene	74997784	.	0	ENSSSCG00000022112	DOCK9
chr11	75734025	75734104	-0.12859	15	0.062	gene	75703402	.	-21844	ENSSSCG00000029996	TM9SF2
chr11	76090559	76090785	-0.102237	13	2.4e-09	gene	76087079	.	0	ENSSSCG00000009521	ZIC5
chr11	79208461	79208630	0.147053	10	0.005	gene	78622653	.	-579286	ENSSSCG00000026317	ensembl
chr11	81609431	81609587	-0.230303	10	4.3e-14	gene	81565082	.	0	ENSSSCG00000009535	EFNB2
chr11	83268568	83268708	-0.10052	12	0.00024	gene	83428706	.	159998	ENSSSCG00000009543	ensembl
chr11	83745786	83745950	0.267839	10	4.7e-12	gene	83428706	.	-161181	ENSSSCG00000009543	ensembl
chr11	84095705	84095963	0.106369	10	4.2e-06	gene	84373663	.	277700	ENSSSCG00000009544	COL4A1
chr11	84112738	84112927	0.169379	10	0.0014	gene	84373663	.	260736	ENSSSCG00000009544	COL4A1
chr11	84352136	84352307	-0.140067	15	0.00043	gene	84373663	.	21356	ENSSSCG00000009544	COL4A1
chr11	84519401	84519606	-0.13969	10	0.0013	gene	84373663	.	-86783	ENSSSCG00000009544	COL4A1
chr11	84608907	84609321	-0.187513	10	1.5e-05	gene	84613773	.	4452	ENSSSCG00000009545	COL4A2
chr11	84948346	84948512	-0.118281	10	1.1e-05	gene	84950625	.	2113	ENSSSCG00000009551	ensembl
chr11	85062905	85063100	-0.14105	10	4.8e-09	gene	85076797	.	13697	ENSSSCG00000024196	ensembl
chr11	85456150	85456556	0.115417	22	2.3e-07	gene	85664702	.	208146	ENSSSCG00000025369	ensembl
chr11	85685964	85686054	0.163084	17	4.3e-14	gene	85664702	.	-21167	ENSSSCG00000025369	ensembl
chr11	85771105	85771400	0.107691	10	0.0053	gene	85779294	.	7894	ENSSSCG00000009553	TUBGCP3
chr11	86028048	86028330	0.192321	20	7.4e-12	gene	85965057	.	-62161	ENSSSCG00000009552	ensembl
chr11	86039290	86039433	0.114113	10	0.0008	gene	86108910	.	69477	ENSSSCG00000009554	GRTP1
chr11	86041160	86041369	0.198044	10	9.4e-07	gene	86108910	.	67541	ENSSSCG00000009554	GRTP1
chr11	86215209	86215820	0.171267	17	3.6e-08	gene	86197298	.	-1231	ENSSSCG00000009558	F10
chr11	86271519	86271603	-0.115165	10	8.8e-06	gene	86230208	.	0	ENSSSCG00000021158	ensembl
chr11	86301093	86301210	-0.122659	10	0.0092	gene	86230208	.	-2680	ENSSSCG00000021158	ensembl
chr11	86310248	86310304	-0.20718	10	6.7e-10	gene	86230208	.	-11835	ENSSSCG00000021158	ensembl
chr11	86392549	86393000	0.179779	14	4.9e-08	gene	86377301	.	0	ENSSSCG00000024103	ADPRHL1
chr11	86394493	86394636	0.102044	11	0.00059	gene	86377301	.	0	ENSSSCG00000024103	ADPRHL1
chr11	86441832	86441899	0.127239	10	0.004	gene	86426051	.	-295	ENSSSCG00000026536	DCUN1D2
chr11	86443559	86443667	0.117362	10	2.3e-06	gene	86442655	.	0	ENSSSCG00000009563	TMCO3
chr11	86539100	86539267	-0.109808	10	0.017	gene	86527109	.	-2489	ENSSSCG00000009562	GRK1
chr11	86555703	86556037	0.12837	10	0.0049	gene	86550146	.	0	ENSSSCG00000009564	TMEM255B
chr11	86628916	86629008	0.133606	10	0.0018	gene	86582119	.	-14265	ENSSSCG00000009565	GAS6
chr11	86630758	86630939	0.198138	10	6.3e-07	gene	86582119	.	-16107	ENSSSCG00000009565	GAS6
chr11	86644088	86644224	0.155114	10	2.4e-07	gene	86582119	.	-29437	ENSSSCG00000009565	GAS6
chr11	86650933	86651136	0.163329	12	4.5e-07	gene	86582119	.	-36282	ENSSSCG00000009565	GAS6
chr11	86894749	86894891	0.225084	15	3.5e-07	gene	86858326	.	-735	ENSSSCG00000009570	MPHOSPH8
chr11	86907296	86907568	-0.206791	10	5.2e-07	gene	86908816	.	1248	ENSSSCG00000009569	PSPC1
chr11	87139123	87139170	-0.147306	10	0.00075	gene	87137861	.	0	ENSSSCG00000009574	ensembl
chr12	31313	31660	0.146641	12	1.9e-05	gene	32843	.	1183	ENSSSCG00000028156	OGFOD3
chr12	197217	197347	0.1017	12	0.00072	gene	190348	.	0	ENSSSCG00000017133	WDR45L
chr12	198042	198238	0.242805	10	1e-09	gene	190348	.	0	ENSSSCG00000017133	WDR45L
chr12	403293	403391	0.118431	12	0.018	gene	287866	.	0	ENSSSCG00000017136	TBCD
chr12	716250	716379	-0.1221	11	0.0019	gene	554562	.	-154197	ENSSSCG00000017137	METRNL
chr12	899035	899134	-0.132352	10	0.00016	gene	902572	.	3438	ENSSSCG00000029553	CCDC57
chr12	913802	913981	0.257166	10	1.5e-09	gene	902572	.	0	ENSSSCG00000029553	CCDC57
chr12	936969	937023	-0.158251	12	6.6e-05	gene	902572	.	-4844	ENSSSCG00000029553	CCDC57
chr12	950490	950830	0.118624	10	0.001	gene	963452	.	12622	ENSSSCG00000024018	SLC16A3
chr12	963844	963982	-0.178024	11	2.9e-06	gene	963452	.	0	ENSSSCG00000024018	SLC16A3
chr12	971507	971731	0.137518	13	2.9e-06	gene	972386	.	655	ENSSSCG00000028897	CSNK1D
chr12	1013257	1013862	-0.100564	10	0.0023	gene	1023477	.	9615	ENSSSCG00000029944	FASN
chr12	1015704	1015867	-0.143065	10	1.5e-05	gene	1023477	.	7610	ENSSSCG00000029944	FASN
chr12	1018558	1018649	-0.117598	19	1.1e-07	gene	1023477	.	4828	ENSSSCG00000029944	FASN
chr12	1023785	1024264	0.21154	19	2.7e-07	gene	1023477	.	0	ENSSSCG00000029944	FASN
chr12	1026884	1027022	0.130579	10	0.0018	gene	1023477	.	0	ENSSSCG00000029944	FASN
chr12	1032356	1032628	0.139346	10	0.0025	gene	1023477	.	0	ENSSSCG00000029944	FASN
chr12	1123141	1123254	0.128174	10	3.4e-05	gene	1102655	.	0	ENSSSCG00000024235	NPLOC4
chr12	1143810	1143906	0.100864	12	1.1e-05	gene	1143385	.	0	ENSSSCG00000026155	FSCN2
chr12	1169848	1169956	-0.144707	10	0.00027	gene	1163225	.	-3822	ENSSSCG00000028355	BETA-ACTIN
chr12	1209612	1209691	0.186354	10	2.2e-13	gene	1196639	.	0	ENSSSCG00000023045	BAHCC1
chr12	1222883	1222969	-0.136757	10	2.4e-06	gene	1196639	.	0	ENSSSCG00000023045	BAHCC1
chr12	1239073	1239246	0.123409	13	1.1e-06	gene	1196639	.	0	ENSSSCG00000023045	BAHCC1
chr12	1259938	1260501	0.160241	14	3.5e-07	gene	1196639	.	-8904	ENSSSCG00000023045	BAHCC1
chr12	1268467	1268830	0.276859	14	8.7e-14	gene	1196639	.	-17433	ENSSSCG00000023045	BAHCC1
chr12	1298746	1299068	0.109491	10	2.4e-08	gene	1196639	.	-47712	ENSSSCG00000023045	BAHCC1
chr12	1420583	1420784	0.147287	10	0.00061	gene	1374295	.	0	ENSSSCG00000022317	SLC38A10
chr12	1459956	1460344	-0.128755	15	6.5e-08	gene	1446018	.	0	ENSSSCG00000017143	CEP131
chr12	1491021	1491086	-0.190481	13	1.1e-10	gene	1479054	.	0	ENSSSCG00000017141	AATK
chr12	1544700	1544756	0.150118	11	1.2e-05	gene	1516513	.	0	ENSSSCG00000017142	BAIAP2
chr12	1686250	1686394	0.108471	10	0.0019	gene	1614056	.	0	ENSSSCG00000017139	ensembl
chr12	1832357	1832500	0.126225	10	2.9e-12	gene	1811664	.	0	ENSSSCG00000021150	ensembl
chr12	1932971	1933085	-0.210292	10	7.4e-07	gene	1902947	.	0	ENSSSCG00000028685	ensembl
chr12	2500521	2500642	0.165195	10	2.1e-13	gene	2454308	.	0	ENSSSCG00000017159	TBC1D16
chr12	2547778	2547857	0.136102	10	0.00012	gene	2454308	.	-21735	ENSSSCG00000017159	TBC1D16
chr12	3126108	3126480	0.159082	10	7.9e-11	gene	3293953	.	167473	ENSSSCG00000017164	TIMP-2
chr12	3312990	3313347	0.131846	10	0.0037	gene	3293953	.	0	ENSSSCG00000017164	TIMP-2
chr12	3319920	3320168	0.112049	12	8.7e-05	gene	3293953	.	0	ENSSSCG00000017164	TIMP-2
chr12	3365568	3365665	-0.116803	12	0.01	gene	3353931	.	0	ENSSSCG00000017165	USP36
chr12	3440522	3440742	0.115602	10	5.1e-06	gene	3450829	.	10087	ENSSSCG00000017167	CYTH1
chr12	3575650	3575835	0.104545	10	0.0095	gene	3450829	.	-54724	ENSSSCG00000017167	CYTH1
chr12	3878362	3878614	-0.152909	10	3.4e-06	gene	4003723	.	125109	ENSSSCG00000017168	SEPT9
chr12	3888815	3888882	-0.116719	14	0.00013	gene	4003723	.	114841	ENSSSCG00000017168	SEPT9
chr12	3995579	3995810	0.151797	17	2.5e-05	gene	4003723	.	7913	ENSSSCG00000017168	SEPT9
chr12	4040360	4040602	-0.131193	10	2.8e-11	gene	4003723	.	0	ENSSSCG00000017168	SEPT9
chr12	4096383	4096486	-0.190722	10	3.4e-05	gene	4003723	.	0	ENSSSCG00000017168	SEPT9
chr12	4126472	4126642	-0.12071	10	0.003	gene	4003723	.	0	ENSSSCG00000017168	SEPT9
chr12	4129943	4130348	0.193574	10	1.6e-06	gene	4003723	.	0	ENSSSCG00000017168	SEPT9
chr12	4178027	4178137	0.289328	17	4.6e-14	gene	4171330	.	-6622	ENSSSCG00000020634	U6
chr12	4191888	4191947	-0.120846	10	0.00044	gene	4186695	.	0	ENSSSCG00000017169	SEC14L1
chr12	4260258	4260352	-0.107751	12	0.0082	gene	4273849	.	13497	ENSSSCG00000020578	SCARNA16
chr12	4452256	4452392	0.294682	10	1.3e-10	gene	4373990	.	-31717	ENSSSCG00000017170	MGAT5B
chr12	5023164	5023199	-0.139136	10	0.78	gene	5018376	.	-2022	ENSSSCG00000017178	SPHK1
chr12	5078104	5078255	0.130036	10	0.0042	gene	5047787	.	0	ENSSSCG00000017184	PRPSAP1
chr12	5212761	5212817	-0.227114	12	1e-08	gene	5211495	.	0	ENSSSCG00000017187	FOXJ1
chr12	5264965	5265038	0.104363	12	4.5e-14	gene	5264762	.	0	ENSSSCG00000017189	GALR2
chr12	5373988	5374220	0.123768	18	2.8e-07	gene	5364942	.	0	ENSSSCG00000017192	ensembl
chr12	5666955	5667406	0.13472	10	0.0027	gene	5641609	.	0	ENSSSCG00000017205	SAP30BP
chr12	5968597	5968836	0.100108	11	0.0015	gene	5860268	.	-39636	ENSSSCG00000017206	GRB2
chr12	6029351	6029566	0.167705	10	2.9e-06	gene	6025469	.	0	ENSSSCG00000017211	GGA3
chr12	6032380	6032460	0.142948	10	7.6e-05	gene	6025469	.	0	ENSSSCG00000017211	GGA3
chr12	6162053	6162121	0.133847	10	9.4e-14	gene	6146936	.	0	ENSSSCG00000017215	SLC16A5
chr12	6245572	6245710	0.111913	10	0.0055	gene	6241592	.	0	ENSSSCG00000017217	KCTD2
chr12	6383019	6383138	-0.109816	10	0.0059	gene	6378936	.	0	ENSSSCG00000017229	ensembl
chr12	6383019	6383138	-0.109816	10	0.0059	gene	6380555	.	0	ENSSSCG00000023151	GRIN2C
chr12	6383503	6383639	0.130837	33	4.3e-14	gene	6378936	.	0	ENSSSCG00000017229	ensembl
chr12	6383503	6383639	0.130837	33	4.3e-14	gene	6380555	.	0	ENSSSCG00000023151	GRIN2C
chr12	6474994	6475146	0.116842	12	5.3e-08	gene	6474870	.	0	ENSSSCG00000017233	RAB37
chr12	6770226	6770556	0.129938	12	0.0012	gene	6742503	.	-791	ENSSSCG00000021724	KIF19
chr12	7037913	7038288	0.140866	11	0.0006	gene	6911815	.	-121193	ENSSSCG00000017239	RPL38
chr12	7076125	7076427	-0.109908	10	0.0027	gene	6911815	.	-159405	ENSSSCG00000017239	RPL38
chr12	7448136	7448294	0.151051	10	0.0017	gene	7746111	.	297817	ENSSSCG00000017244	SDK2
chr12	7696301	7696626	0.186476	10	2.2e-05	gene	7746111	.	49485	ENSSSCG00000017244	SDK2
chr12	7734283	7734374	0.163257	10	1.6e-07	gene	7746111	.	11737	ENSSSCG00000017244	SDK2
chr12	8264810	8264893	0.26706	11	4.5e-14	gene	8119513	.	0	ENSSSCG00000017250	SLC39A11
chr12	8633022	8633306	-0.170171	10	1.2e-08	gene	8119513	.	-165614	ENSSSCG00000017250	SLC39A11
chr12	8909425	8909973	-0.117642	10	0.0029	gene	9027639	.	117666	ENSSSCG00000017251	SOX9
chr12	9029922	9030186	-0.152299	10	0.00029	gene	9027639	.	0	ENSSSCG00000017251	SOX9
chr12	12120838	12121222	0.131897	10	0.0046	gene	12110020	.	0	ENSSSCG00000017258	FAM20A
chr12	15400809	15400931	-0.108961	10	0.82	gene	15381357	.	0	ENSSSCG00000017296	ACE
chr12	15923394	15923901	0.127853	10	0.0021	gene	15897681	.	0	ENSSSCG00000017299	MARCH10
chr12	18206932	18207056	0.154037	18	4.7e-14	gene	18206639	.	0	ENSSSCG00000017328	ARHGAP27
chr12	18308397	18308475	0.182412	10	3.7e-07	gene	18206639	.	0	ENSSSCG00000017328	ARHGAP27
chr12	18308481	18308552	0.351268	12	4.6e-14	gene	18206639	.	0	ENSSSCG00000017328	ARHGAP27
chr12	18416589	18416971	0.166973	13	3.9e-07	gene	18391607	.	0	ENSSSCG00000017330	MAP3K14
chr12	18559641	18559800	0.12451	10	0.025	gene	18552053	.	0	ENSSSCG00000017339	NMT1
chr12	19271656	19271734	-0.1419	14	9.2e-13	gene	19265064	.	0	ENSSSCG00000017359	RUNDC3A
chr12	19419637	19419726	0.116475	16	4e-14	gene	19402214	.	-7861	ENSSSCG00000024179	NAGS
chr12	20433546	20433635	0.173063	12	4e-14	gene	20433577	.	0	ENSSSCG00000017395	FAM134C
chr12	20709312	20709517	0.114141	12	0.0057	gene	20671168	.	-1928	ENSSSCG00000017402	STAT5A
chr12	21252237	21252852	0.169277	10	0.00022	gene	21278611	.	25759	ENSSSCG00000017430	EIF1
chr12	22372840	22373019	0.118802	10	1.7e-08	gene	22357386	.	0	ENSSSCG00000017475	RARA
chr12	22381508	22381642	0.126911	10	0.00015	gene	22357386	.	-194	ENSSSCG00000017475	RARA
chr12	22633483	22633824	0.195994	10	4.5e-14	gene	22587441	.	-13869	ENSSSCG00000017479	WIPF2
chr12	23119709	23119793	0.106976	10	0.0035	gene	23112454	.	0	ENSSSCG00000017502	PGAP3
chr12	23139290	23139373	0.128709	10	4.4e-14	gene	23112454	.	-9505	ENSSSCG00000017502	PGAP3
chr12	23511585	23511741	0.154773	10	0.00013	gene	23491239	.	0	ENSSSCG00000017510	CACNLB1
chr12	23858162	23858524	0.124317	10	0.00084	gene	23867191	.	8667	ENSSSCG00000017517	TBX21
chr12	23981977	23982147	-0.331754	15	4.2e-14	gene	23981054	.	0	ENSSSCG00000017522	SP6
chr12	24027910	24028190	0.295723	10	4.4e-13	gene	24040270	.	12080	ENSSSCG00000023963	NFE2L1
chr12	24841370	24841574	0.110881	10	0.058	gene	24843037	.	1463	ENSSSCG00000017536	HOXB9
chr12	24849499	24849615	-0.138446	10	2.5e-12	gene	24843037	.	-1186	ENSSSCG00000017536	HOXB9
chr12	25005822	25005898	0.10146	12	4.4e-14	gene	25005401	.	0	ENSSSCG00000017543	CALCOCO2
chr12	25177164	25177657	0.116005	10	1.7e-05	gene	25163100	.	0	ENSSSCG00000023128	ensembl
chr12	26307674	26308304	0.135563	10	1.3e-06	gene	26250190	.	0	ENSSSCG00000017578	ITGA3
chr12	26429541	26429654	-0.158294	10	5.2e-11	gene	26417119	.	-10336	ENSSSCG00000021015	ensembl
chr12	32304600	32304672	0.321337	13	4.1e-14	gene	32362124	.	57452	ENSSSCG00000017605	MMD
chr12	34090269	34090302	-0.143248	10	0.025	gene	34090057	.	0	ENSSSCG00000017615	DGKE
chr12	34417304	34417470	-0.166229	12	6.9e-06	gene	34609433	.	191963	ENSSSCG00000017619	MSI2
chr12	36191371	36191449	-0.147349	10	0.00027	gene	36183666	.	-804	ENSSSCG00000017639	SUPT4H1
chr12	36299717	36299753	-0.102202	10	0.00013	gene	36299636	.	0	ENSSSCG00000017635	MKS1
chr12	38228669	38228712	-0.139323	14	1.4e-05	gene	38228614	.	0	ENSSSCG00000022980	TBX4
chr12	38228718	38228751	-0.10753	10	0.25	gene	38228614	.	0	ENSSSCG00000022980	TBX4
chr12	38250633	38250770	-0.101834	10	0.003	gene	38228614	.	0	ENSSSCG00000022980	TBX4
chr12	38259816	38259907	0.116399	18	1.4e-10	gene	38228614	.	-4222	ENSSSCG00000022980	TBX4
chr12	38333111	38333174	-0.114245	10	0.021	gene	38328615	.	0	ENSSSCG00000027060	TBX2
chr12	38333174	38333531	-0.305414	19	4.4e-14	gene	38328615	.	0	ENSSSCG00000027060	TBX2
chr12	38339037	38339093	0.122538	10	2.6e-11	gene	38328615	.	-831	ENSSSCG00000027060	TBX2
chr12	39991772	39991888	-0.20721	10	7.6e-08	gene	40068032	.	76144	ENSSSCG00000017692	LHX1
chr12	40565006	40565170	0.172675	13	4.8e-07	gene	40530572	.	0	ENSSSCG00000025775	TADA2A
chr12	40565006	40565170	0.172675	13	4.8e-07	gene	40562530	.	0	ENSSSCG00000029874	DUSP14
chr12	40860993	40861195	0.137439	10	1.3e-05	gene	40788316	.	-14586	ENSSSCG00000022417	HNF1B
chr12	41937387	41937495	-0.100918	10	0.02	gene	42005743	.	68248	ENSSSCG00000025916	SNORA70
chr12	41937524	41937700	0.111476	10	0.0041	gene	42005743	.	68043	ENSSSCG00000025916	SNORA70
chr12	43702248	43702469	0.121245	10	0.035	gene	43717748	.	15279	ENSSSCG00000017726	SPACA3
chr12	44545949	44546231	0.105166	10	0.028	gene	44571146	.	24915	ENSSSCG00000017734	ensembl
chr12	44624887	44624989	0.151942	14	2.4e-10	gene	44622105	.	0	ENSSSCG00000017738	ADAP2
chr12	44660156	44660243	-0.24466	12	4.2e-14	gene	44663316	.	3073	ENSSSCG00000017741	TEFM
chr12	44821613	44821948	-0.142968	10	0.00034	gene	44774782	.	-164	ENSSSCG00000017744	SUZ12
chr12	44836004	44836111	0.123523	10	0.00032	gene	44850355	.	14244	ENSSSCG00000017745	UTP6
chr12	45152256	45152410	0.108269	10	0.00078	gene	45152792	.	382	ENSSSCG00000018147	ssc-mir-365-2
chr12	45978197	45978388	-0.123658	10	0.00061	gene	45916685	.	0	ENSSSCG00000017753	KSR1
chr12	46940263	46940346	0.109707	10	1.5e-08	gene	46936923	.	0	ENSSSCG00000017769	RAB34
chr12	46955551	46955623	0.194661	10	2e-05	gene	46948356	.	0	ENSSSCG00000017766	ensembl
chr12	47709390	47709635	0.160561	10	0.00036	gene	47708133	.	0	ENSSSCG00000017789	ABHD15
chr12	47721569	47721875	0.100925	10	0.098	gene	47720409	.	0	ENSSSCG00000017787	ensembl
chr12	49236080	49236180	0.101534	10	0.0047	gene	49214934	.	0	ENSSSCG00000028720	NXN
chr12	49381937	49382069	-0.192414	14	1.7e-13	gene	49308441	.	0	ENSSSCG00000017812	VPS53
chr12	49486170	49486263	-0.118918	13	5.2e-08	gene	49503228	.	16965	ENSSSCG00000017814	C17orf97
chr12	49593853	49593903	-0.124806	10	0.41	gene	49602535	.	8632	ENSSSCG00000030707	SKIP
chr12	49742012	49742309	-0.160746	10	5.8e-05	gene	49742022	.	0	ENSSSCG00000017816	RILP
chr12	50024149	50024209	0.172243	10	1.7e-08	gene	50022509	.	0	ENSSSCG00000025717	ensembl
chr12	51722186	51722415	-0.228846	10	2.8e-08	gene	51720275	.	0	ENSSSCG00000017869	ITGAE
chr12	52461069	52461425	0.103658	10	0.0098	gene	52453741	.	0	ENSSSCG00000017879	SPNS2
chr12	52588484	52588615	0.104692	10	3.9e-05	gene	52581690	.	0	ENSSSCG00000017885	SMTNL2
chr12	52679287	52679386	-0.101034	13	6.9e-06	gene	52679593	.	207	ENSSSCG00000017888	SLC13A5
chr12	53792347	53792560	-0.130803	10	0.0034	gene	53783095	.	-7349	ENSSSCG00000017897	ensembl
chr12	53832491	53832964	0.143555	15	1.9e-05	gene	53805701	.	-6217	ENSSSCG00000017896	SCIMP
chr12	54044922	54045088	-0.246171	10	1.2e-10	gene	54044328	.	0	ENSSSCG00000017908	GPIBA
chr12	54105832	54105885	-0.116416	10	1.5e-06	gene	54086001	.	-3411	ENSSSCG00000017917	MINK
chr12	54112479	54113027	-0.158634	12	1.4e-05	gene	54086001	.	-10058	ENSSSCG00000017917	MINK
chr12	54330453	54330557	0.10737	16	2e-05	gene	54329874	.	0	ENSSSCG00000017915	VMO1
chr12	54708161	54708377	0.104276	13	0.011	gene	54708169	.	0	ENSSSCG00000017927	BCL6B
chr12	54933655	54933756	-0.105948	13	1.2e-06	gene	54932090	.	0	ENSSSCG00000026142	TNK1
chr12	55002594	55002676	-0.11778	12	0.73	gene	54994927	.	0	ENSSSCG00000030263	CHRNB1
chr12	55168305	55168637	0.109854	12	0.0032	gene	55198057	.	29420	ENSSSCG00000017948	EFNB3
chr12	55760928	55760977	-0.108714	10	4.7e-07	gene	55747585	.	-4320	ENSSSCG00000017978	ALOX15B
chr12	55768049	55768114	0.225678	15	4.4e-14	gene	55768239	.	125	ENSSSCG00000017980	ALOX12B
chr12	55792801	55793034	0.20501	10	4.8e-06	gene	55785563	.	0	ENSSSCG00000017981	ensembl
chr12	56032788	56033334	-0.125686	14	8.8e-10	gene	56024032	.	-2864	ENSSSCG00000028850	RPL26
chr12	56571966	56572163	0.121479	15	0.00022	gene	56619323	.	47160	ENSSSCG00000017988	ensembl
chr12	56739025	56739335	-0.193549	10	2.6e-05	gene	56731612	.	0	ENSSSCG00000017991	PIK3R5
chr12	56766002	56766573	0.163222	10	0.00012	gene	56731612	.	0	ENSSSCG00000017991	PIK3R5
chr12	56773553	56773609	-0.158726	10	5.1e-05	gene	56731612	.	0	ENSSSCG00000017991	PIK3R5
chr12	56874242	56874539	-0.215358	10	1.2e-09	gene	56822669	.	-50504	ENSSSCG00000017993	UNC-6
chr12	57041202	57041293	0.110562	10	3.2e-12	gene	56822669	.	-217464	ENSSSCG00000017993	UNC-6
chr12	57341574	57341710	0.113288	13	4e-14	gene	57342299	.	589	ENSSSCG00000017995	USP43
chr12	57485690	57486113	0.146241	10	2e-07	gene	57438490	.	0	ENSSSCG00000017998	GLP2R
chr12	59457133	59457177	0.262469	10	4.5e-07	gene	59331232	.	-47537	ENSSSCG00000018016	MAP2K4
chr12	59755997	59756254	0.160577	10	0.00062	gene	60096783	.	340529	ENSSSCG00000028465	ELAC2
chr12	60436462	60436533	0.161946	10	0.014	gene	60547682	.	111149	ENSSSCG00000030589	HS3ST3A1
chr12	60935874	60935971	-0.152809	10	8.4e-10	gene	60937010	.	1039	ENSSSCG00000025046	ensembl
chr12	61093925	61094255	-0.125459	10	0.029	gene	61093362	.	0	ENSSSCG00000030136	HS3ST3B1
chr12	61934680	61934731	-0.107404	10	0.31	gene	61898102	.	-26940	ENSSSCG00000018027	ensembl
chr12	61935894	61936255	0.104285	10	0.039	gene	61898102	.	-28154	ENSSSCG00000018027	ensembl
chr12	62277416	62277707	-0.141455	12	9e-05	gene	62262038	.	0	ENSSSCG00000018032	TRPV2
chr12	62356998	62357068	-0.125403	14	1.6e-05	gene	62343359	.	0	ENSSSCG00000018035	PIGL
chr12	62636820	62637241	-0.145162	10	0.0014	gene	62638752	.	1511	ENSSSCG00000018044	ALDH3A1
chr12	62945565	62945814	0.123049	10	1.5e-07	gene	62935025	.	0	ENSSSCG00000018048	SLC5A10
chr12	62945565	62945814	0.123049	10	1.5e-07	gene	62944497	.	0	ENSSSCG00000018047	FAM83G
chr12	63135861	63135954	-0.12212	13	6.1e-14	gene	63131649	.	0	ENSSSCG00000029333	RASD1
chr12	63137787	63138101	0.162083	10	8.5e-08	gene	63139391	.	1290	ENSSSCG00000018055	PEMT
chr12	63181925	63182062	-0.103687	10	0.0044	gene	63139391	.	-31261	ENSSSCG00000018055	PEMT
chr12	63225307	63225576	0.151968	10	0.0042	gene	63139391	.	-74643	ENSSSCG00000018055	PEMT
chr13	2581687	2581825	-0.134376	10	0.12	gene	2565960	.	0	ENSSSCG00000011190	METTL6
chr13	2581687	2581825	-0.134376	10	0.12	gene	2581817	.	0	ENSSSCG00000026622	EAF1
chr13	14845198	14845243	0.114068	10	4.2e-14	gene	14936044	.	90801	ENSSSCG00000011216	LRRC3B
chr13	14846918	14847096	0.104626	12	5.7e-09	gene	14936044	.	88948	ENSSSCG00000011216	LRRC3B
chr13	26306495	26306694	0.108256	10	4.6e-07	gene	26306729	.	35	ENSSSCG00000022773	ensembl
chr13	34804632	34804779	0.100911	10	3.6e-08	gene	34777399	.	0	ENSSSCG00000011366	SLC25A20
chr13	34820710	34820883	-0.106987	14	3.7e-05	gene	34827039	.	6156	ENSSSCG00000011367	ARIH2
chr13	35884247	35884412	-0.107812	10	0.19	gene	35863386	.	-5843	ENSSSCG00000011397	SLC38A3
chr13	35975872	35976067	0.145195	10	8.6e-07	gene	35972110	.	-420	ENSSSCG00000011403	NAT6
chr13	35987484	35987672	0.15964	10	4.4e-14	gene	35983756	.	0	ENSSSCG00000011405	HYAL2
chr13	58617766	58617934	0.101713	10	4e-05	gene	58623603	.	5669	ENSSSCG00000019661	ensembl
chr13	68054978	68055049	-0.131289	10	0.0044	gene	68054341	.	0	ENSSSCG00000011536	ensembl
chr13	73590665	73590907	-0.108597	10	0.0031	gene	73576875	.	0	ENSSSCG00000023084	ensembl
chr13	74923084	74923248	-0.141477	10	0.00055	gene	74919168	.	0	ENSSSCG00000030581	VGLL4
chr13	76619041	76619235	0.124395	10	0.00018	gene	76734151	.	114916	ENSSSCG00000023600	MRPS25
chr13	78525736	78525911	0.135661	10	0.00011	gene	78557481	.	31570	ENSSSCG00000011608	ensembl
chr13	79206622	79206700	0.102797	10	4.4e-14	gene	79202405	.	0	ENSSSCG00000025710	ensembl
chr13	79434220	79434482	-0.12377	10	2.2e-06	gene	79433536	.	-41	ENSSSCG00000011613	H1FX
chr13	79434857	79434934	0.112169	10	4.1e-14	gene	79433536	.	-678	ENSSSCG00000011613	H1FX
chr13	80097504	80097586	-0.115742	10	1.1e-11	gene	80097426	.	0	ENSSSCG00000021397	PODXL2
chr13	80181456	80181899	0.173136	10	0.00014	gene	80148532	.	-12863	ENSSSCG00000011624	MCM2
chr13	83038724	83039034	-0.145221	10	1.8e-07	gene	83024710	.	0	ENSSSCG00000011643	ensembl
chr13	85460328	85460543	0.127561	10	4.5e-14	gene	85560151	.	99608	ENSSSCG00000025701	NCK1
chr13	86492600	86492692	0.100902	10	8.4e-06	gene	86473514	.	0	ENSSSCG00000025785	ensembl
chr13	87351849	87352127	-0.172948	10	2.9e-12	gene	87350661	.	-56	ENSSSCG00000028562	FOXL2
chr13	87553510	87553812	0.102934	12	0.0015	gene	87632114	.	78302	ENSSSCG00000011660	ensembl
chr13	95446926	95447007	0.108117	10	4.6e-14	gene	95435508	.	0	ENSSSCG00000011693	ZIC4
chr13	104750372	104750390	0.12342	10	4.5e-14	gene	104603430	.	-119879	ENSSSCG00000027646	TIPARP
chr13	104750435	104750494	-0.136998	12	4.4e-14	gene	104603430	.	-119942	ENSSSCG00000027646	TIPARP
chr13	130565236	130565539	0.106129	10	0.013	gene	130509524	.	-25661	ENSSSCG00000021749	MCF2L2
chr13	134685125	134685202	-0.13049	10	0.018	gene	134660903	.	-229	ENSSSCG00000011810	ensembl
chr13	136862657	136862692	-0.140643	10	0.16	gene	136664920	.	-126	ENSSSCG00000011813	P3H2
chr13	139108329	139108550	-0.153404	10	0.023	gene	138749975	.	-124771	ENSSSCG00000029252	FGF12
chr13	140342902	140343374	-0.154718	12	4.6e-06	gene	140194249	.	-112556	ENSSSCG00000011822	OPA1
chr13	140593682	140594011	0.106162	12	0.012	gene	140633173	.	39162	ENSSSCG00000026362	HES1
chr13	140634133	140634210	0.159481	12	4.3e-14	gene	140633173	.	0	ENSSSCG00000026362	HES1
chr13	142403126	142403517	0.100649	10	0.00096	gene	142336267	.	0	ENSSSCG00000011833	DLG1
chr13	145901864	145902092	-0.100276	10	0.078	gene	145913350	.	11258	ENSSSCG00000028717	ROPN1
chr13	146678194	146678384	-0.129736	10	0.0014	gene	146611882	.	0	ENSSSCG00000027952	ADCY5
chr13	155815684	155815743	-0.108711	14	0.043	gene	155815450	.	0	ENSSSCG00000011918	KIAA2018
chr13	163245161	163245459	-0.108216	10	0.55	gene	162987676	.	0	ENSSSCG00000011946	ALCAM
chr13	166971845	166972023	-0.13349	12	0.0027	gene	166955322	.	-84	ENSSSCG00000011955	PCNP
chr13	205689705	205689771	-0.103466	10	4e-14	gene	205632459	.	0	ENSSSCG00000021023	SCAF4
chr13	205740788	205740925	0.27939	12	2e-13	gene	205763642	.	22717	ENSSSCG00000023224	U6
chr13	206243362	206243459	0.17566	16	4.4e-14	gene	206240521	.	0	ENSSSCG00000012035	SYNJ1
chr13	206720483	206720939	0.176129	13	0.00042	gene	206713880	.	-5762	ENSSSCG00000012040	OLIG1
chr13	206751770	206751798	-0.102796	10	0.011	gene	206713880	.	-37049	ENSSSCG00000012040	OLIG1
chr13	208300351	208300401	0.202731	10	4.6e-14	gene	208204968	.	0	ENSSSCG00000012051	RUNX1
chr13	210121684	210121991	0.168884	12	4e-06	gene	210075873	.	-21761	ENSSSCG00000012056	CHAF1B
chr13	210429915	210430036	0.249455	15	4.5e-12	gene	210439982	.	9946	ENSSSCG00000027179	SIM2
chr13	210438896	210438933	0.13193	10	2.1e-05	gene	210439982	.	1049	ENSSSCG00000027179	SIM2
chr13	210439011	210439206	0.198635	20	1.2e-09	gene	210439982	.	776	ENSSSCG00000027179	SIM2
chr13	210478136	210478256	0.132338	10	4e-14	gene	210439982	.	0	ENSSSCG00000027179	SIM2
chr13	210478965	210479075	0.116714	10	0.00028	gene	210439982	.	-295	ENSSSCG00000027179	SIM2
chr13	215290769	215290912	-0.120608	12	0.039	gene	215345058	.	54146	ENSSSCG00000012082	ensembl
chr13	215655870	215655983	-0.169175	11	2.3e-05	gene	215572917	.	-16137	ENSSSCG00000025821	C2CD2
chr13	215768678	215769157	0.169581	12	7.8e-08	gene	215760711	.	0	ENSSSCG00000022290	UMODL1
chr13	216168900	216169069	-0.209246	10	3.8e-09	gene	216148481	.	0	ENSSSCG00000029511	UBASH3A
chr13	216169316	216169651	-0.139276	10	0.0034	gene	216148481	.	0	ENSSSCG00000029511	UBASH3A
chr13	216292123	216292273	0.122474	12	0.00012	gene	216297072	.	4799	ENSSSCG00000012087	SLC37A1
chr13	216332728	216333048	0.334898	10	5.4e-12	gene	216297072	.	0	ENSSSCG00000012087	SLC37A1
chr13	216376533	216376576	0.139609	10	0.0006	gene	216378408	.	1832	ENSSSCG00000030016	PDE9A
chr13	216459684	216459978	0.137809	10	0.00056	gene	216378408	.	-10167	ENSSSCG00000030016	PDE9A
chr13	216531246	216531381	0.218786	12	1.8e-05	gene	216523110	.	-2411	ENSSSCG00000025997	ensembl
chr13	216561930	216562149	0.143216	13	4.6e-14	gene	216572830	.	10681	ENSSSCG00000021991	NDUFV3
chr13	216654540	216654594	0.146748	13	3e-10	gene	216653114	.	0	ENSSSCG00000022164	HSF2BP
chr13	216689828	216689976	0.151231	10	0.0018	gene	216653114	.	0	ENSSSCG00000022164	HSF2BP
chr13	216782439	216782633	0.175265	10	8.4e-10	gene	216759345	.	-18390	ENSSSCG00000028137	ensembl
chr13	216914692	216915127	-0.100112	15	0.13	gene	216919296	.	4169	ENSSSCG00000025525	ensembl
chr13	216930259	216930483	0.174469	10	8.9e-05	gene	216919296	.	-1628	ENSSSCG00000025525	ensembl
chr13	216954223	216954486	0.17615	10	3.5e-05	gene	216919296	.	-25592	ENSSSCG00000025525	ensembl
chr13	216954961	216955057	0.116355	26	2.8e-08	gene	216919296	.	-26330	ENSSSCG00000025525	ensembl
chr13	216968951	216969010	0.145483	10	0.00016	gene	216984861	.	15851	ENSSSCG00000022246	ICOSLG
chr13	216977537	216977589	-0.216583	12	7.7e-10	gene	216984861	.	7272	ENSSSCG00000022246	ICOSLG
chr13	216983216	216984057	-0.195705	10	4e-05	gene	216984861	.	804	ENSSSCG00000022246	ICOSLG
chr13	216985639	216985716	0.102153	10	4.7e-07	gene	216984861	.	0	ENSSSCG00000022246	ICOSLG
chr13	217006478	217006607	0.134916	10	5.7e-05	gene	216997925	.	0	ENSSSCG00000028741	ensembl
chr13	217034982	217035152	0.156022	10	4.7e-14	gene	217028235	.	0	ENSSSCG00000025294	AIRE
chr13	217069868	217070024	0.144273	10	0.0003	gene	217047199	.	0	ENSSSCG00000028197	PFKL
chr13	217075292	217075556	0.155848	10	0.00025	gene	217075879	.	323	ENSSSCG00000024500	C21orf2
chr13	217247463	217247537	-0.217041	10	1.4e-07	gene	217254269	.	6732	ENSSSCG00000020673	ensembl
chr13	217391723	217391920	0.105923	10	0.00066	gene	217375639	.	-1705	ENSSSCG00000027165	UBE2G2
chr13	217422011	217422156	0.14505	10	8.5e-05	gene	217424357	.	2201	ENSSSCG00000021296	PTTG1IP
chr13	217424250	217424300	0.264362	10	4.4e-11	gene	217424357	.	57	ENSSSCG00000021296	PTTG1IP
chr13	217451891	217452065	0.114995	10	3.8e-07	gene	217446028	.	0	ENSSSCG00000025133	ITGB2
chr13	217515565	217515622	0.149348	10	0.022	gene	217492706	.	0	ENSSSCG00000028571	FAM207A
chr13	217519535	217519775	0.10064	22	1.1e-07	gene	217492706	.	0	ENSSSCG00000028571	FAM207A
chr13	217681744	217681833	0.135494	10	6.4e-09	gene	217639809	.	0	ENSSSCG00000012089	ensembl
chr13	217727982	217728423	0.156708	15	1e-06	gene	217639809	.	0	ENSSSCG00000012089	ensembl
chr13	217886181	217886252	-0.118079	10	7e-07	gene	217835234	.	0	ENSSSCG00000030160	COL18A1
chr13	217893755	217893897	-0.138422	10	0.048	gene	217835234	.	-6421	ENSSSCG00000030160	COL18A1
chr13	217925447	217925628	-0.144001	13	4.3e-05	gene	217908523	.	-5179	ENSSSCG00000012088	ensembl
chr13	217972233	217972341	0.197661	10	3.1e-11	gene	217908523	.	-51965	ENSSSCG00000012088	ensembl
chr13	217991072	217991259	0.205882	14	2.9e-09	gene	217908523	.	-70804	ENSSSCG00000012088	ensembl
chr13	218021146	218021430	0.154131	10	8.9e-05	gene	218086392	.	64962	ENSSSCG00000028846	ensembl
chr13	218106656	218107132	0.153218	13	2.1e-09	gene	218092026	.	0	ENSSSCG00000030696	SLC19A1
chr13	218309255	218309603	0.105707	12	0.1	gene	218315760	.	6157	ENSSSCG00000023041	PCBP3
chr13	218359070	218359233	0.111805	10	1e-05	gene	218315760	.	-25591	ENSSSCG00000023041	PCBP3
chr13	218441139	218441498	-0.131451	10	2e-06	gene	218430206	.	-440	ENSSSCG00000028960	ensembl
chr13	218542229	218542402	0.126575	10	3.8e-09	gene	218517420	.	-1737	ENSSSCG00000021418	LSS
chr13	218565314	218565396	0.158006	11	4.3e-09	gene	218517420	.	-24822	ENSSSCG00000021418	LSS
chr13	218585136	218585178	0.185903	10	1.3e-11	gene	218600762	.	15584	ENSSSCG00000028022	COL6A2
chr13	218585465	218585616	0.130624	14	4.2e-14	gene	218600762	.	15146	ENSSSCG00000028022	COL6A2
chr14	454981	455081	0.141967	10	4.4e-14	gene	530200	.	75119	ENSSSCG00000023190	SPIN1
chr14	1421263	1421335	0.104334	10	4e-14	gene	1421135	.	0	ENSSSCG00000009585	GADD45G
chr14	1547318	1547561	-0.119373	18	9.1e-08	gene	1421135	.	-124629	ENSSSCG00000009585	GADD45G
chr14	3726737	3726837	0.118711	10	3e-05	gene	3602843	.	-83417	ENSSSCG00000009593	ROR2
chr14	7363456	7363670	-0.268348	10	4.7e-14	gene	7354351	.	0	ENSSSCG00000009629	BIN3
chr14	7426101	7426233	-0.117465	10	0.057	gene	7426276	.	43	ENSSSCG00000009630	EGR-3
chr14	7427033	7427115	-0.133316	12	0.00016	gene	7426276	.	0	ENSSSCG00000009630	EGR-3
chr14	7437129	7437447	0.120638	12	2.5e-08	gene	7426276	.	-8970	ENSSSCG00000009630	EGR-3
chr14	8654471	8654541	0.129412	13	4.2e-14	gene	8517483	.	0	ENSSSCG00000009641	SLC25A37
chr14	8654471	8654541	0.129412	13	4.2e-14	gene	8654370	.	0	ENSSSCG00000028064	NKX2-6
chr14	11248688	11248848	-0.161928	10	1.4e-13	gene	10990371	.	-61396	ENSSSCG00000009655	ensembl
chr14	12851469	12851538	0.143465	10	0.0036	gene	12845867	.	0	ENSSSCG00000009672	SCARA5
chr14	15267455	15267580	-0.137791	10	0.00024	gene	15240111	.	-4026	ENSSSCG00000009691	ensembl
chr14	16271305	16271485	0.115927	10	0.095	gene	16259566	.	-11637	ENSSSCG00000022046	ensembl
chr14	17504488	17504737	0.17532	12	4.6e-08	gene	17528447	.	23710	ENSSSCG00000009703	HAND2
chr14	17858766	17858840	0.145601	10	4.4e-14	gene	17859679	.	839	ENSSSCG00000009704	HMGB2
chr14	23777892	23778057	-0.151538	12	8.3e-08	gene	23777828	.	0	ENSSSCG00000009724	ANHX
chr14	24231552	24231815	-0.100492	12	0.0036	gene	24243870	.	12055	ENSSSCG00000027583	U6
chr14	26248476	26248713	0.123076	10	0.00047	gene	26230794	.	0	ENSSSCG00000009748	RIMBP2
chr14	31689975	31690044	-0.121003	10	0.0002	gene	31685025	.	0	ENSSSCG00000009786	HIP1R
chr14	32689839	32689909	0.133341	10	4.6e-14	gene	32669800	.	0	ENSSSCG00000009806	SETD1B
chr14	33091357	33091449	-0.209279	10	2.3e-10	gene	32986822	.	-20004	ENSSSCG00000029803	KDM2B
chr14	33791039	33791109	-0.186574	15	0.00065	gene	33780783	.	0	ENSSSCG00000009823	VPS29
chr14	36770505	36770564	0.246599	10	4.4e-14	gene	36770401	.	0	ENSSSCG00000009853	WSB2
chr14	37534268	37534514	0.153592	10	3.5e-13	gene	37533335	.	0	ENSSSCG00000009858	FBXO21
chr14	37680582	37680751	0.10104	10	0.00044	gene	37664700	.	0	ENSSSCG00000009860	FBXW8
chr14	39966146	39966597	-0.197423	10	7e-05	gene	40012557	.	45960	ENSSSCG00000009865	TBX3
chr14	40024334	40024422	-0.111991	10	0.0042	gene	40012557	.	0	ENSSSCG00000009865	TBX3
chr14	40030008	40030419	-0.168466	20	1.2e-11	gene	40012557	.	-3675	ENSSSCG00000009865	TBX3
chr14	40202663	40202801	-0.365227	14	4.2e-14	gene	40211210	.	8409	ENSSSCG00000009867	TBX5
chr14	40919906	40920112	0.183008	12	4.8e-14	gene	40911815	.	0	ENSSSCG00000009869	LHX5
chr14	44322975	44323310	0.143697	10	4.6e-14	gene	44311705	.	0	ENSSSCG00000009938	UNG
chr14	47459519	47459598	0.168467	10	4.2e-14	gene	47093329	.	-360654	ENSSSCG00000009965	CRYBA4
chr14	47988610	47988723	0.148609	10	2.6e-05	gene	47987093	.	0	ENSSSCG00000009966	MN1
chr14	47990282	47990356	0.108185	10	4.7e-14	gene	47987093	.	0	ENSSSCG00000009966	MN1
chr14	49218536	49218850	0.107172	10	4.2e-14	gene	49218205	.	0	ENSSSCG00000009972	KREMEN1
chr14	50668751	50668798	0.116715	10	4.9e-14	gene	50669019	.	221	ENSSSCG00000010015	OSBP2
chr14	50827573	50827869	0.109922	10	0.087	gene	50669019	.	0	ENSSSCG00000010015	OSBP2
chr14	52322076	52322335	0.129097	10	4.9e-08	gene	52311349	.	-8933	ENSSSCG00000010042	ZNF280B
chr14	52797808	52798010	0.102077	12	0.00045	gene	52782655	.	0	ENSSSCG00000010053	ensembl
chr14	53343574	53343636	-0.160921	11	2.6e-05	gene	53317251	.	0	ENSSSCG00000010070	SMARCB1
chr14	53483172	53483466	0.106192	10	3.7e-14	gene	53483140	.	0	ENSSSCG00000010079	PPM1F
chr14	54042313	54042354	0.176808	12	4.9e-14	gene	54040271	.	-190	ENSSSCG00000010098	THAP7
chr14	54460082	54460218	-0.159703	11	0.002	gene	54455011	.	0	ENSSSCG00000010109	SCARF2
chr14	54462334	54462509	0.132548	10	2.1e-10	gene	54455011	.	0	ENSSSCG00000010109	SCARF2
chr14	54465440	54465697	0.173891	12	9.2e-08	gene	54455011	.	0	ENSSSCG00000010109	SCARF2
chr14	54679303	54679432	0.116232	10	4.4e-14	gene	54676422	.	0	ENSSSCG00000010120	C22orf39
chr14	54900275	54900326	-0.238064	10	7.8e-08	gene	54900260	.	0	ENSSSCG00000030732	GP1BB
chr14	55041130	55041348	-0.130423	14	5.2e-06	gene	55036316	.	0	ENSSSCG00000010133	ARVCF
chr14	60380319	60380438	-0.184007	10	1.5e-06	gene	60218718	.	-148459	ENSSSCG00000010158	TOMM20
chr14	63787692	63787734	0.11656	10	4.6e-12	gene	63787307	.	0	ENSSSCG00000010172	EGLN1
chr14	65775189	65775262	-0.100749	14	0.077	gene	65796609	.	21347	ENSSSCG00000010196	ensembl
chr14	77715056	77715213	0.105054	10	8e-14	gene	77703336	.	-10536	ENSSSCG00000010242	ensembl
chr14	77943200	77943241	-0.135665	10	1.4e-12	gene	77943106	.	0	ENSSSCG00000010245	STOX1
chr14	78790156	78790263	-0.153806	10	1.6e-05	gene	78779774	.	0	ENSSSCG00000010256	COL13A1
chr14	79415999	79416152	-0.112689	10	3.3e-05	gene	79413375	.	0	ENSSSCG00000010272	ADAMTS14
chr14	79801965	79802045	0.159523	14	2.8e-08	gene	79763469	.	-38391	ENSSSCG00000024847	U6
chr14	80191304	80191472	-0.166536	10	0.001	gene	80113947	.	-33771	ENSSSCG00000010277	SLC29A3
chr14	80399105	80399349	0.113875	11	0.0062	gene	80299987	.	0	ENSSSCG00000010278	ensembl
chr14	80508000	80508217	0.137606	13	7.5e-10	gene	80299987	.	0	ENSSSCG00000010278	ensembl
chr14	80584178	80584256	-0.125206	10	5.6e-12	gene	80299987	.	0	ENSSSCG00000010278	ensembl
chr14	80584178	80584256	-0.125206	10	5.6e-12	gene	80559386	.	0	ENSSSCG00000010280	C10orf54
chr14	82668625	82668779	0.213743	10	1.2e-08	gene	82663521	.	0	ENSSSCG00000010311	CAMK2G
chr14	87821512	87821717	0.108121	11	0.0013	gene	88066512	.	244795	ENSSSCG00000010329	ensembl
chr14	88154761	88154887	-0.212267	10	2.9e-06	gene	88066512	.	0	ENSSSCG00000010329	ensembl
chr14	94955629	94955799	-0.135776	10	0.0004	gene	94915443	.	0	ENSSSCG00000010359	LDB3
chr14	95526396	95526440	0.17512	10	6.9e-07	gene	95527262	.	822	ENSSSCG00000028341	ensembl
chr14	96973619	96973689	0.146529	12	4.3e-14	gene	96946551	.	0	ENSSSCG00000010381	ensembl
chr14	98523735	98523801	-0.172299	10	4.5e-14	gene	98408249	.	0	ENSSSCG00000010396	PARG
chr14	98523735	98523801	-0.172299	10	4.5e-14	gene	98522959	.	0	ENSSSCG00000025276	ensembl
chr14	99990504	99990596	0.101287	13	3.8e-14	gene	99990230	.	0	ENSSSCG00000010414	CXCL12
chr14	108385125	108385227	-0.124671	10	0.0024	gene	108506965	.	121738	ENSSSCG00000010435	MINPP1
chr14	110109258	110109529	-0.131954	12	0.0002	gene	110108612	.	0	ENSSSCG00000010449	CH25H
chr14	117456623	117456685	0.110062	10	6.8e-05	gene	117454645	.	0	ENSSSCG00000010507	TLL2
chr14	121425868	121425943	0.118399	10	4.1e-14	gene	121492419	.	66476	ENSSSCG00000010556	PAX2
chr14	121707159	121707301	0.147147	12	4.2e-14	gene	121703008	.	0	ENSSSCG00000022429	KAZALD1
chr14	121709120	121709592	-0.114784	12	4.1e-10	gene	121703008	.	-777	ENSSSCG00000022429	KAZALD1
chr14	122037371	122037569	0.131936	20	7.2e-08	gene	122027606	.	-7811	ENSSSCG00000022693	LBX1
chr14	122087900	122088207	0.127023	10	1.3e-13	gene	122141902	.	53695	ENSSSCG00000010563	BTRC
chr14	122989844	122990024	0.111908	10	4.4e-14	gene	122989822	.	0	ENSSSCG00000010575	PPRC1
chr14	123094938	123095151	0.105125	10	1.5e-05	gene	123099430	.	4279	ENSSSCG00000010579	GBF1
chr14	123260398	123260667	0.169669	10	7.1e-14	gene	123260522	.	0	ENSSSCG00000010580	NFKB2_TV2
chr14	123452646	123453019	0.197359	10	2.4e-10	gene	123356221	.	0	ENSSSCG00000010586	SUFU
chr14	123521209	123521460	0.239859	10	8.8e-07	gene	123522331	.	871	ENSSSCG00000010588	ensembl
chr14	124388652	124388708	-0.241341	11	7.3e-09	gene	124318583	.	0	ENSSSCG00000010603	NEURL1
chr14	124416701	124417085	0.11436	10	7.8e-05	gene	124404354	.	0	ENSSSCG00000010604	SH3PXD2A
chr14	124456799	124456918	0.159969	10	4.5e-14	gene	124404354	.	0	ENSSSCG00000010604	SH3PXD2A
chr14	131945409	131945770	-0.116388	12	0.0074	gene	131854802	.	-51271	ENSSSCG00000010625	SMC3
chr14	134476175	134476276	0.138657	10	2e-05	gene	134586336	.	110060	ENSSSCG00000010638	TCF7L2
chr14	134764383	134764471	-0.11689	10	0.0075	gene	134586336	.	0	ENSSSCG00000010638	TCF7L2
chr14	134838632	134838961	0.152459	12	2e-05	gene	134586336	.	-50391	ENSSSCG00000010638	TCF7L2
chr14	139044431	139044535	0.126309	19	4.1e-06	gene	139051869	.	7334	ENSSSCG00000010671	EMX2
chr14	139059620	139059748	0.122837	20	9e-11	gene	139051869	.	-4635	ENSSSCG00000010671	EMX2
chr14	139819079	139819170	0.144206	14	3e-06	gene	139880728	.	61558	ENSSSCG00000010674	FAM204A
chr14	140990267	140990692	-0.112938	11	0.26	gene	140969135	.	0	ENSSSCG00000010685	ensembl
chr14	140990771	140990862	-0.127913	10	0.26	gene	140969135	.	0	ENSSSCG00000010685	ensembl
chr14	142602155	142602267	0.121627	11	4.6e-14	gene	142500502	.	-31860	ENSSSCG00000010698	FGFR2
chr14	142889045	142889138	-0.115078	10	0.027	gene	142872612	.	0	ENSSSCG00000010700	NSMCE4A
chr14	144079513	144079719	-0.116588	10	3.6e-05	gene	144069483	.	0	ENSSSCG00000010719	ensembl
chr14	144272361	144272542	-0.102865	10	1.2e-05	gene	144271909	.	0	ENSSSCG00000010724	HMX3
chr14	145420611	145420989	-0.155097	10	4.5e-06	gene	145381300	.	0	ENSSSCG00000010735	LHPP
chr14	145470673	145471265	-0.131501	13	1.8e-06	gene	145381300	.	0	ENSSSCG00000010735	LHPP
chr14	145709532	145710203	0.109189	10	5.9e-05	gene	145709827	.	0	ENSSSCG00000010737	FAM175B
chr14	145981571	145981644	0.109759	10	0.0054	gene	146046447	.	64803	ENSSSCG00000030724	TNFRSF1B
chr14	148652561	148653012	-0.106175	10	0.00023	gene	148652848	.	0	ENSSSCG00000010752	FOXI2
chr14	148653534	148653981	-0.132975	10	6.5e-05	gene	148652848	.	0	ENSSSCG00000010752	FOXI2
chr14	149079134	149079301	-0.10187	12	0.00026	gene	149003756	.	0	ENSSSCG00000010755	PTPRE
chr14	149179463	149179684	0.141963	13	0.00015	gene	149170562	.	0	ENSSSCG00000026302	MKI67
chr14	149183212	149183266	-0.13624	10	0.0011	gene	149170562	.	0	ENSSSCG00000026302	MKI67
chr14	150630904	150631483	-0.101517	15	0.018	gene	150607123	.	0	ENSSSCG00000010756	MGMT
chr14	151046707	151047087	0.126847	10	3.5e-10	gene	150935646	.	0	ENSSSCG00000010757	EBF3
chr14	151056139	151056304	-0.19368	10	2.1e-07	gene	150935646	.	-3185	ENSSSCG00000010757	EBF3
chr14	151215868	151216152	0.121131	10	0.00065	gene	151189225	.	0	ENSSSCG00000010759	GLRX3
chr14	151222883	151222993	0.100337	10	2.6e-06	gene	151189225	.	0	ENSSSCG00000010759	GLRX3
chr14	151311762	151311909	0.178956	13	2.8e-05	gene	151189225	.	-86964	ENSSSCG00000010759	GLRX3
chr14	151394901	151394998	0.142594	12	0.0001	gene	151189225	.	-170103	ENSSSCG00000010759	GLRX3
chr14	151440371	151440473	0.100438	10	0.019	gene	151620714	.	180241	ENSSSCG00000020465	U6
chr14	151752338	151752567	0.196024	12	5.6e-07	gene	151620714	.	-131520	ENSSSCG00000020465	U6
chr14	151875476	151875614	-0.116923	10	0.0061	gene	152017715	.	142101	ENSSSCG00000010760	TCERG1L
chr14	152251927	152252213	0.12605	14	7.9e-07	gene	152229976	.	0	ENSSSCG00000024633	JAKMIP3
chr14	152308068	152308372	0.154579	10	0.049	gene	152229976	.	0	ENSSSCG00000024633	JAKMIP3
chr14	152436214	152436336	0.132117	10	0.00032	gene	152455001	.	18665	ENSSSCG00000010764	LRRC27
chr14	152536787	152536989	-0.227278	10	2.9e-05	gene	152511838	.	-23487	ENSSSCG00000027003	ensembl
chr14	152726799	152727017	-0.151007	10	0.00013	gene	152709505	.	0	ENSSSCG00000010765	ensembl
chr14	152883170	152883309	0.139788	10	0.00092	gene	152888259	.	4950	ENSSSCG00000010767	ensembl
chr14	153502564	153502708	0.112087	10	1.1e-13	gene	153403665	.	0	ENSSSCG00000021907	ensembl
chr14	153739565	153739713	0.154419	11	0.00047	gene	153754898	.	15185	ENSSSCG00000029088	ensembl
chr15	18125803	18125965	0.167035	12	4.4e-14	gene	18124941	.	0	ENSSSCG00000015688	CXCR4
chr15	22413867	22414173	0.107085	10	2.6e-10	gene	22412343	.	-632	ENSSSCG00000015707	GPR39
chr15	28912834	28912939	-0.129318	13	1.3e-06	gene	28869704	.	-8452	ENSSSCG00000015721	ERCC3
chr15	35265511	35265758	0.130783	10	0.15	gene	35267703	.	1945	ENSSSCG00000015733	GLI2
chr15	37602710	37603019	-0.114058	12	0.012	gene	37654773	.	51754	ENSSSCG00000015746	DLGAP2
chr15	51243840	51244082	0.103262	10	0.00085	gene	51228282	.	0	ENSSSCG00000021731	WWC2
chr15	51499163	51499232	-0.170218	10	0.00063	gene	51499660	.	428	ENSSSCG00000015779	CDKN2AIP
chr15	51805236	51805307	0.10204	10	4.1e-14	gene	51804160	.	0	ENSSSCG00000015780	STOX2
chr15	54674878	54675116	-0.124842	17	4.3e-14	gene	54674879	.	0	ENSSSCG00000028592	TM2D2
chr15	55038953	55039025	-0.140173	10	0.24	gene	55038844	.	0	ENSSSCG00000015814	TACC1
chr15	55231910	55232165	0.133943	11	1.8e-06	gene	55215592	.	0	ENSSSCG00000015815	FGFR1IIIC
chr15	62886645	62886755	-0.123822	10	0.86	gene	62906029	.	19274	ENSSSCG00000015850	DUSP4
chr15	66267026	66267205	-0.138261	10	3.5e-09	gene	66266814	.	0	ENSSSCG00000015861	WDR33
chr15	87608129	87608172	-0.1494	10	5e-14	gene	87589951	.	0	ENSSSCG00000015951	METAP1D
chr15	91390031	91390107	-0.156185	13	3.6e-06	gene	91391336	.	1229	ENSSSCG00000015982	HOXD9
chr15	91425710	91425926	-0.122297	18	3.3e-09	gene	91420236	.	-4163	ENSSSCG00000015984	HOXD4
chr15	112547106	112547426	0.103216	18	5.7e-14	gene	112534190	.	0	ENSSSCG00000016077	HSPD1
chr15	114180437	114180574	0.101083	10	4.5e-14	gene	114133524	.	0	ENSSSCG00000030990	SATB2
chr15	116106364	116106414	-0.208591	12	1.6e-08	gene	116106029	.	0	ENSSSCG00000016101	C-FLIP
chr15	117859270	117859345	-0.176896	10	3.5e-11	gene	117833861	.	-488	ENSSSCG00000016116	WDR12
chr15	122954990	122955212	-0.191599	12	3.1e-06	gene	122898747	.	0	ENSSSCG00000016147	PIKFYVE
chr15	131570903	131570948	0.108828	10	0.0011	gene	131503071	.	-64220	ENSSSCG00000024508	ensembl
chr15	134650357	134650405	0.127931	10	2.5e-09	gene	134627636	.	-15132	ENSSSCG00000023935	GMPPA
chr15	134684739	134684908	-0.333033	10	4.5e-14	gene	134627636	.	-49514	ENSSSCG00000023935	GMPPA
chr15	134685465	134685517	-0.120275	10	0.0016	gene	134627636	.	-50240	ENSSSCG00000023935	GMPPA
chr15	143148740	143149106	0.105348	10	0.0033	gene	143114571	.	0	ENSSSCG00000016255	DAW1
chr15	144909853	144909962	0.101334	12	0.0001	gene	144908676	.	0	ENSSSCG00000016262	SP140
chr15	145415299	145415342	0.105705	10	4.3e-14	gene	145415057	.	0	ENSSSCG00000023439	ensembl
chr15	146888464	146889007	0.102679	10	0.014	gene	146882732	.	0	ENSSSCG00000016285	ECEL1
chr15	147464484	147464636	-0.152719	10	0.00019	gene	147510305	.	45669	ENSSSCG00000016297	ensembl
chr15	147582799	147582908	-0.1257	10	2.1e-08	gene	147580465	.	0	ENSSSCG00000016299	ensembl
chr15	147615337	147615697	0.164709	10	8.6e-07	gene	147606612	.	0	ENSSSCG00000016298	INPP5D
chr15	147812920	147813130	0.178037	12	1.3e-11	gene	147812872	.	0	ENSSSCG00000016301	SAG
chr15	147875250	147875335	0.368955	11	4.2e-14	gene	147864482	.	0	ENSSSCG00000009432	DGKD
chr15	147897638	147897864	-0.154332	10	0.00019	gene	147864482	.	0	ENSSSCG00000009432	DGKD
chr15	148662336	148662413	-0.158673	12	7e-06	gene	148620715	.	0	ENSSSCG00000016314	ensembl
chr15	149914341	149914411	0.175746	14	4.4e-07	gene	149877124	.	0	ENSSSCG00000024859	ensembl
chr15	149982881	149982990	-0.158587	10	0.014	gene	149877124	.	0	ENSSSCG00000024859	ensembl
chr15	149992591	149992695	-0.213623	12	1.4e-12	gene	149877124	.	0	ENSSSCG00000024859	ensembl
chr15	150088417	150088688	-0.155148	10	0.00026	gene	149877124	.	0	ENSSSCG00000024859	ensembl
chr15	150630107	150630357	-0.170341	10	0.00014	gene	150485595	.	-79813	ENSSSCG00000016318	ASB18
chr15	150845158	150845272	-0.147781	11	2.9e-05	gene	150857312	.	12040	ENSSSCG00000016322	ACKR3
chr15	150852015	150852174	-0.121778	10	7.3e-05	gene	150857312	.	5138	ENSSSCG00000016322	ACKR3
chr15	151012801	151013206	-0.108719	10	6.2e-08	gene	150857312	.	-154402	ENSSSCG00000016322	ACKR3
chr15	151269521	151269660	-0.100871	10	1.8e-06	gene	151269647	.	0	ENSSSCG00000016323	COPS8
chr15	151433097	151433197	0.220425	12	1.3e-08	gene	151451225	.	18028	ENSSSCG00000027331	COL6A3
chr15	151436787	151436968	0.18287	11	5.1e-14	gene	151451225	.	14257	ENSSSCG00000027331	COL6A3
chr15	151499670	151499956	-0.157217	10	8.3e-05	gene	151451225	.	0	ENSSSCG00000027331	COL6A3
chr15	151542290	151542387	0.118066	13	7e-08	gene	151451225	.	0	ENSSSCG00000027331	COL6A3
chr15	151599411	151599531	0.173458	10	3.2e-05	gene	151631247	.	31716	ENSSSCG00000016328	RAB17
chr15	151673439	151673709	-0.134555	11	0.0028	gene	151631247	.	-37856	ENSSSCG00000016328	RAB17
chr15	151853330	151853557	0.231466	10	1.8e-13	gene	151754397	.	-6575	ENSSSCG00000016330	ensembl
chr15	152128589	152128694	-0.185798	10	2e-07	gene	152123114	.	0	ENSSSCG00000026600	KLHL30
chr15	152222448	152222506	0.192316	13	4.2e-14	gene	152221998	.	0	ENSSSCG00000016339	ensembl
chr15	152280408	152280578	-0.104854	10	0.0051	gene	152264832	.	0	ENSSSCG00000016338	ensembl
chr15	152312516	152312940	-0.122896	12	0.0012	gene	152320640	.	7700	ENSSSCG00000018694	ensembl
chr15	152516717	152516840	-0.139586	11	0.00056	gene	152586224	.	69384	ENSSSCG00000016343	TWIST2
chr15	152610779	152610918	0.121418	14	1.9e-11	gene	152586224	.	0	ENSSSCG00000016343	TWIST2
chr15	152819754	152819851	0.148265	10	7.4e-09	gene	152921244	.	101393	ENSSSCG00000024777	HDAC4
chr15	152893935	152894148	-0.12452	10	6.2e-05	gene	152921244	.	27096	ENSSSCG00000024777	HDAC4
chr15	152937336	152937448	-0.105282	10	0.016	gene	152921244	.	0	ENSSSCG00000024777	HDAC4
chr15	152955966	152956073	0.132362	10	8.3e-08	gene	152921244	.	0	ENSSSCG00000024777	HDAC4
chr15	153049298	153049378	0.120657	10	4.5e-05	gene	152921244	.	-14188	ENSSSCG00000024777	HDAC4
chr15	153375763	153375858	0.217984	17	9.1e-11	gene	153249051	.	-122557	ENSSSCG00000016347	ensembl
chr15	153377490	153377692	0.185993	18	4.5e-11	gene	153249051	.	-124284	ENSSSCG00000016347	ensembl
chr15	153743642	153744021	0.151329	16	3.9e-06	gene	153792057	.	48036	ENSSSCG00000016349	NDUFA10
chr15	153763289	153763509	0.135328	12	0.0064	gene	153792057	.	28548	ENSSSCG00000016349	NDUFA10
chr15	154228419	154228624	-0.140568	10	2.3e-11	gene	154239387	.	10763	ENSSSCG00000026309	ensembl
chr15	154377615	154377743	0.235058	10	1.4e-09	gene	154359281	.	-17306	ENSSSCG00000029759	ensembl
chr15	154507945	154508011	0.145774	14	3.8e-08	gene	154473743	.	-563	ENSSSCG00000016365	ANKMY1
chr15	154531610	154531753	0.137051	12	0.011	gene	154473743	.	-24228	ENSSSCG00000016365	ANKMY1
chr15	154572360	154572527	0.152603	10	0.00038	gene	154612965	.	40438	ENSSSCG00000016367	RNPEPL1
chr15	154610997	154611625	-0.137838	10	1.9e-07	gene	154612965	.	1340	ENSSSCG00000016367	RNPEPL1
chr15	154677524	154677590	0.102037	10	0.0003	gene	154683000	.	5410	ENSSSCG00000016372	STK25
chr15	154677728	154678006	0.109071	10	4.3e-06	gene	154683000	.	4994	ENSSSCG00000016372	STK25
chr15	154679941	154680070	0.238653	15	9.4e-14	gene	154683000	.	2930	ENSSSCG00000016372	STK25
chr15	154680846	154681067	0.161786	12	8.2e-05	gene	154683000	.	1933	ENSSSCG00000016372	STK25
chr15	154689331	154689651	0.213935	10	4.1e-07	gene	154683000	.	0	ENSSSCG00000016372	STK25
chr15	154700310	154700561	0.163959	10	3.3e-07	gene	154683000	.	-7075	ENSSSCG00000016372	STK25
chr15	154779109	154779156	0.14594	10	0.00024	gene	154761681	.	0	ENSSSCG00000016369	ensembl
chr15	154801338	154801653	-0.127153	14	0.00065	gene	154816153	.	14500	ENSSSCG00000016373	BOK
chr15	154803114	154803278	-0.102595	12	0.14	gene	154816153	.	12875	ENSSSCG00000016373	BOK
chr15	154803368	154803474	0.130606	10	7.1e-06	gene	154816153	.	12679	ENSSSCG00000016373	BOK
chr15	154814511	154814783	0.242211	10	2.6e-13	gene	154816153	.	1370	ENSSSCG00000016373	BOK
chr15	154907646	154907975	0.196796	10	3.2e-06	gene	154937360	.	29385	ENSSSCG00000016381	SNED1
chr15	154911191	154911252	0.189729	10	3.3e-07	gene	154937360	.	26108	ENSSSCG00000016381	SNED1
chr15	154926931	154927031	0.159911	10	5.3e-09	gene	154937360	.	10329	ENSSSCG00000016381	SNED1
chr15	154943369	154943459	-0.187934	10	9e-07	gene	154937360	.	0	ENSSSCG00000016381	SNED1
chr15	155003396	155003476	-0.184298	10	1e-12	gene	154998089	.	-160	ENSSSCG00000016380	MTERF4
chr15	155038859	155039040	0.123375	10	0.042	gene	155031617	.	0	ENSSSCG00000016376	ensembl
chr15	157376301	157376360	-0.184972	10	0.032	gene	157397060	.	20700	ENSSSCG00000016399	STAM2
chr15	157519205	157519859	-0.117832	13	0.00053	gene	157512036	.	0	ENSSSCG00000016401	KIF1A
chr15	157535532	157536072	0.128864	10	3.8e-05	gene	157512036	.	0	ENSSSCG00000016401	KIF1A
chr15	157544071	157544381	0.138011	14	7.5e-06	gene	157512036	.	0	ENSSSCG00000016401	KIF1A
chr15	157544387	157544474	0.205464	10	6.2e-08	gene	157512036	.	0	ENSSSCG00000016401	KIF1A
chr15	157545721	157545934	0.130491	10	3.9e-09	gene	157512036	.	0	ENSSSCG00000016401	KIF1A
chr15	157546553	157546595	-0.124245	10	5.5e-10	gene	157512036	.	0	ENSSSCG00000016401	KIF1A
chr15	157554301	157554504	0.185718	10	1.3e-07	gene	157512036	.	0	ENSSSCG00000016401	KIF1A
chr15	157601487	157601636	-0.171708	10	0.00068	gene	157617111	.	15475	ENSSSCG00000016402	AGXT
chr15	157621996	157622184	0.185352	10	3.3e-09	gene	157617111	.	0	ENSSSCG00000016402	AGXT
chr16	3837875	3837957	-0.256684	17	1.7e-08	gene	3836231	.	0	ENSSSCG00000029792	ensembl
chr16	5860096	5860247	-0.160523	10	0.00045	gene	5743827	.	-112728	ENSSSCG00000016789	ensembl
chr16	19051023	19051266	0.19883	10	1.1e-07	gene	18897676	.	0	ENSSSCG00000030991	PDZD2
chr16	19051023	19051266	0.19883	10	1.1e-07	gene	19031852	.	0	ENSSSCG00000016810	PDZD2
chr16	23234516	23234607	0.190806	10	4.4e-14	gene	23393877	.	159270	ENSSSCG00000016842	NIPBL
chr16	29346498	29346848	0.192114	10	4.6e-14	gene	29348226	.	1378	ENSSSCG00000024680	ZNF131
chr16	29389084	29389143	-0.109147	10	4.6e-14	gene	29377429	.	0	ENSSSCG00000016871	CCL28
chr16	29389236	29389558	-0.109692	10	1.7e-05	gene	29377429	.	0	ENSSSCG00000016871	CCL28
chr16	38787136	38787436	0.123637	12	5.9e-05	gene	38804694	.	17258	ENSSSCG00000024319	SNORA42
chr16	40073122	40073201	0.111649	10	4.1e-14	gene	40067323	.	0	ENSSSCG00000016925	PLK2
chr16	52694746	52694831	-0.141123	10	0.00029	gene	52692102	.	0	ENSSSCG00000016976	ZNF366
chr16	54164951	54165212	-0.128206	12	0.00019	gene	54665137	.	499925	ENSSSCG00000016979	ensembl
chr16	55674035	55674156	0.15766	10	3.1e-11	gene	55597414	.	0	ENSSSCG00000016988	ERGIC1
chr16	56912644	56913180	-0.12075	10	0.0014	gene	56921614	.	8434	ENSSSCG00000016997	FGF18
chr16	57748538	57748800	-0.149586	12	0.00049	gene	57544457	.	-189721	ENSSSCG00000017003	KCNIP1
chr16	57790524	57790851	0.107158	10	0.0051	gene	57959704	.	168853	ENSSSCG00000017005	KCNMB1
chr16	59263355	59263510	0.108992	10	0.00049	gene	59579167	.	315657	ENSSSCG00000020443	5S_rRNA
chr16	59602352	59602605	0.177053	17	1.4e-12	gene	59579167	.	-23095	ENSSSCG00000020443	5S_rRNA
chr16	68411859	68411960	0.106894	10	8.9e-10	gene	68394520	.	-17263	ENSSSCG00000024339	ssc-mir-146a
chr16	68547795	68547955	0.120378	10	4.5e-14	gene	68539048	.	0	ENSSSCG00000017035	C1QTNF2
chr16	69039718	69039783	-0.141383	12	1.8e-05	gene	69039662	.	0	ENSSSCG00000017041	ADRA1B
chr16	77795920	77795999	-0.248041	12	4.3e-10	gene	77761983	.	0	ENSSSCG00000023512	SLC36A1
chr16	80544597	80544904	-0.101712	11	0.00078	gene	80358753	.	0	ENSSSCG00000017101	ADCY2
chr16	81384536	81384777	-0.144764	10	3.2e-06	gene	81582536	.	197759	ENSSSCG00000017102	ensembl
chr16	81580171	81580551	-0.104733	10	0.00059	gene	81582536	.	1985	ENSSSCG00000017102	ensembl
chr16	81582051	81582133	0.129436	10	0.0009	gene	81582536	.	403	ENSSSCG00000017102	ensembl
chr16	82986571	82986883	0.128997	10	4.9e-05	gene	83040009	.	53126	ENSSSCG00000029851	U6
chr16	83691712	83691801	0.145167	14	1.3e-13	gene	83510135	.	-180029	ENSSSCG00000017110	ensembl
chr16	83938017	83938129	-0.147167	10	1.7e-05	gene	83510135	.	-426334	ENSSSCG00000017110	ensembl
chr16	83948526	83948718	-0.132718	10	5.8e-06	gene	83510135	.	-436843	ENSSSCG00000017110	ensembl
chr16	83948722	83948827	0.117422	10	7.2e-11	gene	83510135	.	-437039	ENSSSCG00000017110	ensembl
chr16	84179279	84179533	-0.102307	12	0.0075	gene	83510135	.	-667596	ENSSSCG00000017110	ensembl
chr16	84411574	84411677	-0.107389	12	0.015	gene	83510135	.	-899891	ENSSSCG00000017110	ensembl
chr16	84799717	84799807	0.114725	10	0.0069	gene	85559014	.	759207	ENSSSCG00000017112	IRX4
chr16	85058390	85058720	-0.135404	10	0.023	gene	85559014	.	500294	ENSSSCG00000017112	IRX4
chr16	85506620	85506842	-0.161134	12	1.4e-07	gene	85559014	.	52172	ENSSSCG00000017112	IRX4
chr16	85560961	85561313	-0.130622	10	0.053	gene	85559014	.	0	ENSSSCG00000017112	IRX4
chr16	85581434	85581577	0.106942	12	0.0061	gene	85559014	.	-18524	ENSSSCG00000017112	IRX4
chr16	85594394	85594694	-0.102855	11	0.0082	gene	85605580	.	10886	ENSSSCG00000030301	MRPL36
chr16	85701754	85701957	-0.140023	10	0.0002	gene	85609822	.	-85771	ENSSSCG00000017114	NDUFS6
chr16	85749039	85749461	-0.165321	10	2.1e-05	gene	85798146	.	48685	ENSSSCG00000017116	LPCAT1
chr16	85766252	85766334	0.204986	10	4.1e-07	gene	85798146	.	31812	ENSSSCG00000017116	LPCAT1
chr16	85766822	85766972	0.144053	10	1e-05	gene	85798146	.	31174	ENSSSCG00000017116	LPCAT1
chr16	85781606	85781826	-0.126021	14	7.8e-09	gene	85798146	.	16320	ENSSSCG00000017116	LPCAT1
chr16	85850697	85851094	-0.137622	10	0.00092	gene	85855452	.	4358	ENSSSCG00000017121	SLC6A3
chr16	85860373	85860488	-0.143415	11	1.1e-05	gene	85855452	.	0	ENSSSCG00000017121	SLC6A3
chr16	85889687	85889802	0.143508	10	4.7e-05	gene	85855452	.	-6330	ENSSSCG00000017121	SLC6A3
chr16	85945296	85945393	-0.165986	10	0.00024	gene	85936668	.	0	ENSSSCG00000017117	SLC6A18
chr16	85996286	85996396	0.198209	10	1.6e-05	gene	86015929	.	19533	ENSSSCG00000021251	SLC12A7
chr16	86003542	86003649	-0.204439	13	6.9e-10	gene	86015929	.	12280	ENSSSCG00000021251	SLC12A7
chr16	86027456	86027959	0.120269	10	0.0031	gene	86015929	.	0	ENSSSCG00000021251	SLC12A7
chr16	86667527	86667591	-0.113153	10	0.0077	gene	86738793	.	71202	ENSSSCG00000017123	ensembl
chr17	5569523	5569590	0.171953	12	4.5e-14	gene	5450598	.	-43252	ENSSSCG00000006985	MTMR7
chr17	8105459	8105693	0.203896	13	4.7e-07	gene	8193001	.	87308	ENSSSCG00000006997	CH242-286D19.2
chr17	9325463	9325536	0.193925	12	4.4e-14	gene	9339790	.	14254	ENSSSCG00000007000	FAT1
chr17	9835264	9835549	0.169748	10	1.5e-05	gene	9711448	.	-78835	ENSSSCG00000007004	INTS10
chr17	11855807	11855995	-0.100708	10	0.0078	gene	11790234	.	0	ENSSSCG00000025822	SFRP1
chr17	12138347	12138535	0.205717	10	3.2e-10	gene	12137573	.	0	ENSSSCG00000007019	AGPAT6
chr17	12146337	12146998	0.109364	14	0.0014	gene	12137573	.	0	ENSSSCG00000007019	AGPAT6
chr17	12247734	12247819	-0.219355	10	2.5e-06	gene	12182620	.	0	ENSSSCG00000007022	ANK1
chr17	15126450	15126518	-0.123704	10	0.03	gene	15116169	.	0	ENSSSCG00000028479	TMEM230
chr17	20096769	20096851	0.104161	11	0.0035	gene	20266865	.	170014	ENSSSCG00000025763	U6
chr17	29718380	29718833	0.115597	12	0.00037	gene	29776939	.	58106	ENSSSCG00000007088	SNX5
chr17	29730275	29730354	-0.123272	10	1.9e-09	gene	29776939	.	46585	ENSSSCG00000007088	SNX5
chr17	30215002	30215096	-0.114676	10	0.023	gene	30214931	.	0	ENSSSCG00000030631	ensembl
chr17	32455777	32455840	-0.101959	12	0.029	gene	32441695	.	0	ENSSSCG00000025340	ensembl
chr17	33491160	33491350	-0.108786	10	0.0065	gene	33372514	.	-109838	ENSSSCG00000007112	PAX1
chr17	34171554	34171888	-0.120588	12	0.0061	gene	34274132	.	102244	ENSSSCG00000007115	THBD
chr17	34276162	34276243	0.198993	10	3.7e-11	gene	34274132	.	0	ENSSSCG00000007115	THBD
chr17	34583142	34583702	-0.122895	10	0.0033	gene	34559976	.	-19398	ENSSSCG00000029889	CST3
chr17	35871062	35871230	0.122999	10	0.00013	gene	35851523	.	0	ENSSSCG00000007139	ADRA1D
chr17	37253186	37253369	-0.110881	10	4e-09	gene	37247008	.	0	ENSSSCG00000007171	EBF4
chr17	37450981	37451275	0.124296	10	4.5e-14	gene	37446326	.	0	ENSSSCG00000007173	IDH3B
chr17	38495117	38495190	0.296321	13	4.8e-14	gene	38470180	.	0	ENSSSCG00000007188	ensembl
chr17	39241226	39241336	0.135021	14	4.3e-14	gene	39268121	.	26785	ENSSSCG00000007202	TCF15
chr17	40153375	40153479	-0.133676	10	0.02	gene	40141201	.	-4682	ENSSSCG00000006992	ensembl
chr17	46043493	46043560	-0.186728	10	4.2e-08	gene	46039731	.	0	ENSSSCG00000030835	BLCAP
chr17	46043493	46043560	-0.186728	10	4.2e-08	gene	46043303	.	0	ENSSSCG00000007336	NNAT
chr17	47467540	47467678	-0.124277	10	0.011	gene	47245805	.	0	ENSSSCG00000007350	PPP1R16B
chr17	52679410	52679501	0.205437	10	2.7e-08	gene	52668111	.	0	ENSSSCG00000007379	WISP2
chr17	53672074	53672157	-0.129136	10	1.3e-05	gene	53671544	.	0	ENSSSCG00000007424	TNNC2
chr17	54361758	54362148	0.127882	11	0.0039	gene	54375771	.	13623	ENSSSCG00000007446	ensembl
chr17	54419216	54419292	0.101922	10	3.9e-14	gene	54424384	.	5092	ENSSSCG00000029293	ensembl
chr17	57405348	57405423	0.223258	10	9.4e-10	gene	57361964	.	0	ENSSSCG00000007462	DRK1
chr17	58537953	58538141	-0.116045	10	0.00028	gene	58503994	.	-21428	ENSSSCG00000030760	CH242-7P5.3
chr17	59261635	59261715	-0.180677	10	3.7e-10	gene	59183330	.	0	ENSSSCG00000007477	NFATC2
chr17	59917884	59918114	0.107735	13	3e-05	gene	59896677	.	0	ENSSSCG00000007481	ZFP64
chr17	60154516	60154594	0.163482	12	4.6e-14	gene	60008714	.	-126141	ENSSSCG00000030905	CH242-300K12.1
chr17	61126107	61126172	-0.12029	10	7.2e-05	gene	60735916	.	0	ENSSSCG00000007482	TSHZ2
chr17	61208225	61208358	0.29759	10	1.5e-10	gene	60735916	.	0	ENSSSCG00000007482	TSHZ2
chr17	64929927	64930189	0.139007	10	4.9e-06	gene	64916086	.	0	ENSSSCG00000007503	RAE1
chr17	64964317	64964785	-0.152237	10	7.1e-05	gene	64947371	.	-2106	ENSSSCG00000007504	RNPC1
chr17	65001368	65001557	0.115244	10	0.00025	gene	65024463	.	22906	ENSSSCG00000007505	CTCFL
chr17	65101539	65101692	0.211865	10	6.8e-09	gene	65094783	.	-789	ENSSSCG00000007507	PCK1
chr17	65160399	65160667	0.117663	14	0.0027	gene	65159876	.	0	ENSSSCG00000007509	TMEPAI
chr17	65173829	65173916	0.130514	10	0.0006	gene	65159876	.	0	ENSSSCG00000007509	TMEPAI
chr17	65194570	65194669	0.163543	12	8.7e-06	gene	65159876	.	0	ENSSSCG00000007509	TMEPAI
chr17	65198180	65198452	0.193599	13	3.1e-06	gene	65159876	.	0	ENSSSCG00000007509	TMEPAI
chr17	65432244	65432350	0.141709	13	4.4e-06	gene	65584607	.	152257	ENSSSCG00000007510	C17H20ORF85
chr17	65460301	65460502	-0.129189	10	0.0017	gene	65584607	.	124105	ENSSSCG00000007510	C17H20ORF85
chr17	65481407	65481772	0.149951	12	4.2e-14	gene	65584607	.	102835	ENSSSCG00000007510	C17H20ORF85
chr17	65491603	65491695	-0.150575	10	1.7e-06	gene	65584607	.	92912	ENSSSCG00000007510	C17H20ORF85
chr17	65635045	65635366	0.18064	13	2e-05	gene	65636737	.	1371	ENSSSCG00000007511	C17H20ORF86
chr17	65890346	65890625	0.190899	14	7.1e-10	gene	65873038	.	-8183	ENSSSCG00000007515	APCDD1L
chr17	66002282	66002345	0.197535	10	1.3e-05	gene	66106714	.	104369	ENSSSCG00000007516	STX16
chr17	66017971	66018429	-0.127653	10	0.00012	gene	66106714	.	88285	ENSSSCG00000007516	STX16
chr17	66063818	66064381	-0.126741	16	5.7e-06	gene	66106714	.	42333	ENSSSCG00000007516	STX16
chr17	66072683	66072797	-0.136583	10	0.0015	gene	66106714	.	33917	ENSSSCG00000007516	STX16
chr17	66164345	66164709	0.175091	13	4.6e-14	gene	66142062	.	-6717	ENSSSCG00000007517	NPEPL1
chr17	66191631	66192033	-0.106229	12	0.025	gene	66142062	.	-34003	ENSSSCG00000007517	NPEPL1
chr17	66305477	66305732	-0.344749	10	4.6e-14	gene	66304009	.	0	ENSSSCG00000007520	GNAS
chr17	66320005	66320210	-0.182932	10	8.5e-09	gene	66304009	.	0	ENSSSCG00000007520	GNAS
chr17	66415269	66415449	0.129144	10	0.0013	gene	66304009	.	0	ENSSSCG00000007520	GNAS
chr17	66502663	66502765	0.12215	10	1.2e-07	gene	66499483	.	0	ENSSSCG00000007521	TH1L
chr17	66618049	66618248	0.10432	12	0.0008	gene	66545461	.	-62554	ENSSSCG00000007525	SLMO2
chr17	66695284	66695481	0.144283	10	1.3e-06	gene	66732653	.	37172	ENSSSCG00000007526	C17H20ORF174
chr17	66819607	66819781	0.181924	17	4.8e-14	gene	66732653	.	-17995	ENSSSCG00000007526	C17H20ORF174
chr17	66895948	66896343	-0.173673	10	9.4e-06	gene	66846229	.	-26861	ENSSSCG00000007527	EDN3
chr17	66896343	66896447	0.15634	12	3.5e-06	gene	66846229	.	-27256	ENSSSCG00000007527	EDN3
chr17	66903384	66903444	0.120857	10	9.5e-10	gene	66846229	.	-34297	ENSSSCG00000007527	EDN3
chr17	66909121	66909169	0.124124	10	0.0038	gene	66846229	.	-40034	ENSSSCG00000007527	EDN3
chr17	66990431	66990613	-0.143601	10	1.5e-10	gene	67046736	.	56123	ENSSSCG00000007528	PHACTR3
chr17	67491103	67491211	0.181253	10	6.1e-10	gene	67413623	.	-76339	ENSSSCG00000007531	FAM217B
chr17	68413707	68413808	-0.127101	10	7.6e-05	gene	68377894	.	-19246	ENSSSCG00000007537	ensembl
chr17	68569852	68570236	-0.182666	15	1.8e-10	gene	68635991	.	65755	ENSSSCG00000026826	U6
chr17	68581378	68581503	-0.195601	10	3e-07	gene	68635991	.	54488	ENSSSCG00000026826	U6
chr17	68585956	68586063	0.160218	10	3.9e-06	gene	68635991	.	49928	ENSSSCG00000026826	U6
chr17	68730494	68730595	-0.106274	10	0.0013	gene	68758114	.	27519	ENSSSCG00000028268	U6
chr17	68738045	68738551	0.15445	10	1.5e-08	gene	68758114	.	19563	ENSSSCG00000028268	U6
chr17	68739207	68739315	0.153688	10	1.4e-05	gene	68758114	.	18799	ENSSSCG00000028268	U6
chr17	68928745	68929059	0.13365	10	0.0064	gene	68895866	.	0	ENSSSCG00000025784	CDH4
chr17	68949239	68949523	-0.178053	12	1.5e-06	gene	68895866	.	0	ENSSSCG00000025784	CDH4
chr17	68965625	68965779	-0.14852	10	3e-05	gene	68895866	.	0	ENSSSCG00000025784	CDH4
chr17	69065332	69065621	0.152523	10	4.4e-14	gene	69075553	.	9932	ENSSSCG00000030630	PSMA7
chr17	69085648	69085795	0.202905	10	4.4e-08	gene	69083024	.	0	ENSSSCG00000026052	LSM14B
chr17	69168048	69168347	0.120593	13	0.0014	gene	69172955	.	4608	ENSSSCG00000021825	RPS21
chr17	69210495	69210837	0.180496	10	4.3e-05	gene	69190180	.	-12549	ENSSSCG00000007539	RBBP8NL
chr17	69224509	69224588	0.105788	10	0.0013	gene	69234796	.	10208	ENSSSCG00000007538	GATA5
chr17	69249393	69249599	0.173003	10	5.4e-07	gene	69234796	.	-5956	ENSSSCG00000007538	GATA5
chr17	69303392	69303594	0.142451	16	5.2e-10	gene	69285393	.	-17893	ENSSSCG00000019004	ssc-mir-1
chr17	69341238	69341422	-0.156646	10	1.3e-05	gene	69285393	.	-55739	ENSSSCG00000019004	ssc-mir-1
chr18	718463	718620	0.182323	10	4.7e-05	gene	663352	.	0	ENSSSCG00000016403	VIPR2
chr18	1057179	1057656	0.160318	12	0.00011	gene	1082448	.	24792	ENSSSCG00000026661	ensembl
chr18	1188925	1189162	-0.129279	10	0.00039	gene	1265487	.	76325	ENSSSCG00000025769	PTPRN2
chr18	1844737	1844845	-0.120625	10	6e-05	gene	1843165	.	0	ENSSSCG00000016414	RNF32
chr18	2074721	2074910	0.119831	10	7.5e-05	gene	1942515	.	-77687	ENSSSCG00000016412	ensembl
chr18	2297433	2297612	0.267604	10	3.5e-08	gene	1942515	.	-300399	ENSSSCG00000016412	ensembl
chr18	2303779	2303994	-0.153358	10	0.0002	gene	1942515	.	-306745	ENSSSCG00000016412	ensembl
chr18	2532121	2532234	0.146836	11	8.6e-05	gene	2664794	.	132560	ENSSSCG00000016416	SHH
chr18	2686804	2687175	-0.190517	19	3.3e-11	gene	2689188	.	2013	ENSSSCG00000016417	RBM33
chr18	2862005	2862171	0.154638	12	4.6e-14	gene	2896505	.	34334	ENSSSCG00000016420	INSIG1
chr18	2879862	2879963	-0.155342	10	0.00022	gene	2896505	.	16542	ENSSSCG00000016420	INSIG1
chr18	3113882	3113997	-0.166805	13	9.8e-05	gene	3151545	.	37548	ENSSSCG00000023549	ensembl
chr18	3313271	3313429	0.108851	12	0.00038	gene	3287930	.	0	ENSSSCG00000016423	DPP6
chr18	3432377	3432465	0.143812	10	0.0057	gene	3287930	.	0	ENSSSCG00000016423	DPP6
chr18	3446081	3446251	0.210427	15	8.6e-12	gene	3287930	.	0	ENSSSCG00000016423	DPP6
chr18	3557699	3558380	0.150653	12	0.00063	gene	3482384	.	0	ENSSSCG00000022007	ensembl
chr18	4245829	4246058	0.116024	10	4.6e-08	gene	4043041	.	-202261	ENSSSCG00000016424	ensembl
chr18	6393298	6393613	0.116912	12	1.6e-08	gene	6387987	.	0	ENSSSCG00000025737	IQCA1L
chr18	6468064	6468235	0.10394	10	0.028	gene	6444843	.	0	ENSSSCG00000025610	AGAP3
chr18	6580148	6580504	0.101539	25	1.5e-07	gene	6579251	.	0	ENSSSCG00000016450	NOS3
chr18	6686837	6686919	0.134302	10	0.001	gene	6650912	.	-29567	ENSSSCG00000016444	TMEM176B
chr18	7019484	7019745	0.12143	10	0.005	gene	7018806	.	0	ENSSSCG00000016457	TAS2R41
chr18	10591046	10591105	0.180163	12	6.3e-08	gene	10581478	.	0	ENSSSCG00000026733	ensembl
chr18	12405611	12405777	0.102203	10	0.00027	gene	12205295	.	-73180	ENSSSCG00000016520	CREB3L2
chr18	14307213	14307595	0.100235	12	0.00018	gene	14307713	.	118	ENSSSCG00000027601	FAM180A
chr18	14950483	14950582	-0.101402	12	0.02	gene	14940691	.	0	ENSSSCG00000016530	TMEM140
chr18	15628881	15629130	-0.150595	10	0.00028	gene	15628406	.	0	ENSSSCG00000016540	ensembl
chr18	17086326	17086576	0.119118	10	4.2e-14	gene	17086302	.	0	ENSSSCG00000016545	CHCHD3
chr18	17736239	17736328	0.190344	10	2.1e-05	gene	17086302	.	-325301	ENSSSCG00000016545	CHCHD3
chr18	18568965	18569351	0.104379	11	0.00015	gene	18531185	.	0	ENSSSCG00000016548	PODXL
chr18	19341251	19341591	-0.145544	14	0.0016	gene	19327494	.	0	ENSSSCG00000016554	MEST
chr18	20026365	20026637	-0.13895	10	3.8e-13	gene	20030651	.	4014	ENSSSCG00000018417	ssc-mir-183
chr18	20026912	20027297	0.107101	10	4.1e-14	gene	20030651	.	3354	ENSSSCG00000018417	ssc-mir-183
chr18	20759022	20759105	0.118142	10	6.7e-14	gene	20747732	.	0	ENSSSCG00000016573	IRF5_TV1
chr18	21224161	21224286	-0.145137	11	1.8e-05	gene	21201786	.	-19491	ENSSSCG00000016588	OB
chr18	30836966	30837059	-0.133307	16	0.18	gene	30791212	.	0	ENSSSCG00000016628	WNT2
chr18	36256811	36256915	-0.154597	10	9.6e-07	gene	36256530	.	0	ENSSSCG00000025602	ensembl
chr18	42462947	42462993	0.108314	10	4.2e-14	gene	42467104	.	4111	ENSSSCG00000016662	TBX20
chr18	42466572	42467017	0.16604	17	4.2e-14	gene	42467104	.	87	ENSSSCG00000016662	TBX20
chr18	46335567	46335623	0.111024	13	5e-14	gene	46232764	.	-10350	ENSSSCG00000016672	PAC1
chr18	47635314	47635494	-0.177341	10	2.7e-10	gene	47596367	.	0	ENSSSCG00000016687	CHN2
chr18	48134014	48134107	-0.102341	10	9.3e-06	gene	48131854	.	0	ENSSSCG00000016689	TRIL
chr18	49235247	49235388	0.122325	10	0.00026	gene	49277462	.	42074	ENSSSCG00000016691	JAZF1
chr18	50021302	50021390	0.128087	10	4.5e-14	gene	50021760	.	370	ENSSSCG00000016698	HOXA11
chr18	50093094	50093152	0.113764	10	3.9e-12	gene	50096056	.	2904	ENSSSCG00000016705	HOXA3
chr18	50100035	50100239	0.173702	12	9.9e-07	gene	50096056	.	-334	ENSSSCG00000016705	HOXA3
chr18	50104440	50104529	0.112091	10	4.3e-14	gene	50104201	.	0	ENSSSCG00000016706	HOXA2
chr18	50817283	50817578	-0.116169	10	1.6e-12	gene	50840315	.	22737	ENSSSCG00000016709	SNX10
chr18	53672024	53672106	0.193328	10	3e-13	gene	53694289	.	22183	ENSSSCG00000016725	TNS3
chr18	53716582	53716932	0.120007	10	0.018	gene	53694289	.	0	ENSSSCG00000016725	TNS3
chr18	53754895	53754972	0.226586	10	4.4e-14	gene	53694289	.	0	ENSSSCG00000016725	TNS3
chr18	53807722	53808403	0.184687	11	1.8e-06	gene	53694289	.	0	ENSSSCG00000016725	TNS3
chr18	55197916	55197950	-0.146792	10	0.00014	gene	55197782	.	0	ENSSSCG00000016732	ensembl
chr18	55259528	55259718	-0.134149	10	3e-08	gene	55227250	.	0	ENSSSCG00000016734	CCM2
chr18	55318825	55318899	0.106873	10	0.00027	gene	55305335	.	-3936	ENSSSCG00000016738	H2AFZ
chr18	55755363	55755494	0.187461	10	1.3e-12	gene	55661632	.	-24059	ENSSSCG00000016747	NUDCD3
chr18	55889772	55889991	0.14353	10	0.00035	gene	55903102	.	13111	ENSSSCG00000016751	GCK
chr18	57818299	57818511	-0.1178	12	0.0022	gene	57791952	.	-13954	ENSSSCG00000016763	ensembl
chr18	57823571	57823609	0.204627	10	0.093	gene	57791952	.	-19226	ENSSSCG00000016763	ensembl
chr18	59757575	59757666	0.101204	10	0.0063	gene	59601836	.	-61498	ENSSSCG00000016769	CDK13
chr18	59799229	59799529	-0.128254	14	1.6e-05	gene	59836330	.	36801	ENSSSCG00000026247	U6
chr18	59851394	59851592	-0.118488	10	5.5e-06	gene	59836330	.	-14959	ENSSSCG00000026247	U6
chr18	60030630	60030695	0.17968	10	3e-06	gene	59931729	.	-92618	ENSSSCG00000030497	YAE1D1
chr18	60393895	60394075	-0.168644	10	1.1e-06	gene	60291729	.	-101994	ENSSSCG00000024471	ensembl
chr18	60439797	60439883	-0.14561	10	0.0017	gene	60565755	.	125872	ENSSSCG00000016772	ensembl
chr18	60572400	60572557	-0.230186	10	4.4e-09	gene	60565755	.	0	ENSSSCG00000016772	ensembl
chr18	60758323	60758455	0.129194	12	4.7e-14	gene	60758338	.	0	ENSSSCG00000016773	ZNF282
chr18	60933032	60933107	-0.157665	10	9e-10	gene	60941839	.	8732	ENSSSCG00000016775	ZNF777
chr2	23349	23614	0.10421	10	2.8e-07	gene	39211	.	15597	ENSSSCG00000012835	MUC6
chr2	71196	71244	-0.134064	12	1.1e-05	gene	49279	.	0	ENSSSCG00000012836	AP2A2
chr2	80066	80228	0.136526	11	3.4e-06	gene	49279	.	0	ENSSSCG00000012836	AP2A2
chr2	112694	113019	0.147974	10	0.00046	gene	103389	.	0	ENSSSCG00000012837	CHID1
chr2	128767	129308	0.129858	14	4.4e-05	gene	123388	.	0	ENSSSCG00000012838	TSPAN4
chr2	155847	155970	0.130759	10	0.0012	gene	156291	.	321	ENSSSCG00000012841	ATGL
chr2	179756	179963	0.20621	10	5e-08	gene	177464	.	0	ENSSSCG00000012844	SLC25A22
chr2	228422	228675	-0.147439	10	0.00031	gene	220370	.	0	ENSSSCG00000012848	EPS8L2
chr2	306381	306651	0.273904	10	9.2e-10	gene	299390	.	0	ENSSSCG00000029723	PHRF1
chr2	322230	322347	0.165106	12	7e-05	gene	299390	.	0	ENSSSCG00000029723	PHRF1
chr2	501869	502107	0.103791	12	3.2e-06	gene	494866	.	0	ENSSSCG00000012857	CARS
chr2	526774	527046	0.141103	12	2.7e-08	gene	494866	.	-2669	ENSSSCG00000012857	CARS
chr2	577695	577941	0.215067	10	3.3e-05	gene	550279	.	0	ENSSSCG00000012862	OSBPL5
chr2	602226	602317	0.126078	13	5e-13	gene	607387	.	5070	ENSSSCG00000012855	SLC22A18
chr2	1083002	1083114	-0.164978	10	7e-05	gene	1051307	.	-11129	ENSSSCG00000022736	ensembl
chr2	1089853	1089985	0.120595	10	0.0039	gene	1051307	.	-17980	ENSSSCG00000022736	ensembl
chr2	1230526	1230604	-0.139971	10	0.00021	gene	1228857	.	0	ENSSSCG00000012864	ensembl
chr2	1234297	1234479	0.14457	10	1.8e-06	gene	1228857	.	0	ENSSSCG00000012864	ensembl
chr2	1479938	1480045	-0.16063	10	0.00067	gene	1469314	.	-2345	ENSSSCG00000022579	PPFIA1
chr2	1600217	1600280	0.11995	10	1e-05	gene	1575575	.	0	ENSSSCG00000024158	ensembl
chr2	1770908	1771300	0.140533	10	0.0007	gene	1866961	.	95661	ENSSSCG00000012869	ensembl
chr2	1800434	1800614	-0.129516	13	9e-07	gene	1866961	.	66347	ENSSSCG00000012869	ensembl
chr2	2036279	2036765	0.244924	10	1.4e-10	gene	2060948	.	24183	ENSSSCG00000012871	FGF19
chr2	2184902	2185159	0.193183	10	1.1e-06	gene	2095043	.	-81798	ENSSSCG00000012874	ORAOV1
chr2	2202695	2202867	0.199899	11	3.4e-07	gene	2095043	.	-99591	ENSSSCG00000012874	ORAOV1
chr2	2563160	2563472	-0.151978	15	2.6e-05	gene	2708675	.	145203	ENSSSCG00000012875	TPCN2
chr2	2607165	2607357	0.109619	10	0.0017	gene	2708675	.	101318	ENSSSCG00000012875	TPCN2
chr2	2804128	2804475	-0.103048	10	0.084	gene	2815220	.	10745	ENSSSCG00000012880	CPT1A
chr2	3429735	3430290	0.193718	16	8.1e-09	gene	3416545	.	0	ENSSSCG00000012889	CHKA
chr2	3448644	3448719	0.109566	10	0.00022	gene	3416545	.	0	ENSSSCG00000012889	CHKA
chr2	3467510	3467585	-0.175456	12	7.7e-11	gene	3416545	.	0	ENSSSCG00000012889	CHKA
chr2	3775733	3775814	-0.120195	10	4.4e-14	gene	3775765	.	0	ENSSSCG00000012905	TMEM134
chr2	3970208	3970756	-0.126028	10	0.0014	gene	3968534	.	0	ENSSSCG00000027956	SSH3
chr2	4030538	4030637	-0.158702	10	0.00026	gene	4021430	.	0	ENSSSCG00000029637	KDM2A
chr2	4247811	4247916	-0.204328	10	4.9e-14	gene	4233085	.	-9215	ENSSSCG00000022726	RHOD
chr2	4381899	4382121	0.127642	15	8.7e-07	gene	4385769	.	3648	ENSSSCG00000024837	SYT12
chr2	4408969	4409356	-0.112175	10	0.002	gene	4385769	.	0	ENSSSCG00000024837	SYT12
chr2	4585662	4585871	0.149378	12	1.5e-08	gene	4576317	.	0	ENSSSCG00000012925	ensembl
chr2	4589842	4589984	0.109842	10	0.00076	gene	4576317	.	-3900	ENSSSCG00000012925	ensembl
chr2	4866445	4866569	0.112104	10	0.54	gene	4864531	.	0	ENSSSCG00000012933	CCDC87
chr2	5147680	5147763	0.15856	10	1.2e-06	gene	5146889	.	0	ENSSSCG00000029949	CD248
chr2	5147780	5147905	-0.224635	10	5.5e-08	gene	5146889	.	0	ENSSSCG00000029949	CD248
chr2	5303576	5303658	-0.171017	10	0.00029	gene	5351240	.	47582	ENSSSCG00000012957	SF3B2
chr2	5337713	5337864	-0.116588	14	2.3e-09	gene	5351240	.	13376	ENSSSCG00000012957	SF3B2
chr2	5559678	5559751	0.113808	13	4.6e-14	gene	5558977	.	0	ENSSSCG00000012971	EFEMP2
chr2	5570176	5570322	0.146333	10	3.3e-07	gene	5558977	.	0	ENSSSCG00000012971	EFEMP2
chr2	5570176	5570322	0.146333	10	3.3e-07	gene	5565606	.	0	ENSSSCG00000012973	MUS81
chr2	5851617	5851735	-0.183464	10	3.3e-06	gene	5840778	.	0	ENSSSCG00000012985	LTBP3
chr2	5855201	5855295	-0.103275	12	0.0039	gene	5840778	.	0	ENSSSCG00000012985	LTBP3
chr2	5873981	5874087	0.164752	16	3.7e-06	gene	5865073	.	0	ENSSSCG00000012988	EHBP1L1
chr2	6054670	6054776	0.112079	14	0.0012	gene	6054435	.	0	ENSSSCG00000012997	POLA2
chr2	6081864	6081897	0.13831	10	0.00029	gene	6054435	.	-73	ENSSSCG00000012997	POLA2
chr2	6473466	6473855	0.103142	20	1.7e-12	gene	6460653	.	0	ENSSSCG00000013018	CDC42BPG
chr2	6496211	6496264	0.132541	10	0.0018	gene	6490721	.	0	ENSSSCG00000013019	MEN1
chr2	6505915	6506218	-0.12403	10	0.003	gene	6497805	.	0	ENSSSCG00000013020	MAP4K2
chr2	6629091	6629317	0.186859	13	2.6e-06	gene	6587432	.	0	ENSSSCG00000013024	NRXN2
chr2	6635689	6635929	0.152754	15	5.1e-08	gene	6587432	.	0	ENSSSCG00000013024	NRXN2
chr2	6798998	6799152	0.110408	10	0.0046	gene	6777940	.	-7539	ENSSSCG00000020831	SLC22A11
chr2	6868355	6868464	0.162909	10	6.8e-13	gene	6867951	.	0	ENSSSCG00000013028	ESRRA
chr2	6868355	6868464	0.162909	10	6.8e-13	gene	6868094	.	0	ENSSSCG00000013029	TRMT112
chr2	7106347	7106413	-0.103097	12	0.81	gene	7054730	.	0	ENSSSCG00000013043	MACROD1
chr2	7124065	7124395	0.103095	10	0.0022	gene	7054730	.	0	ENSSSCG00000013043	MACROD1
chr2	8152662	8152764	0.143653	10	0.00049	gene	8152459	.	0	ENSSSCG00000023571	POAT1-1
chr2	8228845	8229202	0.166715	10	1e-09	gene	8210976	.	-3557	ENSSSCG00000024545	CHRM1
chr2	8319664	8320060	-0.167347	10	0.00062	gene	8315196	.	0	ENSSSCG00000022866	NXF1
chr2	8331870	8331918	0.110983	10	1.2e-11	gene	8327314	.	0	ENSSSCG00000021431	TMEM223
chr2	8331870	8331918	0.110983	10	1.2e-11	gene	8331400	.	0	ENSSSCG00000020665	TAF6L
chr2	8482814	8482898	0.225142	15	4.3e-14	gene	8472959	.	0	ENSSSCG00000013061	EML3
chr2	9134130	9134221	-0.185891	10	1.8e-07	gene	9119389	.	0	ENSSSCG00000013072	FADS2
chr2	9254867	9254933	0.231628	16	7.2e-14	gene	9247472	.	0	ENSSSCG00000024015	FADS1
chr2	9568779	9568826	-0.139443	10	0.00015	gene	9568403	.	0	ENSSSCG00000013088	LRRC10B
chr2	9718773	9718855	0.126356	12	4.6e-14	gene	9718645	.	0	ENSSSCG00000013094	DDB1
chr2	12111843	12111920	0.1554	10	2.7e-06	gene	12110928	.	0	ENSSSCG00000013152	ensembl
chr2	16111691	16112112	0.110971	10	9.9e-07	gene	16099993	.	-929	ENSSSCG00000030610	ensembl
chr2	16471443	16471512	0.205985	10	4.6e-06	gene	16454602	.	0	ENSSSCG00000013236	MYBPC3
chr2	17568554	17568952	-0.194371	12	1.6e-07	gene	17530359	.	-3605	ENSSSCG00000013263	CREB3L1
chr2	17902327	17902490	0.153188	12	0.034	gene	17893141	.	0	ENSSSCG00000013270	CRY2
chr2	17950336	17950430	0.16919	10	1.2e-05	gene	17939949	.	0	ENSSSCG00000013269	MAPK8IP1
chr2	18596843	18596871	-0.152431	12	4.4e-09	gene	18596996	.	125	ENSSSCG00000013275	SYT13
chr2	19376471	19376744	-0.12926	14	1.8e-09	gene	19405673	.	28929	ENSSSCG00000020526	U5
chr2	29648788	29649001	-0.115866	10	2.4e-05	gene	29617747	.	0	ENSSSCG00000013311	KIAA1549L
chr2	30901417	30901582	-0.113538	10	0.56	gene	30902193	.	611	ENSSSCG00000013316	WT1
chr2	30906359	30906549	-0.114541	10	0.0085	gene	30902193	.	0	ENSSSCG00000013316	WT1
chr2	30953864	30954075	0.111463	10	0.004	gene	30902193	.	-8572	ENSSSCG00000013316	WT1
chr2	31478388	31478447	0.110178	10	2.3e-06	gene	31485151	.	6704	ENSSSCG00000013320	PAX6
chr2	31480557	31480937	-0.128777	16	1.7e-09	gene	31485151	.	4214	ENSSSCG00000013320	PAX6
chr2	42840487	42840664	0.22067	10	3e-06	gene	42817630	.	-22731	ENSSSCG00000018819	SNORA1
chr2	43898224	43898292	0.111422	10	1.2e-09	gene	43898277	.	0	ENSSSCG00000013366	LDHA
chr2	55211732	55211788	0.1487	10	1.5e-05	gene	55197471	.	0	ENSSSCG00000013978	ZNF672
chr2	58286009	58286281	0.116001	12	0.0014	gene	58286057	.	0	ENSSSCG00000013937	TSSK6
chr2	58562937	58563050	-0.150288	23	1.1e-09	gene	58562359	.	0	ENSSSCG00000013928	ensembl
chr2	58806367	58806691	0.251526	10	7.9e-10	gene	58815802	.	9111	ENSSSCG00000013916	COMP
chr2	59343736	59343777	-0.135534	10	4.6e-10	gene	59339281	.	0	ENSSSCG00000013893	ARRDC2
chr2	59809672	59809767	0.182439	12	1.6e-07	gene	59809063	.	0	ENSSSCG00000013883	GLT25D1
chr2	60199835	60199956	0.130182	10	4.1e-14	gene	60199865	.	0	ENSSSCG00000013869	CPAMD8
chr2	60300914	60301006	-0.124022	14	9.6e-07	gene	60199865	.	0	ENSSSCG00000013869	CPAMD8
chr2	60549233	60549320	-0.141805	12	0.029	gene	60549159	.	0	ENSSSCG00000013863	C2H19orf42
chr2	60624003	60624064	-0.146827	13	1.5e-11	gene	60617975	.	0	ENSSSCG00000013862	ensembl
chr2	60649859	60650200	-0.104706	10	5.5e-05	gene	60649506	.	0	ENSSSCG00000013860	CHERP
chr2	62167500	62167557	0.10695	10	4.8e-08	gene	62160330	.	0	ENSSSCG00000013833	SLC1A6
chr2	65555089	65555170	0.121646	10	7.3e-09	gene	65553658	.	-1336	ENSSSCG00000019548	ssc-mir-181c
chr2	65921200	65921252	-0.157173	10	0.00061	gene	65921412	.	160	ENSSSCG00000013754	CACNA1A
chr2	66319203	66319439	-0.264944	10	1.2e-09	gene	66317463	.	0	ENSSSCG00000013743	ensembl
chr2	66445574	66445735	0.117314	14	0.00012	gene	66437687	.	0	ENSSSCG00000013732	MAST1
chr2	66446397	66446457	-0.102286	15	2.3e-05	gene	66437687	.	0	ENSSSCG00000013732	MAST1
chr2	66474733	66474773	0.219982	10	2.1e-06	gene	66472341	.	0	ENSSSCG00000013733	BEST2
chr2	66716352	66716533	0.11792	10	3.9e-06	gene	66706854	.	0	ENSSSCG00000013720	ensembl
chr2	66820920	66821219	-0.132403	12	2.3e-06	gene	66776801	.	0	ENSSSCG00000029347	ZNF14
chr2	69163206	69163534	-0.187654	13	9.4e-09	gene	69156853	.	0	ENSSSCG00000013667	COL5A3
chr2	69384042	69384164	-0.186554	10	0.34	gene	69377718	.	0	ENSSSCG00000013658	S1PR2
chr2	70206107	70206209	0.117544	10	3.9e-08	gene	70193418	.	0	ENSSSCG00000030900	LDLR
chr2	70348882	70349109	-0.116499	15	0.15	gene	70332816	.	0	ENSSSCG00000013627	PRKCSH
chr2	71166169	71166293	0.114215	10	0.34	gene	71172276	.	5983	ENSSSCG00000024810	PRAM1
chr2	71310786	71310870	0.274231	10	4.6e-14	gene	71305328	.	0	ENSSSCG00000013598	KANK3
chr2	71311190	71311250	0.183434	12	3.8e-14	gene	71305328	.	0	ENSSSCG00000013598	KANK3
chr2	71447466	71447572	0.12013	10	1.2e-08	gene	71403986	.	0	ENSSSCG00000013595	LASS4
chr2	72690904	72691151	0.152029	14	2e-05	gene	72685806	.	0	ENSSSCG00000013554	ensembl
chr2	73351233	73351475	0.100843	10	0.0054	gene	73345632	.	0	ENSSSCG00000013534	MLLT1
chr2	74355862	74356543	0.143989	10	1.1e-06	gene	74357680	.	1137	ENSSSCG00000028612	ensembl
chr2	74788194	74788260	0.114146	12	0.0086	gene	74792835	.	4575	ENSSSCG00000013514	LRG1
chr2	75062556	75062942	0.131353	10	0.00019	gene	75063076	.	134	ENSSSCG00000013496	SIRT6
chr2	75063257	75063325	0.205409	10	4.3e-14	gene	75063076	.	0	ENSSSCG00000013496	SIRT6
chr2	75529047	75529133	0.153376	12	8.3e-05	gene	75521565	.	0	ENSSSCG00000013492	APBA3
chr2	75666607	75666681	-0.143114	12	0.84	gene	75568727	.	-51457	ENSSSCG00000013490	ensembl
chr2	75675185	75675534	0.118096	10	1.2e-06	gene	75722686	.	47152	ENSSSCG00000013480	SMIM24
chr2	75868126	75868275	0.194745	10	4.8e-14	gene	75893470	.	25195	ENSSSCG00000013475	NCLN
chr2	76071311	76071843	-0.106616	10	3.2e-05	gene	76070800	.	0	ENSSSCG00000029279	GNA11
chr2	77379807	77379903	-0.106211	10	2.5e-08	gene	77378827	.	0	ENSSSCG00000013439	ONECUT3
chr2	77524367	77524516	-0.177074	17	1.2e-10	gene	77518436	.	0	ENSSSCG00000013420	GPR54
chr2	77688597	77688743	-0.137576	12	0.00048	gene	77676872	.	0	ENSSSCG00000030042	SBNO2
chr2	77923040	77923268	0.236539	11	8.7e-07	gene	77897990	.	0	ENSSSCG00000023329	APC2
chr2	80443278	80443414	-0.12036	10	0.00014	gene	80384891	.	-17	ENSSSCG00000014019	MAML1
chr2	80845820	80846101	0.125539	14	0.00055	gene	80749844	.	0	ENSSSCG00000024043	ADAMTS2
chr2	81224526	81224700	0.168591	12	9.9e-05	gene	81214581	.	-6279	ENSSSCG00000029569	PROP1
chr2	82493093	82493198	-0.100628	10	0.021	gene	82492696	.	0	ENSSSCG00000022508	RAP80
chr2	83524038	83524210	-0.226329	10	3.4e-12	gene	83529780	.	5570	ENSSSCG00000029096	HRH2
chr2	87349946	87350052	0.150667	10	0.00052	gene	87348863	.	0	ENSSSCG00000014091	F2RL1
chr2	87565724	87565804	0.160934	16	4e-14	gene	87565441	.	0	ENSSSCG00000014095	ZBED3
chr2	88136628	88136908	0.106275	10	4.6e-14	gene	88136874	.	0	ENSSSCG00000014099	OTP
chr2	96864737	96864826	-0.117913	10	0.032	gene	96864357	.	0	ENSSSCG00000014145	COX7C
chr2	100115985	100116076	0.179407	10	0.00034	gene	100128461	.	12385	ENSSSCG00000024741	ensembl
chr2	100160531	100160609	-0.10376	10	0.0014	gene	100131694	.	0	ENSSSCG00000023484	ensembl
chr2	100162423	100162573	-0.120036	10	0.0015	gene	100131694	.	0	ENSSSCG00000023484	ensembl
chr2	103856665	103856804	0.216895	10	2.7e-11	gene	103838947	.	-7796	ENSSSCG00000014157	NR2F1
chr2	120875821	120875963	0.10372	10	0.0047	gene	120830523	.	-30077	ENSSSCG00000014202	STARD4
chr2	129696053	129696129	-0.102485	12	4e-14	gene	129759020	.	62891	ENSSSCG00000019134	7SK
chr2	137112967	137113038	-0.124064	10	4.5e-05	gene	137112357	.	0	ENSSSCG00000014257	SLC27A6
chr2	140252341	140252412	0.143091	15	4.9e-14	gene	140229794	.	0	ENSSSCG00000014277	IRF1
chr2	140608987	140609050	0.143226	10	4.4e-14	gene	140608193	.	0	ENSSSCG00000014286	SOWAHA
chr2	142833855	142834087	-0.113522	10	0.04	gene	142676614	.	-137839	ENSSSCG00000026106	TXNDC15
chr2	142871943	142872133	0.152363	10	4e-07	gene	142676614	.	-175927	ENSSSCG00000026106	TXNDC15
chr2	143177420	143177660	0.1374	11	3.2e-05	gene	143054435	.	-43704	ENSSSCG00000014307	H2AFY
chr2	145255061	145255250	-0.128308	12	1.8e-07	gene	145357374	.	102124	ENSSSCG00000014321	KLHL3
chr2	145901053	145901173	0.124202	10	4.5e-14	gene	145901081	.	0	ENSSSCG00000014326	KIF20A
chr2	146440679	146440751	-0.135839	10	0.0064	gene	146440622	.	0	ENSSSCG00000014339	CTNNA1
chr2	147113547	147113691	-0.107329	18	1.1e-05	gene	147112697	.	0	ENSSSCG00000014347	PROB1
chr2	147382828	147382869	0.18243	10	8.2e-08	gene	147424679	.	41810	ENSSSCG00000026374	UBE2D2
chr2	147653538	147654027	0.180754	25	4.2e-14	gene	147648534	.	-292	ENSSSCG00000025040	NRG2
chr2	147913348	147913433	-0.254802	10	3.4e-09	gene	147857842	.	0	ENSSSCG00000014361	CYSTM1
chr2	148081299	148081733	0.142459	10	0.0076	gene	148075312	.	0	ENSSSCG00000014363	SLC4A9
chr2	148577740	148577814	-0.114463	10	0.051	gene	148577006	.	0	ENSSSCG00000029281	ensembl
chr2	149232066	149232285	0.133578	10	0.001	gene	149225821	.	-3351	ENSSSCG00000024762	PCDHGB4
chr2	149762552	149762655	-0.1226	10	1.1e-07	gene	149752166	.	0	ENSSSCG00000014395	PCDH12
chr2	149765482	149765706	0.148143	10	0.00058	gene	149752166	.	0	ENSSSCG00000014395	PCDH12
chr2	150230237	150230516	-0.135991	10	6e-05	gene	150153326	.	-76801	ENSSSCG00000020485	U5
chr2	151009563	151009792	-0.147456	10	1.2e-06	gene	151054873	.	45081	ENSSSCG00000014401	NR3C1
chr2	154703699	154703885	0.110926	10	4.6e-14	gene	154430378	.	0	ENSSSCG00000028976	PPP2R2B
chr2	156314329	156314500	0.178626	10	1.9e-05	gene	156314474	.	0	ENSSSCG00000014426	SPINK9
chr2	156457152	156457239	0.246946	10	4.2e-08	gene	156451710	.	0	ENSSSCG00000014428	HTR4
chr2	157251885	157252000	0.131703	12	0.0015	gene	157208702	.	0	ENSSSCG00000014431	AFAP1L1
chr2	157277124	157277268	-0.15418	10	1	gene	157276623	.	0	ENSSSCG00000014432	GRPEL2
chr2	157326564	157326904	0.154254	13	9.4e-09	gene	157307147	.	-8929	ENSSSCG00000014434	IL17B
chr2	157337899	157338133	0.146107	16	6e-13	gene	157344738	.	6605	ENSSSCG00000019165	ssc-mir-143
chr2	157341715	157341819	0.20692	12	3.1e-13	gene	157344738	.	2919	ENSSSCG00000019165	ssc-mir-143
chr2	157369335	157369531	-0.105717	10	0.00045	gene	157388251	.	18720	ENSSSCG00000014435	CSNK1A1
chr2	157517622	157517854	0.107898	10	0.0021	gene	157445243	.	-15970	ENSSSCG00000014436	ARHGEF37
chr2	157613138	157613355	0.286587	10	2.2e-09	gene	157640353	.	26998	ENSSSCG00000018701	ssc-mir-378-1
chr2	157640526	157640576	-0.108382	10	0.032	gene	157640353	.	-95	ENSSSCG00000018701	ssc-mir-378-1
chr2	157658418	157658645	0.150195	12	5.1e-07	gene	157640353	.	-17987	ENSSSCG00000018701	ssc-mir-378-1
chr2	157677521	157677736	0.273818	13	4.2e-14	gene	157708576	.	30840	ENSSSCG00000014437	PPARGC1B
chr2	157683104	157683215	0.153422	13	4.5e-10	gene	157708576	.	25361	ENSSSCG00000014437	PPARGC1B
chr2	157695950	157696120	0.239689	10	4.5e-14	gene	157708576	.	12456	ENSSSCG00000014437	PPARGC1B
chr2	157701817	157702012	-0.190755	10	0.17	gene	157708576	.	6564	ENSSSCG00000014437	PPARGC1B
chr2	157706773	157706799	0.149721	12	7.8e-14	gene	157708576	.	1777	ENSSSCG00000014437	PPARGC1B
chr2	157789323	157789474	0.109679	10	0.0024	gene	157742440	.	0	ENSSSCG00000014438	PDE6A
chr2	157797934	157798074	0.200152	12	2.3e-10	gene	157742440	.	0	ENSSSCG00000014438	PDE6A
chr2	157801443	157801679	0.271222	15	4.9e-14	gene	157742440	.	-1337	ENSSSCG00000014438	PDE6A
chr2	157806283	157806566	0.245634	20	4.3e-14	gene	157807083	.	517	ENSSSCG00000014440	ensembl
chr2	158076354	158076424	0.105879	10	5.6e-05	gene	157910126	.	0	ENSSSCG00000014442	PDGFRB
chr2	158332929	158332962	0.264079	10	4.2e-14	gene	158310614	.	-4574	ENSSSCG00000014447	ensembl
chr3	15124	15378	0.143694	10	0.00042	gene	112279	.	96901	ENSSSCG00000020813	ensembl
chr3	162554	162574	0.124036	10	0.0015	gene	154800	.	0	ENSSSCG00000007541	PDGFA
chr3	187439	187647	-0.159024	10	8.6e-06	gene	190898	.	3251	ENSSSCG00000007542	ensembl
chr3	191403	191501	-0.258958	10	9.4e-09	gene	190898	.	0	ENSSSCG00000007542	ensembl
chr3	198642	198749	0.135688	10	0.01	gene	190898	.	0	ENSSSCG00000007542	ensembl
chr3	731848	731918	-0.153102	10	2.9e-06	gene	723521	.	0	ENSSSCG00000007546	C7orf50
chr3	740397	740492	-0.181254	10	2.5e-05	gene	723521	.	0	ENSSSCG00000007546	C7orf50
chr3	813642	813695	-0.162177	10	1.3e-09	gene	809111	.	-3777	ENSSSCG00000007551	GPR146
chr3	834439	834593	0.155066	10	6.3e-06	gene	828571	.	-1305	ENSSSCG00000026422	GPER1
chr3	962880	963018	0.116581	10	4.2e-14	gene	913027	.	-45426	ENSSSCG00000007555	UNCX
chr3	1026484	1026852	-0.111909	10	0.0065	gene	1066675	.	39823	ENSSSCG00000007557	MICALL2
chr3	1070400	1070913	0.170676	10	5.5e-07	gene	1066675	.	0	ENSSSCG00000007557	MICALL2
chr3	1158374	1158664	0.187434	18	8.9e-10	gene	1152521	.	0	ENSSSCG00000007560	TMEM184A
chr3	1188704	1188790	-0.165914	10	0.0016	gene	1167385	.	-19797	ENSSSCG00000007556	PSMG3
chr3	1447560	1447981	0.117879	10	0.00031	gene	1422526	.	-22569	ENSSSCG00000030485	ELFN1
chr3	1451107	1451643	-0.105625	14	0.0086	gene	1422526	.	-26116	ENSSSCG00000030485	ELFN1
chr3	1628253	1628428	0.153183	10	1.4e-07	gene	1530659	.	0	ENSSSCG00000024952	ensembl
chr3	1716236	1716363	0.104258	10	0.029	gene	1530659	.	0	ENSSSCG00000024952	ensembl
chr3	1728825	1728887	0.185231	14	4e-11	gene	1530659	.	0	ENSSSCG00000024952	ensembl
chr3	1767556	1767750	0.13306	10	7.3e-06	gene	1530659	.	0	ENSSSCG00000024952	ensembl
chr3	1796339	1796670	0.23372	10	6.6e-11	gene	1530659	.	-2753	ENSSSCG00000024952	ensembl
chr3	1994133	1994493	-0.203278	15	1.4e-12	gene	1963877	.	0	ENSSSCG00000023433	GNA12
chr3	2085448	2085654	0.146591	10	0.00052	gene	2109137	.	23483	ENSSSCG00000007563	BRAT1
chr3	2117237	2117436	-0.150543	10	3.8e-05	gene	2109137	.	0	ENSSSCG00000007563	BRAT1
chr3	2148232	2148393	0.261712	10	4.7e-14	gene	2124746	.	0	ENSSSCG00000007568	IQCE
chr3	2198966	2199058	0.11469	10	1.4e-05	gene	2173931	.	-868	ENSSSCG00000007565	TTYH3
chr3	2212854	2213082	0.153408	10	0.011	gene	2208308	.	0	ENSSSCG00000007572	LFNG
chr3	2241504	2241811	0.142023	10	4.5e-14	gene	2250303	.	8492	ENSSSCG00000007569	GRIFIN
chr3	2273599	2273669	0.156274	10	1e-05	gene	2285326	.	11657	ENSSSCG00000007567	CHST12
chr3	2279285	2279547	0.155562	10	4.4e-09	gene	2285326	.	5779	ENSSSCG00000007567	CHST12
chr3	2286482	2286564	0.264902	10	7e-12	gene	2285326	.	0	ENSSSCG00000007567	CHST12
chr3	3172837	3173047	0.178807	10	4.5e-05	gene	3634288	.	461241	ENSSSCG00000007574	SDK1
chr3	3467998	3468350	0.170551	12	4.3e-06	gene	3634288	.	165938	ENSSSCG00000007574	SDK1
chr3	3692855	3693001	0.179525	10	3.8e-11	gene	3634288	.	0	ENSSSCG00000007574	SDK1
chr3	3716919	3717163	0.142922	12	1.1e-05	gene	3634288	.	0	ENSSSCG00000007574	SDK1
chr3	3763774	3764120	0.119994	11	4.6e-05	gene	3634288	.	0	ENSSSCG00000007574	SDK1
chr3	3926878	3926961	-0.132571	12	2.7e-08	gene	3634288	.	-102627	ENSSSCG00000007574	SDK1
chr3	4043087	4043228	-0.114332	10	5.8e-05	gene	4082607	.	39379	ENSSSCG00000028248	ensembl
chr3	4048911	4049180	0.102498	10	8.6e-06	gene	4082607	.	33427	ENSSSCG00000028248	ensembl
chr3	4223836	4223990	0.108893	10	7.2e-06	gene	4204875	.	0	ENSSSCG00000007576	FOXK1
chr3	4232413	4232642	0.152648	10	4.6e-10	gene	4204875	.	0	ENSSSCG00000007576	FOXK1
chr3	4237274	4237378	0.112653	16	2.6e-10	gene	4204875	.	0	ENSSSCG00000007576	FOXK1
chr3	4258776	4258843	0.221528	10	1.5e-10	gene	4204875	.	0	ENSSSCG00000007576	FOXK1
chr3	4287223	4287420	0.194191	12	2.5e-09	gene	4281221	.	0	ENSSSCG00000007577	AP5Z1
chr3	4451235	4451321	0.120422	10	1.8e-08	gene	4487104	.	35783	ENSSSCG00000007580	WIPI2
chr3	4464609	4464867	-0.152152	10	2.4e-05	gene	4487104	.	22237	ENSSSCG00000007580	WIPI2
chr3	4731811	4731880	-0.107095	13	0.21	gene	4729276	.	0	ENSSSCG00000007585	BETA-ACTIN
chr3	4737509	4737943	0.173696	16	2.1e-06	gene	4729276	.	-4856	ENSSSCG00000007585	BETA-ACTIN
chr3	5094528	5094881	0.108846	11	0.00088	gene	5091945	.	0	ENSSSCG00000007594	USP42
chr3	5218968	5219129	-0.119142	10	2.8e-10	gene	5209362	.	0	ENSSSCG00000007589	ensembl
chr3	5504056	5504156	0.109322	10	0.0087	gene	5439927	.	0	ENSSSCG00000007602	BAIAP2L1
chr3	5509738	5509976	-0.127206	10	8e-05	gene	5439927	.	0	ENSSSCG00000007602	BAIAP2L1
chr3	5534158	5534251	0.251219	10	6e-06	gene	5439927	.	0	ENSSSCG00000007602	BAIAP2L1
chr3	5858586	5858651	0.17552	10	1.9e-07	gene	5894936	.	36285	ENSSSCG00000007605	TMEM130
chr3	5876665	5877137	0.132596	11	0.046	gene	5894936	.	17799	ENSSSCG00000007605	TMEM130
chr3	6690949	6691333	-0.128595	11	0.0019	gene	6683311	.	0	ENSSSCG00000007622	ensembl
chr3	7127932	7128044	0.142157	10	0.0041	gene	7122226	.	0	ENSSSCG00000007642	AZGP1
chr3	7128127	7128187	-0.216504	10	3.9e-06	gene	7122226	.	0	ENSSSCG00000007642	AZGP1
chr3	7838096	7838148	-0.118181	10	0.83	gene	7837929	.	0	ENSSSCG00000007665	ensembl
chr3	7938998	7939082	0.191036	11	6.1e-09	gene	7934750	.	0	ENSSSCG00000007671	TFR2
chr3	8032621	8032671	0.103584	10	2.5e-05	gene	8032726	.	55	ENSSSCG00000007674	ZAN
chr3	8159147	8159215	-0.121171	10	4.6e-14	gene	8159350	.	135	ENSSSCG00000030303	ACHE
chr3	9010343	9010683	0.140688	15	0.00036	gene	8726942	.	-274414	ENSSSCG00000007680	MYL10
chr3	9366655	9366729	0.116911	10	0.0051	gene	9324578	.	0	ENSSSCG00000007681	ensembl
chr3	9506384	9506439	-0.138389	12	1.1e-06	gene	9505673	.	0	ENSSSCG00000021013	ensembl
chr3	9681184	9681245	-0.101927	10	6.6e-06	gene	9665416	.	0	ENSSSCG00000027890	ensembl
chr3	10061202	10061283	0.167795	10	4.7e-14	gene	10049289	.	-10278	ENSSSCG00000028568	HSPB1
chr3	10218366	10218521	0.117006	14	6.8e-07	gene	10227476	.	8955	ENSSSCG00000007700	HIP1
chr3	10335215	10335296	0.145498	10	0.0002	gene	10313357	.	0	ENSSSCG00000007705	ensembl
chr3	10715350	10715456	-0.111128	10	0.00017	gene	10715626	.	170	ENSSSCG00000021536	CLDN3
chr3	10730162	10730275	0.166467	10	5.7e-06	gene	10715626	.	-13914	ENSSSCG00000021536	CLDN3
chr3	10932423	10932799	0.168683	10	1.4e-05	gene	10929442	.	0	ENSSSCG00000025858	ensembl
chr3	11538951	11539039	0.143746	10	1.2e-13	gene	11538893	.	0	ENSSSCG00000007722	NCF1
chr3	17065114	17065170	-0.131065	10	1.4e-12	gene	17064654	.	0	ENSSSCG00000007743	CHCHD2
chr3	17485572	17485691	0.160384	10	4.4e-14	gene	17483209	.	0	ENSSSCG00000007764	ensembl
chr3	18260795	18260857	0.101162	12	2.4e-13	gene	18259505	.	0	ENSSSCG00000007797	ITGAL
chr3	19555693	19555848	-0.112864	10	0.0006	gene	19407804	.	-31627	ENSSSCG00000007814	KIAA0556
chr3	19697376	19697507	0.146496	10	0.052	gene	19681473	.	0	ENSSSCG00000007816	IL21R
chr3	19826930	19827022	-0.151227	15	2.3e-08	gene	19846364	.	19342	ENSSSCG00000007817	IL4R
chr3	20481861	20482103	0.110308	14	0.002	gene	20790981	.	308878	ENSSSCG00000019462	U6
chr3	23689661	23689859	0.175237	10	7.7e-05	gene	23699306	.	9447	ENSSSCG00000007837	HS3ST2
chr3	23891524	23891687	-0.101611	10	3e-06	gene	23699306	.	-81539	ENSSSCG00000007837	HS3ST2
chr3	26221664	26221886	-0.110526	10	0.009	gene	26172262	.	0	ENSSSCG00000026453	ACSM5
chr3	26221664	26221886	-0.110526	10	0.009	gene	26212932	.	0	ENSSSCG00000007860	PDILT
chr3	27031317	27031797	0.123127	15	1.3e-06	gene	26927977	.	0	ENSSSCG00000007868	TMC5
chr3	27267362	27267796	-0.124555	13	2e-08	gene	27189737	.	-3791	ENSSSCG00000022200	ensembl
chr3	27571625	27571682	-0.136778	10	0.00075	gene	27762719	.	191037	ENSSSCG00000007872	ensembl
chr3	31827078	31827257	-0.105138	10	1.5e-05	gene	31472169	.	-212914	ENSSSCG00000007885	SNX29
chr3	36945443	36945879	0.140679	11	0.0077	gene	37061527	.	115648	ENSSSCG00000020433	U6
chr3	37142026	37142199	-0.110122	10	0.022	gene	37061527	.	-80406	ENSSSCG00000020433	U6
chr3	37394173	37394327	-0.151441	10	5.5e-06	gene	37061527	.	-332553	ENSSSCG00000020433	U6
chr3	38754574	38754967	0.133442	10	0.0026	gene	38754536	.	0	ENSSSCG00000007930	MGRN1
chr3	38931409	38931481	-0.124477	10	0.014	gene	38927264	.	0	ENSSSCG00000007943	NMRAL1
chr3	39011351	39011473	0.183285	10	4.1e-14	gene	38983198	.	0	ENSSSCG00000007944	ensembl
chr3	39052450	39052695	0.159583	11	1.4e-10	gene	39051645	.	0	ENSSSCG00000023653	GLIS2
chr3	39140009	39140228	-0.145248	10	0.055	gene	39073074	.	-65078	ENSSSCG00000007947	ensembl
chr3	39161635	39161937	-0.104939	12	0.0026	gene	39243122	.	81185	ENSSSCG00000007949	SRL
chr3	39250624	39250665	0.102739	10	4.4e-05	gene	39243122	.	0	ENSSSCG00000007949	SRL
chr3	39280809	39280876	0.129277	13	7.7e-13	gene	39243122	.	-26596	ENSSSCG00000007949	SRL
chr3	40535653	40535903	0.111679	10	6.7e-12	gene	40535339	.	0	ENSSSCG00000023315	THOC6
chr3	40597323	40597374	0.148095	10	4.3e-14	gene	40581662	.	-9818	ENSSSCG00000029641	ZSCAN10
chr3	40613787	40613832	0.127807	10	6.8e-05	gene	40613487	.	0	ENSSSCG00000023304	SRRM2
chr3	40645305	40645387	0.13578	10	0.0012	gene	40647313	.	1926	ENSSSCG00000008063	ensembl
chr3	40650239	40650529	-0.162231	10	1.1e-09	gene	40647313	.	0	ENSSSCG00000008063	ensembl
chr3	40844683	40844773	0.165764	10	2.1e-07	gene	40846400	.	1627	ENSSSCG00000007973	IL9R
chr3	40864833	40864899	-0.152112	10	0.0047	gene	40861812	.	0	ENSSSCG00000007970	POLR3K
chr3	40946836	40947012	0.129187	12	3.5e-05	gene	40946025	.	0	ENSSSCG00000007975	HBZ
chr3	40987901	40987988	0.268617	12	4.3e-14	gene	40960515	.	0	ENSSSCG00000007979	LUC7L
chr3	41072470	41072552	0.186231	10	1e-07	gene	41033945	.	0	ENSSSCG00000023204	AXIN1
chr3	41290067	41290268	-0.266564	12	4.8e-11	gene	41290181	.	0	ENSSSCG00000007993	CAPN15
chr3	41430765	41430938	0.101461	10	8e-06	gene	41428516	.	0	ENSSSCG00000008002	NARFL
chr3	41479606	41480162	0.130497	12	0.00096	gene	41476392	.	-2867	ENSSSCG00000008011	GNG13
chr3	41485897	41486013	-0.104695	10	0.0067	gene	41494915	.	8902	ENSSSCG00000020300	U6
chr3	41659878	41660124	0.218896	10	4.6e-14	gene	41659587	.	0	ENSSSCG00000008017	NME3
chr3	41671367	41671638	-0.176528	10	0.0038	gene	41662214	.	0	ENSSSCG00000008018	MAPK8IP3
chr3	41702383	41702465	0.103897	10	0.0055	gene	41662214	.	0	ENSSSCG00000008018	MAPK8IP3
chr3	41703165	41703286	0.12045	12	5.5e-08	gene	41662214	.	0	ENSSSCG00000008018	MAPK8IP3
chr3	41727179	41727352	0.134553	13	0.0073	gene	41721891	.	0	ENSSSCG00000008026	CRAMP1L
chr3	41796199	41796302	-0.133533	14	7.6e-05	gene	41772605	.	0	ENSSSCG00000008020	IFT140
chr3	41824308	41824523	-0.107463	12	0.0004	gene	41772605	.	0	ENSSSCG00000008020	IFT140
chr3	42069164	42069411	0.120375	10	4.6e-06	gene	42007822	.	0	ENSSSCG00000022963	UNKL
chr3	42239893	42240277	0.160638	10	2.8e-05	gene	42239829	.	0	ENSSSCG00000008039	NTHL1
chr3	42302487	42302598	0.113208	10	4.3e-06	gene	42282099	.	0	ENSSSCG00000008041	PKD1
chr3	42322051	42322398	0.248597	10	4.5e-14	gene	42282099	.	0	ENSSSCG00000008041	PKD1
chr3	42323409	42323705	0.101775	10	0.0004	gene	42282099	.	0	ENSSSCG00000008041	PKD1
chr3	42323734	42323868	0.193125	12	4e-14	gene	42282099	.	0	ENSSSCG00000008041	PKD1
chr3	42397581	42397928	0.112996	13	0.00039	gene	42386685	.	0	ENSSSCG00000008044	MLST8
chr3	42781792	42782183	0.100524	19	5.3e-05	gene	42781549	.	0	ENSSSCG00000008062	PRSS22
chr3	42847768	42847899	0.111176	10	1.4e-07	gene	42781549	.	0	ENSSSCG00000008062	PRSS22
chr3	43244518	43244591	0.255272	10	3.9e-14	gene	43227452	.	-449	ENSSSCG00000008069	ensembl
chr3	47198564	47198632	0.197579	13	4.6e-14	gene	47108677	.	0	ENSSSCG00000028292	ensembl
chr3	49134654	49134703	0.176026	10	3.7e-14	gene	49135052	.	349	ENSSSCG00000008132	STARD7
chr3	49785841	49786011	0.135738	10	2.7e-07	gene	49791512	.	5501	ENSSSCG00000008137	LIMS1
chr3	51327840	51328353	-0.117239	12	0.00024	gene	51391130	.	62777	ENSSSCG00000008144	NCK2
chr3	52022265	52022483	0.119774	13	2.5e-13	gene	52014456	.	-6615	ENSSSCG00000022096	POU3F3
chr3	55578099	55578169	-0.105576	14	6e-08	gene	55578424	.	255	ENSSSCG00000008168	RNF149
chr3	58229534	58229650	-0.115793	10	5.1e-14	gene	58220287	.	0	ENSSSCG00000025010	UNC50
chr3	58229534	58229650	-0.115793	10	5.1e-14	gene	58229625	.	0	ENSSSCG00000023335	COA5
chr3	59245672	59245739	0.241035	10	4.1e-14	gene	59135458	.	0	ENSSSCG00000008193	ZAP70
chr3	59245672	59245739	0.241035	10	4.1e-14	gene	59233939	.	0	ENSSSCG00000008198	ANKRD39
chr3	59449424	59449772	0.133257	10	0.04	gene	59447360	.	0	ENSSSCG00000008201	CNNM3
chr3	60031887	60031987	-0.20545	10	0.43	gene	60031206	.	0	ENSSSCG00000008208	EIF2AK3
chr3	71804649	71804820	0.161904	19	5.4e-14	gene	71690828	.	0	ENSSSCG00000008268	AUP1
chr3	71804649	71804820	0.161904	19	5.4e-14	gene	71804703	.	0	ENSSSCG00000008282	ensembl
chr3	71858310	71858382	-0.1351	10	3.2e-06	gene	71857980	.	0	ENSSSCG00000022499	TLX2
chr3	72058434	72058525	-0.165251	10	3.4e-13	gene	72058339	.	0	ENSSSCG00000008289	MTHFD2
chr3	72715388	72715664	0.336147	20	4.2e-14	gene	72715224	.	0	ENSSSCG00000008302	FBXO41
chr3	73022443	73022598	0.107837	10	0.011	gene	72903669	.	0	ENSSSCG00000008307	SFXN5
chr3	75033395	75033571	-0.109868	10	0.28	gene	75019946	.	-3593	ENSSSCG00000008314	ATP6V1B1
chr3	75293600	75293645	0.125455	10	4.5e-14	gene	75287521	.	0	ENSSSCG00000008321	FIGLA
chr3	82964073	82964135	0.121695	10	9.3e-05	gene	82963345	.	0	ENSSSCG00000008371	OTX1
chr3	98927324	98927833	0.100124	10	0.0097	gene	98959753	.	31920	ENSSSCG00000008427	KCNK12
chr3	99428955	99429382	0.112974	22	5.3e-10	gene	99516479	.	87097	ENSSSCG00000008432	C2orf61
chr3	99939465	99939763	0.10881	10	4.7e-14	gene	99871903	.	0	ENSSSCG00000008437	SOCS5
chr3	100329922	100330098	-0.100974	10	0.00029	gene	100427913	.	97815	ENSSSCG00000008444	PRKCE
chr3	101441350	101441486	-0.419926	10	4.1e-14	gene	101508660	.	67174	ENSSSCG00000008446	SIX2
chr3	101503318	101503399	-0.405135	10	0.78	gene	101508660	.	5261	ENSSSCG00000008446	SIX2
chr3	103966177	103966287	0.109871	10	1.4e-09	gene	103965794	.	0	ENSSSCG00000008465	KCNG3
chr3	103966481	103966509	-0.103882	11	0.089	gene	103965794	.	0	ENSSSCG00000008465	KCNG3
chr3	108160286	108160523	0.115412	11	0.0091	gene	108108201	.	-12549	ENSSSCG00000008487	ATL2
chr3	117057638	117057738	0.119814	10	0.0021	gene	117059648	.	1910	ENSSSCG00000008534	FAM179A
chr3	119036704	119037285	0.151556	16	2.4e-05	gene	119030264	.	0	ENSSSCG00000008557	EMILIN1
chr3	119494771	119494958	0.102179	10	0.00098	gene	119458386	.	-21087	ENSSSCG00000008565	C2orf70
chr3	120510141	120510310	0.12876	10	5e-09	gene	120476759	.	0	ENSSSCG00000028366	ensembl
chr3	120576583	120576817	-0.188355	10	1.1e-05	gene	120476759	.	0	ENSSSCG00000028366	ensembl
chr3	120923581	120923758	0.106177	11	0.00073	gene	120813560	.	-81536	ENSSSCG00000026767	ensembl
chr3	121842652	121842730	0.165046	15	4e-14	gene	121844031	.	1301	ENSSSCG00000008585	PFN4
chr3	125689181	125689418	0.180562	10	5.9e-06	gene	125729427	.	40009	ENSSSCG00000022260	ensembl
chr3	125707087	125707332	-0.13031	10	2.1e-07	gene	125729427	.	22095	ENSSSCG00000022260	ensembl
chr3	125827179	125827496	-0.203179	10	1.4e-12	gene	125827299	.	0	ENSSSCG00000008600	PUM2
chr3	126320133	126320303	0.182333	12	0.00058	gene	126302943	.	-11196	ENSSSCG00000008605	TTC32
chr3	126845150	126845211	-0.122093	10	0.00015	gene	126843692	.	-824	ENSSSCG00000008606	OSR1
chr3	127580785	127580874	-0.170799	10	3.4e-06	gene	127542572	.	-32930	ENSSSCG00000008608	RDH14
chr3	129688267	129688522	-0.180835	10	4.1e-05	gene	129740449	.	51927	ENSSSCG00000020466	5S_rRNA
chr3	129974907	129975342	0.154969	10	1.1e-12	gene	129821883	.	-147036	ENSSSCG00000008618	MYCN
chr3	130440832	130441059	0.134114	10	0.00021	gene	130448198	.	7139	ENSSSCG00000008619	ensembl
chr3	133608167	133608353	0.127354	12	4.5e-06	gene	133660275	.	51922	ENSSSCG00000008624	ensembl
chr3	133840930	133841422	0.125878	14	6.8e-05	gene	133853006	.	11584	ENSSSCG00000008625	NTSR2
chr3	133846202	133846363	-0.117153	10	1.9e-05	gene	133853006	.	6643	ENSSSCG00000008625	NTSR2
chr3	133868302	133868592	0.130279	13	2e-05	gene	133853006	.	-10150	ENSSSCG00000008625	NTSR2
chr3	134091575	134092018	-0.212218	13	4.1e-10	gene	134012080	.	-7687	ENSSSCG00000026161	E2F6
chr3	134574080	134574606	0.106175	10	4.8e-05	gene	134531063	.	0	ENSSSCG00000008634	ATP6V1C2
chr3	134663345	134663422	0.180638	10	1.7e-09	gene	134629253	.	0	ENSSSCG00000008635	NOL10
chr3	135020877	135020926	0.116697	10	4.1e-14	gene	135023542	.	2616	ENSSSCG00000026068	GRHL1
chr3	135314441	135314693	-0.109642	10	0.29	gene	135295916	.	0	ENSSSCG00000008642	ASAP2
chr3	135366024	135366206	-0.166104	11	7.9e-05	gene	135295916	.	0	ENSSSCG00000008642	ASAP2
chr3	135437705	135437878	0.156854	12	6.4e-12	gene	135295916	.	-58146	ENSSSCG00000008642	ASAP2
chr3	135442571	135443032	-0.137623	14	0.00017	gene	135295916	.	-63012	ENSSSCG00000008642	ASAP2
chr3	135687052	135687227	-0.113756	12	0.1	gene	135649121	.	-1374	ENSSSCG00000023539	MBOAT2
chr3	135800818	135801112	-0.174192	17	1.3e-09	gene	135801780	.	668	ENSSSCG00000008645	ID2
chr3	135803300	135803341	0.207681	10	4e-13	gene	135801780	.	0	ENSSSCG00000008645	ID2
chr3	137773955	137774119	-0.143458	10	0.32	gene	137688568	.	-69674	ENSSSCG00000008647	CMPK2
chr3	138750044	138750126	0.111265	12	2.5e-09	gene	138753103	.	2977	ENSSSCG00000008649	SOX11
chr3	140672303	140672486	-0.162341	10	0.0034	gene	140570745	.	-26672	ENSSSCG00000028755	TSSC1
chr3	140696323	140696529	-0.128432	19	1.5e-07	gene	140570745	.	-50692	ENSSSCG00000028755	TSSC1
chr3	140700105	140700233	0.111616	10	0.011	gene	140570745	.	-54474	ENSSSCG00000028755	TSSC1
chr3	140734786	140734881	-0.219288	14	4.4e-14	gene	140570745	.	-89155	ENSSSCG00000028755	TSSC1
chr3	140739969	140740244	0.151995	10	9.1e-06	gene	140570745	.	-94338	ENSSSCG00000028755	TSSC1
chr3	140757325	140757507	-0.175828	10	2.1e-05	gene	140570745	.	-111694	ENSSSCG00000028755	TSSC1
chr3	140803174	140803235	-0.130147	10	6.4e-07	gene	140570745	.	-157543	ENSSSCG00000028755	TSSC1
chr3	140806931	140807041	0.10401	10	8.1e-06	gene	140570745	.	-161300	ENSSSCG00000028755	TSSC1
chr3	140824365	140824563	0.163655	10	6.5e-12	gene	140570745	.	-178734	ENSSSCG00000028755	TSSC1
chr3	140932498	140932748	0.109266	10	0.089	gene	140570745	.	-286867	ENSSSCG00000028755	TSSC1
chr3	141011286	141011410	0.154306	10	6.3e-05	gene	140570745	.	-365655	ENSSSCG00000028755	TSSC1
chr3	141105517	141105756	0.100347	10	0.0012	gene	141489590	.	383834	ENSSSCG00000008652	ensembl
chr3	141268683	141268975	-0.120832	12	0.00022	gene	141489590	.	220615	ENSSSCG00000008652	ensembl
chr3	141276172	141276459	-0.111205	12	0.0025	gene	141489590	.	213131	ENSSSCG00000008652	ensembl
chr3	141411208	141411295	-0.16796	13	1.2e-05	gene	141489590	.	78295	ENSSSCG00000008652	ensembl
chr3	141424393	141424441	-0.115811	10	7.4e-07	gene	141489590	.	65149	ENSSSCG00000008652	ensembl
chr3	141723357	141723521	0.170618	10	0.0015	gene	141717172	.	0	ENSSSCG00000029570	ensembl
chr3	141723854	141723982	-0.184179	10	1.9e-07	gene	141717172	.	0	ENSSSCG00000029570	ensembl
chr3	141734799	141734914	-0.109563	10	0.0051	gene	141717172	.	0	ENSSSCG00000029570	ensembl
chr3	141757535	141757628	0.232571	10	4.2e-06	gene	141717172	.	0	ENSSSCG00000029570	ensembl
chr3	141794355	141794627	-0.112554	10	3.6e-12	gene	141795780	.	1153	ENSSSCG00000025035	ensembl
chr3	144249280	144249568	0.121683	10	2.5e-11	gene	144237006	.	-7429	ENSSSCG00000030445	ZNF12
chr3	144540294	144540987	0.124399	10	0.00027	gene	144411266	.	-128293	ENSSSCG00000008671	ensembl
chr4	71658	71748	0.205777	13	1.3e-09	gene	89449	.	17701	ENSSSCG00000005880	C8orf33
chr4	368286	368303	0.218481	10	2e-10	gene	366934	.	0	ENSSSCG00000005895	C8orf82
chr4	394895	394960	0.102728	10	4.7e-06	gene	393621	.	0	ENSSSCG00000005901	PPP1R16A
chr4	410425	410700	-0.135743	10	8.5e-14	gene	413951	.	3251	ENSSSCG00000005902	FOXH1
chr4	468616	468687	0.109632	10	4.6e-14	gene	464087	.	0	ENSSSCG00000005905	ZIP4
chr4	608033	608095	0.16259	10	1.7e-05	gene	599697	.	0	ENSSSCG00000005918	DGAT1
chr4	990462	990731	0.218967	22	4e-14	gene	990926	.	195	ENSSSCG00000006951	CCDC166
chr4	1036081	1036645	0.132484	10	0.006	gene	1039936	.	3291	ENSSSCG00000006954	ensembl
chr4	1101901	1102000	0.14765	10	8e-12	gene	1068280	.	-1098	ENSSSCG00000028265	ensembl
chr4	1160656	1160835	0.144136	10	8.1e-07	gene	1182114	.	21279	ENSSSCG00000027691	ZC3H3
chr4	1174620	1174702	-0.233767	10	2.3e-05	gene	1182114	.	7412	ENSSSCG00000027691	ZC3H3
chr4	1364191	1364382	-0.134093	11	0.087	gene	1359707	.	-2242	ENSSSCG00000006961	LY6H
chr4	1540302	1540680	-0.12292	10	0.0039	gene	1546907	.	6227	ENSSSCG00000005928	MROH5
chr4	1595557	1595843	-0.114481	10	0.2	gene	1546907	.	-30008	ENSSSCG00000005928	MROH5
chr4	1667524	1667823	0.171155	10	2.4e-07	gene	1546907	.	-101975	ENSSSCG00000005928	MROH5
chr4	1722614	1723117	0.228815	10	1.4e-08	gene	1546907	.	-157065	ENSSSCG00000005928	MROH5
chr4	1799259	1799486	0.109433	10	0.00028	gene	1915228	.	115742	ENSSSCG00000021284	GPR20
chr4	1973568	1973662	0.133966	10	1.7e-12	gene	1954510	.	0	ENSSSCG00000005930	SLC45A4
chr4	1976139	1976392	0.133411	12	0.00025	gene	1954510	.	0	ENSSSCG00000005930	SLC45A4
chr4	2444763	2444871	-0.288769	10	3.6e-13	gene	2425325	.	-17338	ENSSSCG00000005933	CHRAC1
chr4	2767173	2767284	0.103491	10	0.0013	gene	2565801	.	0	ENSSSCG00000005934	TRAPPC9
chr4	3863561	3863733	-0.179811	10	2.7e-09	gene	3875821	.	12088	ENSSSCG00000005938	ensembl
chr4	7456357	7456463	0.131349	10	0.00087	gene	7580861	.	124398	ENSSSCG00000020129	5S_rRNA
chr4	7719349	7719598	0.140921	17	2e-07	gene	7703297	.	0	ENSSSCG00000005943	ST3GAL1
chr4	8643013	8643556	-0.101423	11	0.015	gene	8570714	.	0	ENSSSCG00000005952	LRRC6
chr4	9044280	9044427	0.143873	10	7.1e-05	gene	9026467	.	0	ENSSSCG00000022257	ensembl
chr4	12698704	12698880	-0.164133	10	9.5e-05	gene	12778444	.	79564	ENSSSCG00000005965	MYC
chr4	13885117	13885186	0.147824	10	5e-14	gene	13883560	.	0	ENSSSCG00000005967	FAM84B
chr4	15621305	15621579	0.111731	10	0.046	gene	15590683	.	-15077	ENSSSCG00000024412	CU468433.4
chr4	17280081	17280304	-0.174937	10	0.00068	gene	17270247	.	-9731	ENSSSCG00000020166	5S_rRNA
chr4	30203790	30204042	0.123485	10	4.4e-14	gene	30142480	.	0	ENSSSCG00000006023	SYBU
chr4	37628463	37628527	-0.184021	12	1.9e-06	gene	37647206	.	18679	ENSSSCG00000024200	ensembl
chr4	40906869	40906934	0.103693	10	0.025	gene	40894612	.	-4488	ENSSSCG00000006073	OSR2
chr4	41959402	41959466	-0.133645	10	3.6e-11	gene	41977263	.	17797	ENSSSCG00000006083	LAPTM4B
chr4	43479341	43479585	0.132793	12	5e-05	gene	43479298	.	0	ENSSSCG00000006089	PTDSS1
chr4	46381472	46381507	-0.107734	10	0.0061	gene	46381629	.	122	ENSSSCG00000006109	FAM92A1
chr4	48069700	48069939	0.102756	14	0.7	gene	48110058	.	40119	ENSSSCG00000006115	RUNX1T1
chr4	68314350	68314494	0.124391	20	5.8e-14	gene	68314290	.	0	ENSSSCG00000006183	SBSPON
chr4	70399229	70399302	0.171027	10	4.4e-14	gene	70399155	.	0	ENSSSCG00000006193	TRAM1
chr4	73833477	73833631	0.169195	10	5.2e-11	gene	73842696	.	9065	ENSSSCG00000006204	PPP1R42
chr4	73952645	73952700	0.135695	10	2.3e-05	gene	73911524	.	-2363	ENSSSCG00000006205	MCMDC2
chr4	82680682	82680858	0.113802	10	1.1e-08	gene	82679936	.	0	ENSSSCG00000006249	RPS20
chr4	84114426	84114663	0.106683	10	4e-13	gene	84141819	.	27156	ENSSSCG00000030578	MRPL15
chr4	84470268	84470347	0.164212	10	4e-14	gene	84470159	.	0	ENSSSCG00000006264	KOR
chr4	86938029	86938412	0.110442	10	0.02	gene	86862467	.	-67499	ENSSSCG00000025062	ensembl
chr4	91825644	91825725	0.100065	10	7.8e-08	gene	91806410	.	0	ENSSSCG00000006317	ensembl
chr4	95911653	95911726	0.125545	10	7.1e-06	gene	95859853	.	-5216	ENSSSCG00000006344	ensembl
chr4	97372285	97372337	-0.228937	10	5e-07	gene	97371110	.	0	ENSSSCG00000006370	TSTD1
chr4	102622122	102622226	0.151183	10	1.1e-07	gene	102610616	.	0	ENSSSCG00000006495	SEMA4A
chr4	103290149	103290440	0.130468	10	9.2e-05	gene	103281417	.	0	ENSSSCG00000006511	RUSC1
chr4	103456911	103457003	0.133479	10	5.4e-14	gene	103449082	.	-1656	ENSSSCG00000006530	EFNA1
chr4	103457119	103457160	0.152226	10	1.6e-07	gene	103449082	.	-1864	ENSSSCG00000006530	EFNA1
chr4	103587810	103587966	0.135803	10	0.0015	gene	103588676	.	710	ENSSSCG00000006540	PYGO2
chr4	103604828	103605079	-0.14518	10	1.2e-13	gene	103595760	.	0	ENSSSCG00000006541	DCST2
chr4	104046665	104046743	-0.115817	13	0.011	gene	104047275	.	532	ENSSSCG00000006544	UBE2Q1
chr4	104129680	104129980	-0.120211	11	0.0011	gene	104110561	.	0	ENSSSCG00000006547	SHE
chr4	106344007	106344151	-0.129132	10	1.7e-10	gene	106373641	.	29490	ENSSSCG00000006614	THEM5
chr4	109810298	109810348	0.133847	10	7.7e-06	gene	109803776	.	0	ENSSSCG00000006698	BCL9
chr4	111912472	111912599	0.147951	11	7.4e-05	gene	111920450	.	7851	ENSSSCG00000027153	ensembl
chr4	114179461	114179610	-0.150558	12	0.00077	gene	114169754	.	0	ENSSSCG00000026907	ensembl
chr4	115448779	115449205	-0.156813	10	3.8e-07	gene	115445499	.	-2550	ENSSSCG00000021816	ensembl
chr4	118627835	118628091	0.136798	10	0.00023	gene	118549776	.	-76951	ENSSSCG00000026680	ensembl
chr4	118628144	118628232	-0.25254	15	4.3e-14	gene	118549776	.	-77260	ENSSSCG00000026680	ensembl
chr4	118677785	118677874	0.119147	10	0.0038	gene	118751271	.	73397	ENSSSCG00000006782	ensembl
chr4	119551243	119551599	0.116288	10	4.4e-14	gene	119550712	.	0	ENSSSCG00000026922	DRAM2
chr4	119551758	119551850	-0.121603	10	8.7e-08	gene	119550712	.	0	ENSSSCG00000026922	DRAM2
chr4	120017132	120017232	0.256005	10	4.5e-14	gene	120017703	.	471	ENSSSCG00000006804	ensembl
chr4	120519034	120519097	-0.195894	16	1.8e-08	gene	120522125	.	3028	ENSSSCG00000006812	ensembl
chr4	120901997	120902459	0.125422	10	0.0069	gene	120878292	.	-22718	ENSSSCG00000029405	ensembl
chr4	121661358	121661560	-0.204704	10	4.6e-14	gene	121594859	.	-13906	ENSSSCG00000021440	ensembl
chr4	129213337	129213400	0.119888	10	1e-06	gene	129251464	.	38064	ENSSSCG00000006864	CDC14A
chr4	129251762	129251901	0.142215	10	0.0028	gene	129251464	.	0	ENSSSCG00000006864	CDC14A
chr4	129462392	129462634	-0.123818	10	4.3e-05	gene	129251464	.	0	ENSSSCG00000006864	CDC14A
chr4	129503234	129503334	-0.167926	10	1.1e-13	gene	129473419	.	0	ENSSSCG00000006865	RTCA
chr4	133698842	133699010	-0.127117	11	4.4e-09	gene	133617909	.	-80648	ENSSSCG00000020357	7SK
chr4	134044451	134044745	0.199348	10	3e-05	gene	134085867	.	41122	ENSSSCG00000006885	ALG14
chr4	134719733	134719895	-0.107154	10	4.3e-08	gene	134731345	.	11450	ENSSSCG00000027942	ensembl
chr4	136194817	136194885	0.126274	12	3.9e-14	gene	136027454	.	0	ENSSSCG00000006901	ensembl
chr4	136194817	136194885	0.126274	12	3.9e-14	gene	136192330	.	0	ENSSSCG00000006902	GFI1
chr4	137585291	137585373	-0.161189	10	0.0032	gene	137507988	.	-51771	ENSSSCG00000022534	ensembl
chr4	137602996	137603326	0.156937	10	0.00013	gene	137507988	.	-69476	ENSSSCG00000022534	ensembl
chr4	137714543	137714892	0.132044	10	8.8e-12	gene	137708217	.	0	ENSSSCG00000006914	BARHL2
chr4	138985019	138985432	-0.277342	13	1.3e-11	gene	138996946	.	11514	ENSSSCG00000006917	LRRC8C
chr4	138989486	138989583	0.112131	10	4.5e-14	gene	138996946	.	7363	ENSSSCG00000006917	LRRC8C
chr4	141508007	141508205	-0.123973	13	0.00041	gene	141550197	.	41992	ENSSSCG00000022032	ensembl
chr4	141517423	141517495	-0.171357	10	5.2e-05	gene	141550197	.	32702	ENSSSCG00000022032	ensembl
chr4	141534780	141534923	0.203211	10	1.2e-06	gene	141550197	.	15274	ENSSSCG00000022032	ensembl
chr4	142287811	142288043	0.105619	15	0.0029	gene	142246490	.	-11269	ENSSSCG00000006936	ODF2L
chr4	142930437	142930541	0.159596	10	3.3e-12	gene	142924366	.	-2806	ENSSSCG00000006940	CYR61
chr4	142953044	142953079	-0.102104	10	0.0067	gene	142924366	.	-25413	ENSSSCG00000006940	CYR61
chr4	142953089	142953144	-0.208717	10	3.7e-06	gene	142924366	.	-25458	ENSSSCG00000006940	CYR61
chr4	143359252	143359362	0.180023	13	1.8e-07	gene	143342627	.	-8790	ENSSSCG00000027546	ensembl
chr5	11182	11457	0.234643	12	5.2e-12	gene	102600	.	91143	ENSSSCG00000025318	U6
chr5	97763	97890	0.129502	10	4.2e-05	gene	102600	.	4710	ENSSSCG00000025318	U6
chr5	99479	99547	0.133401	12	0.00019	gene	102600	.	3053	ENSSSCG00000025318	U6
chr5	167655	167864	0.144921	10	0.009	gene	111953	.	0	ENSSSCG00000000955	TBC1D22A
chr5	174432	174665	-0.111975	10	0.015	gene	111953	.	0	ENSSSCG00000000955	TBC1D22A
chr5	269205	269459	0.130713	10	0.0011	gene	111953	.	0	ENSSSCG00000000955	TBC1D22A
chr5	434913	435112	0.125439	12	3e-06	gene	424929	.	0	ENSSSCG00000000006	PPARA
chr5	444134	444330	0.180497	14	6.4e-07	gene	424929	.	0	ENSSSCG00000000006	PPARA
chr5	582749	583115	0.173336	16	4.6e-08	gene	569581	.	0	ENSSSCG00000000007	TRMU
chr5	591919	592214	0.168675	12	7.7e-07	gene	588811	.	0	ENSSSCG00000000001	ensembl
chr5	658866	659142	-0.133393	12	2.9e-05	gene	654961	.	0	ENSSSCG00000027365	WNT7B
chr5	830431	830703	-0.10945	10	1.4e-06	gene	809295	.	0	ENSSSCG00000024864	ensembl
chr5	1034496	1034960	0.153101	12	0.0022	gene	809295	.	-4815	ENSSSCG00000024864	ensembl
chr5	1130070	1130158	-0.116893	12	7.4e-05	gene	1071720	.	0	ENSSSCG00000000010	ensembl
chr5	1560364	1560477	0.188074	13	7e-07	gene	1512925	.	-33441	ENSSSCG00000000019	ensembl
chr5	1590649	1590758	0.152577	10	8.8e-06	gene	1512925	.	-63726	ENSSSCG00000000019	ensembl
chr5	1618105	1618304	-0.137512	10	0.00024	gene	1665603	.	47299	ENSSSCG00000000020	PHF21B
chr5	1711712	1712116	-0.111145	12	3.4e-07	gene	1710174	.	0	ENSSSCG00000000021	ensembl
chr5	2037959	2038185	-0.165332	12	4.3e-07	gene	2004884	.	-32357	ENSSSCG00000000022	LDOC1L
chr5	2099204	2099578	-0.184228	10	9.3e-05	gene	2124931	.	25353	ENSSSCG00000000024	PARVB
chr5	2183051	2183077	-0.136718	10	0.00075	gene	2169173	.	0	ENSSSCG00000000025	PARVG
chr5	2524226	2524477	0.108715	10	0.012	gene	2524616	.	139	ENSSSCG00000000026	SULT4A1
chr5	2551301	2551454	0.159612	10	8.7e-05	gene	2524616	.	-2722	ENSSSCG00000000026	SULT4A1
chr5	2567890	2568203	0.119449	10	0.0054	gene	2581935	.	13732	ENSSSCG00000000028	EFCAB6
chr5	2745907	2746246	-0.177361	10	3.2e-05	gene	2581935	.	0	ENSSSCG00000000028	EFCAB6
chr5	2915978	2916148	0.221674	10	7.7e-11	gene	2861248	.	-45378	ENSSSCG00000025288	MPPED1
chr5	3110775	3110835	0.12923	12	0.0017	gene	3050693	.	0	ENSSSCG00000000029	SCUBE1
chr5	3561229	3561772	0.159813	10	9.2e-08	gene	3561303	.	0	ENSSSCG00000026962	A4GALT
chr5	3588407	3588815	0.106145	10	0.0085	gene	3610542	.	21727	ENSSSCG00000000038	CYB5R3
chr5	3777463	3777549	0.243068	15	4.4e-14	gene	3780139	.	2590	ENSSSCG00000023022	ensembl
chr5	4122059	4122119	0.262398	10	3.9e-11	gene	3855965	.	-126386	ENSSSCG00000000047	ensembl
chr5	4267509	4267574	-0.128678	12	0.017	gene	4262171	.	0	ENSSSCG00000000058	NHP2L1
chr5	4381900	4382013	0.125896	13	2.8e-11	gene	4371579	.	0	ENSSSCG00000000063	POLR3H
chr5	4382486	4383155	0.113838	10	0.015	gene	4371579	.	0	ENSSSCG00000000063	POLR3H
chr5	5278033	5278164	0.100764	12	1e-09	gene	5260047	.	0	ENSSSCG00000000077	ADSL
chr5	6096180	6096244	-0.117932	10	0.0016	gene	6080536	.	-14800	ENSSSCG00000000086	MGAT3
chr5	6852207	6852532	0.102961	12	0.0098	gene	6829047	.	-21818	ENSSSCG00000000106	KCNJ4
chr5	6881284	6881455	0.148877	10	4.5e-06	gene	6877268	.	0	ENSSSCG00000000107	CSNK1E
chr5	7007204	7007492	0.185999	10	1.1e-05	gene	6996414	.	0	ENSSSCG00000000110	PLA2G6
chr5	8317833	8318161	0.111343	10	0.00037	gene	8307626	.	0	ENSSSCG00000000135	KCTD17
chr5	8345909	8346072	0.203637	12	6.3e-10	gene	8338527	.	-1441	ENSSSCG00000000134	MPST
chr5	8494293	8494874	-0.261458	10	1.9e-10	gene	8474345	.	0	ENSSSCG00000000137	NCF4
chr5	9120995	9121199	0.145371	10	1.6e-06	gene	9077726	.	0	ENSSSCG00000000145	MYH9
chr5	9402089	9402312	-0.127951	10	1.7e-06	gene	9402356	.	44	ENSSSCG00000028256	ensembl
chr5	12683552	12683609	-0.119132	10	0.016	gene	12541450	.	0	ENSSSCG00000000162	BTBD11
chr5	13127790	13128068	-0.141906	10	0.027	gene	13127782	.	0	ENSSSCG00000000164	CRY1
chr5	13432126	13432295	-0.135307	10	6.4e-09	gene	13327217	.	-104	ENSSSCG00000000167	RIC8B
chr5	14232643	14233137	0.104834	10	0.0026	gene	14214562	.	0	ENSSSCG00000027055	NUAK1
chr5	15440092	15440166	0.171255	10	4.5e-14	gene	15437406	.	-157	ENSSSCG00000000184	DDN
chr5	17304351	17304402	-0.101298	10	0.0027	gene	17277106	.	0	ENSSSCG00000026890	ensembl
chr5	17304351	17304402	-0.101298	10	0.0027	gene	17304353	.	0	ENSSSCG00000022674	DAZAP2
chr5	17776590	17776654	-0.395023	11	4.3e-14	gene	17559778	.	-9785	ENSSSCG00000000228	SCN8A
chr5	17776718	17776765	-0.165961	10	1.4e-05	gene	17559778	.	-9913	ENSSSCG00000000228	SCN8A
chr5	17777190	17777225	-0.189857	10	5.7e-08	gene	17559778	.	-10385	ENSSSCG00000000228	SCN8A
chr5	17777322	17777375	-0.141251	10	0.0019	gene	17559778	.	-10517	ENSSSCG00000000228	SCN8A
chr5	17810320	17810399	0.144778	13	2.5e-05	gene	17835519	.	25120	ENSSSCG00000000231	ANKRD33
chr5	18432912	18432973	0.143466	10	0.0009	gene	18426247	.	0	ENSSSCG00000000250	KRT2
chr5	18433038	18433326	0.252132	10	6e-09	gene	18426247	.	0	ENSSSCG00000000250	KRT2
chr5	18948152	18948268	-0.13465	10	2.1e-13	gene	18948440	.	172	ENSSSCG00000000266	PFDN5
chr5	19651807	19651877	0.123666	10	2.2e-09	gene	19654956	.	3079	ENSSSCG00000030509	ssc-mir-196a-2
chr5	20160566	20160984	-0.173476	22	9.1e-12	gene	20167539	.	6555	ENSSSCG00000000285	HOXC4
chr5	23695895	23695953	-0.196569	10	1.4e-05	gene	23674710	.	0	ENSSSCG00000000406	PTGES3
chr5	24323716	24323868	0.126809	10	9.1e-08	gene	24186534	.	0	ENSSSCG00000023150	ensembl
chr5	24323716	24323868	0.126809	10	9.1e-08	gene	24316944	.	0	ENSSSCG00000000423	ensembl
chr5	24690653	24690845	-0.10171	10	6.5e-05	gene	24686184	.	-3718	ENSSSCG00000028797	ensembl
chr5	24817107	24817422	0.132544	10	2.8e-05	gene	24694597	.	0	ENSSSCG00000000439	KIF5A
chr5	24817107	24817422	0.132544	10	2.8e-05	gene	24734078	.	0	ENSSSCG00000000449	ensembl
chr5	24831644	24831839	0.282463	10	1e-13	gene	24827383	.	0	ENSSSCG00000000437	ensembl
chr5	29844586	29844645	-0.103949	10	0.55	gene	29870632	.	25987	ENSSSCG00000000458	MON2
chr5	32236460	32236699	0.118012	23	4.6e-14	gene	32189995	.	0	ENSSSCG00000023788	TBC1D30
chr5	43469704	43469987	-0.116596	10	3e-05	gene	43426101	.	-43498	ENSSSCG00000028024	U6
chr5	43481814	43482024	0.115489	10	0.0012	gene	43426101	.	-55608	ENSSSCG00000028024	U6
chr5	45902046	45902458	-0.1185	10	0.0058	gene	45907926	.	5468	ENSSSCG00000030124	ensembl
chr5	54979228	54979284	0.138216	10	4.5e-14	gene	54978968	.	0	ENSSSCG00000000573	KCNJ8
chr5	54980092	54980396	0.135329	10	2.5e-05	gene	54978968	.	0	ENSSSCG00000000573	KCNJ8
chr5	63434958	63435032	0.121217	10	0.006	gene	63389314	.	-45113	ENSSSCG00000000622	TCTP
chr5	63827024	63827153	0.10924	10	4.3e-14	gene	63816468	.	-7470	ENSSSCG00000000629	TP23
chr5	66473266	66473370	-0.100277	10	0.19	gene	66427504	.	0	ENSSSCG00000000692	PIANP
chr5	66518895	66519077	0.111503	10	1.7e-05	gene	66427504	.	0	ENSSSCG00000000692	PIANP
chr5	66518895	66519077	0.111503	10	1.7e-05	gene	66518567	.	0	ENSSSCG00000000699	ensembl
chr5	66810550	66810806	0.124747	10	0.0031	gene	66793345	.	0	ENSSSCG00000000709	PLEKHG6
chr5	67294834	67295057	0.109323	10	0.016	gene	67262222	.	-16996	ENSSSCG00000000713	ANO2
chr5	67557221	67557330	0.101476	12	6.4e-05	gene	67653414	.	96084	ENSSSCG00000021596	KV1.5
chr5	67816173	67816289	0.17345	10	2.7e-05	gene	67768663	.	-46024	ENSSSCG00000000716	KCNA1
chr5	68240997	68241128	0.22763	12	1.1e-11	gene	68250561	.	9433	ENSSSCG00000029028	FGF23
chr5	68578602	68578915	-0.122972	10	0.00023	gene	68750885	.	171970	ENSSSCG00000000728	PARP11
chr5	69395059	69395194	0.141172	10	5.2e-07	gene	69219130	.	-627	ENSSSCG00000000735	TSPAN9
chr5	69551715	69551912	0.132266	10	9.2e-05	gene	69550476	.	0	ENSSSCG00000000740	ensembl
chr5	71798281	71798314	-0.187968	10	1.1e-05	gene	71756585	.	0	ENSSSCG00000027725	ensembl
chr5	83570881	83571155	-0.168572	10	0.00016	gene	83189141	.	0	ENSSSCG00000000837	CHST11
chr5	92948215	92948405	0.124066	12	0.0014	gene	93090347	.	141942	ENSSSCG00000000906	TMCC3
chr5	93030628	93030831	-0.168469	10	0.002	gene	93090347	.	59516	ENSSSCG00000000906	TMCC3
chr5	93418222	93418716	-0.203057	14	1.6e-09	gene	93325752	.	0	ENSSSCG00000000907	PLXNC1
chr5	93442146	93442290	0.193806	10	1.3e-09	gene	93325752	.	0	ENSSSCG00000000907	PLXNC1
chr5	104194901	104194945	0.101911	10	0.018	gene	104178673	.	0	ENSSSCG00000000941	METTL25
chr5	110496841	110496980	0.142653	10	0.0011	gene	110441061	.	0	ENSSSCG00000000970	PPP6R2
chr5	110543303	110543374	0.107644	10	1.8e-05	gene	110541988	.	0	ENSSSCG00000000964	LMF2
chr5	110562263	110562393	0.156422	12	9.4e-13	gene	110562328	.	0	ENSSSCG00000000967	ODF3B
chr5	111154029	111154419	-0.137339	12	2.6e-05	gene	111031426	.	-121218	ENSSSCG00000023949	PIM3
chr5	111162296	111162832	0.181391	17	3.4e-09	gene	111031426	.	-129485	ENSSSCG00000023949	PIM3
chr5	111238654	111238831	-0.177286	12	1.2e-07	gene	111031426	.	-205843	ENSSSCG00000023949	PIM3
chr5	111429800	111429922	0.12312	13	7.3e-05	gene	111031426	.	-396989	ENSSSCG00000023949	PIM3
chr6	349280	349398	-0.23791	10	1.6e-06	gene	285352	.	0	ENSSSCG00000002635	SPIRE2
chr6	356592	356730	0.142944	10	8.4e-06	gene	285352	.	0	ENSSSCG00000002635	SPIRE2
chr6	524085	524312	0.117852	14	1.3e-09	gene	517793	.	-3881	ENSSSCG00000024974	RPL13
chr6	638379	638503	0.199679	12	1.5e-11	gene	732782	.	94279	ENSSSCG00000024756	ensembl
chr6	659049	659186	0.194863	19	3.1e-12	gene	732782	.	73596	ENSSSCG00000024756	ensembl
chr6	725977	726268	0.122788	10	0.0004	gene	732782	.	6514	ENSSSCG00000024756	ensembl
chr6	760905	760989	-0.165324	10	0.00018	gene	758642	.	0	ENSSSCG00000022410	ANKRD11
chr6	873486	873545	-0.11965	10	0.00084	gene	872546	.	-789	ENSSSCG00000020149	5_8S_rRNA
chr6	1112841	1113113	0.104758	10	0.15	gene	1090009	.	-20487	ENSSSCG00000002650	ensembl
chr6	1289288	1289462	-0.102571	13	0.0044	gene	1447400	.	157938	ENSSSCG00000024490	U6
chr6	1597216	1597362	-0.143251	13	3e-05	gene	1585825	.	-1493	ENSSSCG00000020678	BANP
chr6	1774376	1774735	-0.163129	10	0.00021	gene	1766996	.	0	ENSSSCG00000002653	JPH3
chr6	1941655	1941884	-0.148815	13	0.0014	gene	1937771	.	0	ENSSSCG00000002656	ZCCHC14
chr6	2048646	2049071	0.141017	10	0.00014	gene	2037172	.	0	ENSSSCG00000002654	FBXO31
chr6	2518699	2518907	-0.111671	10	0.00085	gene	2749024	.	230117	ENSSSCG00000002658	FOXL1
chr6	2519319	2519422	0.137992	10	0.0012	gene	2749024	.	229602	ENSSSCG00000002658	FOXL1
chr6	2751711	2751987	0.106146	10	0.032	gene	2749024	.	-1672	ENSSSCG00000002658	FOXL1
chr6	2759560	2759898	0.110161	10	4.7e-14	gene	2759404	.	0	ENSSSCG00000029296	ensembl
chr6	2973240	2973659	0.102951	10	0.00026	gene	2770501	.	-186837	ENSSSCG00000002660	MTHFSD
chr6	3150956	3151031	0.103386	10	4.3e-14	gene	3453458	.	302427	ENSSSCG00000029034	COX4I1
chr6	3391734	3391919	-0.118654	19	4e-05	gene	3453458	.	61539	ENSSSCG00000029034	COX4I1
chr6	3453383	3453520	-0.125768	12	1.4e-06	gene	3453458	.	0	ENSSSCG00000029034	COX4I1
chr6	3491405	3491933	0.103932	12	8e-06	gene	3460332	.	-16788	ENSSSCG00000029403	EMC8
chr6	3566974	3567348	-0.105086	12	5.2e-06	gene	3556829	.	0	ENSSSCG00000002664	GSE1
chr6	3626992	3627248	0.154388	12	5.8e-06	gene	3556829	.	0	ENSSSCG00000002664	GSE1
chr6	3641063	3641446	0.157262	10	2.4e-07	gene	3556829	.	0	ENSSSCG00000002664	GSE1
chr6	3731539	3731910	-0.204658	10	4e-07	gene	3556829	.	-71737	ENSSSCG00000002664	GSE1
chr6	3740200	3740493	0.114236	10	4e-12	gene	3556829	.	-80398	ENSSSCG00000002664	GSE1
chr6	3742719	3743104	0.190415	14	1.5e-08	gene	3556829	.	-82917	ENSSSCG00000002664	GSE1
chr6	3865468	3865578	-0.127882	10	0.00021	gene	3556829	.	-205666	ENSSSCG00000002664	GSE1
chr6	3870715	3870776	0.160374	10	7.7e-09	gene	3556829	.	-210913	ENSSSCG00000002664	GSE1
chr6	4040257	4040407	0.173768	10	1.1e-05	gene	4161680	.	121273	ENSSSCG00000002666	KIAA0513
chr6	4045385	4045639	-0.133461	10	7.6e-07	gene	4161680	.	116041	ENSSSCG00000002666	KIAA0513
chr6	4087722	4088000	0.245965	12	1.5e-05	gene	4161680	.	73680	ENSSSCG00000002666	KIAA0513
chr6	5101014	5101231	0.221136	13	1.5e-08	gene	5098217	.	0	ENSSSCG00000002682	MBTPS1
chr6	8361042	8361263	-0.109822	10	0.16	gene	7681404	.	-665282	ENSSSCG00000027458	CDYL2
chr6	8509426	8509784	0.175968	16	4.5e-14	gene	9222444	.	712660	ENSSSCG00000020519	5S_rRNA
chr6	8542369	8542460	0.159214	10	1.9e-05	gene	9222444	.	679984	ENSSSCG00000020519	5S_rRNA
chr6	9522538	9522796	0.123951	16	8.3e-09	gene	9640139	.	117343	ENSSSCG00000002694	CLEC3A
chr6	12027589	12027648	0.263067	10	4.1e-10	gene	12027190	.	0	ENSSSCG00000002709	ensembl
chr6	13484615	13484660	0.156218	10	4.6e-14	gene	13479005	.	-267	ENSSSCG00000002725	SF3B3
chr6	13698504	13698665	-0.105104	10	9.2e-13	gene	13679776	.	-12991	ENSSSCG00000020847	ensembl
chr6	16598861	16598947	-0.110944	12	2.5e-09	gene	16592288	.	0	ENSSSCG00000002759	COG8
chr6	25008821	25009182	0.112042	10	0.022	gene	25074671	.	65489	ENSSSCG00000022457	NOL3
chr6	25087617	25087673	-0.111495	10	0.091	gene	25083305	.	0	ENSSSCG00000002792	HSF4
chr6	25131014	25131081	0.104891	10	1.9e-05	gene	25131025	.	0	ENSSSCG00000002786	ELMO3
chr6	28163223	28163325	-0.149329	10	4.6e-11	gene	28168074	.	4749	ENSSSCG00000002831	IRX3
chr6	30454680	30454759	-0.145299	12	0.65	gene	30401961	.	-38714	ENSSSCG00000002837	CYLD
chr6	36866980	36867062	0.201358	10	4.6e-14	gene	36787929	.	-75811	ENSSSCG00000025214	TSHZ3
chr6	38740753	38740890	-0.10305	12	0.036	gene	38724235	.	0	ENSSSCG00000002868	ensembl
chr6	39269326	39269470	-0.102148	10	0.28	gene	39239950	.	-29272	ENSSSCG00000020090	U6
chr6	39301049	39301355	-0.134587	10	0.0019	gene	39316174	.	14819	ENSSSCG00000002869	LSM14A
chr6	39511971	39512021	-0.108271	10	0.26	gene	39489106	.	0	ENSSSCG00000002875	ensembl
chr6	40197315	40197899	-0.104118	10	0.049	gene	40194492	.	0	ENSSSCG00000002885	USF2
chr6	40545152	40545237	0.105135	10	7e-09	gene	40544594	.	0	ENSSSCG00000002906	ETV2
chr6	40651689	40651766	-0.120724	10	4.9e-08	gene	40653352	.	1586	ENSSSCG00000002914	NPHS1
chr6	42809242	42809308	0.175109	12	0.00011	gene	42804352	.	0	ENSSSCG00000024751	SPRED3
chr6	42924900	42925252	-0.1759	10	0.00067	gene	42840240	.	0	ENSSSCG00000002961	RYR1
chr6	43058702	43059027	0.150081	10	2.1e-10	gene	43045535	.	0	ENSSSCG00000002965	ACTN4
chr6	43283740	43284013	-0.104135	10	0.0034	gene	43281609	.	0	ENSSSCG00000026261	FBXO17
chr6	43367224	43367334	0.130845	11	1.5e-05	gene	43358782	.	0	ENSSSCG00000030520	PAK4
chr6	44188583	44188638	0.146579	10	0.0025	gene	44184895	.	0	ENSSSCG00000027585	ensembl
chr6	44340320	44340512	0.123578	12	0.0045	gene	44331702	.	0	ENSSSCG00000002989	AKT2
chr6	44427621	44427765	0.11434	10	0.0021	gene	44423051	.	0	ENSSSCG00000025866	PRX
chr6	44430949	44431038	-0.16829	10	4.5e-14	gene	44423051	.	0	ENSSSCG00000025866	PRX
chr6	44608950	44608973	-0.219422	10	9.5e-12	gene	44613524	.	4551	ENSSSCG00000022438	ensembl
chr6	44648199	44648451	0.134233	10	0.018	gene	44647442	.	0	ENSSSCG00000002999	C19orf54
chr6	45807541	45807592	0.154126	10	5.7e-08	gene	45775123	.	0	ENSSSCG00000003038	ensembl
chr6	46196877	46196963	-0.112661	10	1.6e-10	gene	46188700	.	-25	ENSSSCG00000030637	IRGQ
chr6	46413670	46414000	-0.145585	10	0.0014	gene	46410754	.	0	ENSSSCG00000003068	SMG9
chr6	46469546	46469692	-0.172551	10	0.00018	gene	46468963	.	0	ENSSSCG00000003073	LYPD5
chr6	47090946	47091154	0.118963	12	0.0021	gene	47119743	.	28589	ENSSSCG00000003081	CEACAM16
chr6	47159446	47159536	0.101583	10	0.0069	gene	47155210	.	0	ENSSSCG00000027426	BCL3
chr6	47712753	47712802	0.137607	10	9.5e-09	gene	47679736	.	0	ENSSSCG00000026220	CCDC8
chr6	47712753	47712802	0.137607	10	9.5e-09	gene	47709049	.	0	ENSSSCG00000003099	PGLYRP
chr6	47735017	47735104	0.140501	10	0.0028	gene	47679736	.	0	ENSSSCG00000026220	CCDC8
chr6	47735017	47735104	0.140501	10	0.0028	gene	47733204	.	0	ENSSSCG00000003102	PNMAL1
chr6	47846439	47846503	-0.109774	10	3.1e-06	gene	47840098	.	0	ENSSSCG00000026602	PTGIR
chr6	48231302	48231379	0.10567	10	2e-12	gene	48231317	.	0	ENSSSCG00000003108	ensembl
chr6	48743137	48743286	-0.148497	12	0.042	gene	48743003	.	0	ENSSSCG00000003120	NAPA
chr6	48754944	48755396	0.158146	10	0.0049	gene	48743003	.	0	ENSSSCG00000003120	NAPA
chr6	48792993	48793191	0.108356	12	0.0002	gene	48781764	.	0	ENSSSCG00000029567	SLC8A2
chr6	48939357	48939804	-0.141598	10	0.0088	gene	48928611	.	0	ENSSSCG00000022302	GLTSCR1
chr6	48941195	48941455	0.128781	12	2.5e-05	gene	48928611	.	0	ENSSSCG00000022302	GLTSCR1
chr6	48955646	48956099	-0.131279	15	1.9e-05	gene	48953703	.	0	ENSSSCG00000023371	EHD2
chr6	49260116	49260332	0.14582	10	0.00011	gene	49246227	.	0	ENSSSCG00000003129	C19orf68
chr6	49803377	49803560	0.118482	10	4.6e-14	gene	49799585	.	0	ENSSSCG00000003143	MAMSTR
chr6	49820329	49820386	0.148894	10	0.008	gene	49820369	.	0	ENSSSCG00000003142	IZUMO1
chr6	49921201	49921670	-0.13652	10	0.00047	gene	49919339	.	0	ENSSSCG00000003155	PPP1R15A
chr6	50359266	50359747	0.145482	10	6.2e-05	gene	50293762	.	0	ENSSSCG00000003166	RPL13A
chr6	50359266	50359747	0.145482	10	6.2e-05	gene	50347656	.	0	ENSSSCG00000029154	NOSIP
chr6	50432616	50432707	0.154372	10	0.0017	gene	50430671	.	0	ENSSSCG00000003178	IRF3
chr6	50578403	50578697	-0.100514	10	0.00047	gene	50563385	.	0	ENSSSCG00000003197	MED25
chr6	50637383	50637477	0.141542	12	0.00069	gene	50635545	.	0	ENSSSCG00000003192	IL4I1
chr6	50643662	50643784	0.237408	10	3e-08	gene	50635545	.	0	ENSSSCG00000003192	IL4I1
chr6	51151371	51151727	0.176985	10	1.2e-05	gene	51131458	.	0	ENSSSCG00000003218	MYBPC2
chr6	51175686	51175757	-0.100025	10	4.1e-14	gene	51165004	.	-2473	ENSSSCG00000024391	EMC10
chr6	51178914	51179004	0.101273	11	0.0005	gene	51165004	.	-5701	ENSSSCG00000024391	EMC10
chr6	51351044	51351217	0.114339	10	1.2e-06	gene	51349098	.	0	ENSSSCG00000003215	SHANK1
chr6	51356773	51357116	0.131811	12	4.1e-14	gene	51349098	.	0	ENSSSCG00000003215	SHANK1
chr6	51370945	51371111	0.116803	12	0.00087	gene	51349098	.	0	ENSSSCG00000003215	SHANK1
chr6	51373325	51373382	0.114162	10	0.0035	gene	51349098	.	0	ENSSSCG00000003215	SHANK1
chr6	51452476	51452693	0.12844	13	0.001	gene	51446747	.	-5640	ENSSSCG00000023798	SNORD88
chr6	51453152	51453361	-0.100872	10	6.4e-13	gene	51446747	.	-6316	ENSSSCG00000023798	SNORD88
chr6	51581222	51581794	-0.165129	10	3.1e-05	gene	51581782	.	0	ENSSSCG00000003226	CD33
chr6	51655456	51655566	0.122955	10	3.8e-07	gene	51647924	.	-1558	ENSSSCG00000003227	IGLON5
chr6	51797805	51797855	-0.138133	10	5.5e-07	gene	51794581	.	0	ENSSSCG00000003235	CTU1
chr6	51882711	51882798	0.197952	14	4.1e-05	gene	51877028	.	0	ENSSSCG00000003239	HAS1
chr6	51883238	51883678	0.168136	14	1.6e-05	gene	51877028	.	0	ENSSSCG00000003239	HAS1
chr6	51948131	51948214	0.129695	11	4.7e-14	gene	51959390	.	11176	ENSSSCG00000003244	ensembl
chr6	52988507	52988555	0.11688	10	4.5e-07	gene	52982004	.	0	ENSSSCG00000003256	PRKCG
chr6	53280121	53280252	-0.14019	12	6.9e-14	gene	53263392	.	-679	ENSSSCG00000003267	MBOAT7
chr6	53280121	53280252	-0.14019	12	6.9e-14	gene	53280931	.	679	ENSSSCG00000003268	TSEN34
chr6	53411476	53411551	0.209234	10	1.2e-06	gene	53410384	.	0	ENSSSCG00000003269	LENG9
chr6	53414080	53414507	-0.114384	10	0.0075	gene	53412023	.	0	ENSSSCG00000030857	LENG8
chr6	53426787	53427001	0.136698	11	0.0029	gene	53428011	.	1010	ENSSSCG00000003271	TTYH1
chr6	54150576	54150720	-0.144736	11	0.0015	gene	54156647	.	5927	ENSSSCG00000003279	ensembl
chr6	54354583	54355312	0.124167	10	0.001	gene	54343313	.	-1795	ENSSSCG00000026417	EPS8L1
chr6	54398253	54398416	-0.189	10	0.00015	gene	54395348	.	0	ENSSSCG00000003301	PPP6R1
chr6	54682961	54683196	-0.138938	10	0.00023	gene	54700537	.	17341	ENSSSCG00000023137	ZNF319
chr6	54883729	54883765	0.266199	10	3.2e-12	gene	54879678	.	0	ENSSSCG00000003306	HELZ2
chr6	56255197	56255303	-0.199848	13	1.1e-05	gene	56255035	.	0	ENSSSCG00000028467	ensembl
chr6	56644702	56644738	0.138333	12	8.9e-05	gene	56621615	.	-14888	ENSSSCG00000003326	PEG3
chr6	56756844	56757008	-0.111001	10	0.028	gene	56718236	.	-37368	ENSSSCG00000003984	ZNF134
chr6	57272956	57273571	-0.11023	10	0.00033	gene	57272176	.	0	ENSSSCG00000003994	C19orf18
chr6	57287549	57287768	-0.105802	10	0.035	gene	57292699	.	4931	ENSSSCG00000003995	ZNF606
chr6	57288009	57288074	0.140793	19	1.3e-06	gene	57292699	.	4625	ENSSSCG00000003995	ZNF606
chr6	57336398	57336547	-0.185525	13	1.7e-06	gene	57292699	.	-21708	ENSSSCG00000003995	ZNF606
chr6	57654099	57654406	0.193693	10	2e-09	gene	57653259	.	0	ENSSSCG00000004001	A1BG
chr6	57672810	57673190	0.1169	13	0.0029	gene	57686353	.	13163	ENSSSCG00000004002	RPS5
chr6	57743709	57743949	-0.152508	16	6.5e-06	gene	57737791	.	-2217	ENSSSCG00000027987	ZNF132
chr6	57827864	57828210	0.205181	12	1.4e-06	gene	57819109	.	0	ENSSSCG00000024797	C1orf159
chr6	57914927	57914967	0.3354	12	4.6e-14	gene	57899351	.	-13044	ENSSSCG00000029979	ensembl
chr6	58010480	58010572	-0.16906	12	0.00034	gene	58011601	.	1029	ENSSSCG00000003331	TNFRSF4
chr6	58012037	58012241	-0.230043	10	3.6e-08	gene	58011601	.	0	ENSSSCG00000003331	TNFRSF4
chr6	58132032	58132106	-0.233243	12	1.7e-13	gene	58129042	.	0	ENSSSCG00000021880	MXRA8
chr6	58229707	58229894	0.2352	22	4.7e-14	gene	58219213	.	0	ENSSSCG00000003350	MIB2
chr6	58298132	58298320	0.112309	10	0.0007	gene	58299023	.	703	ENSSSCG00000003344	VWA1
chr6	58302507	58302642	0.150785	21	4.1e-14	gene	58299023	.	0	ENSSSCG00000003344	VWA1
chr6	58303271	58303339	-0.117331	10	0.0084	gene	58299023	.	0	ENSSSCG00000003344	VWA1
chr6	58390761	58391008	-0.14007	10	9e-08	gene	58385685	.	0	ENSSSCG00000030361	PRKCZ
chr6	58417185	58417246	-0.117018	10	6.3e-06	gene	58385685	.	0	ENSSSCG00000030361	PRKCZ
chr6	58485548	58485663	-0.131708	10	0.0031	gene	58494541	.	8878	ENSSSCG00000030513	CFAP74
[truncated: 605 more rows]

## Sheet: 4.mRNAseq
gene_id	gene	locus	sample_1	sample_2	status	Obese	Lean	log2(fold_change)	test_stat	p_value	q_value	significant
[truncated: 1,155 more rows]

[truncated: 1 more sheets: 5.ncRNAseq]
