# Supplementary material for: Epigenetic and Transcriptomic Characterization of Pure Adipocyte Fractions From Obese Pigs Identifies Candidate Pathways Controlling Metabolism
Source: Front Genet. 2019 Dec 17;10:1268. doi: 10.3389/fgene.2019.01268 (PMC6927937; doi:10.3389/fgene.2019.01268)
Supplement: Supplementary Table S3 — QPCR validation data. [file Table_3.xlsx]

## Sheet: 1.QPCR candidate genes
Number	Gene	DE in RNAseq	DMRs in mDNAcap	DMRs in RRBS	Known "obesity" gene
1	RHOQ	X	X		X
2	LEP	X			X
3	HLCS	X	X		X
4	JAG1	X	X
5	TBC1D16	X	X	X	X
6	ADRBK2	X			X
7	RNF10	X			X
8	ADIPOQ	X			X
9	NPEPL1	X	X		X
10	MOCOS	X	X
11	KLB		X		X
12	DUSP10	X	X		X
13	LITAF	X			X
14	PPARA		X		X
15	GRB10	X	X		X
16	OSBPL10	X			X
17	SP1				X
18	MGMT	X	X
19	EBF2	X			X
20	PNPLA2			X	X
21	SCD				X
22	ANGPTL4	X
23	PNPLA3	X			X
24	INPPL1	X			X
25	LSS	X		X	X
26	TECPR2	X	X		X
27	SREBP1	X		X	X
28	ABCA1				X
29	ACACA				X
30	PPARD	X			X
31	ISLR	X
32	LCN2	X			X
33	LPIN1		X		X
34	NFKBIA	X			X
35	MTOR		X	X
36	IL1B1				X
37	MKL1	X	X		X
38	PELI2	X	X
39	BACH1				X
40	DICER1		X
41	SYNE1	X	X
42	IDS	X	X
43	LDLR				X
44	MYC	X	X
45	CRP				X
46	TBCD	X	X
47	GLUT4				X
48	IL1A				X
49	IL8				X
50	COL6A1	X		X	X
51	ADIPOR1				X
52	IL6R	X			X
53	TNS3	X	X	X
54	TNF				X
55	ELOVL6				X
56	FASN		X	X	X
57	GPAM		X
58	CXCR4			X	X
59	ADCY5	X	X	X	X
60	SPP1				X
61	PPARG				X
62	CEBPA	X	X		X
63	GPC4	X
64	UCP2				X
65	C21ORF33	X	X
66	TP53				X
67	IL10A		X		X
68	GNAS		X	X	X
69	CCL5	X			X
70	DGAT2				X
71	RPS29				X
72	SEPT9		X	X
73	ICAM1		X		X
74	IL33	X			X
75	PEG10				X
76	GPC3	X
77	PRKG1				X
78	CXCL14		X		X
79	IL18				X
80	ADIPOR2				X
81	CCL2	X	X		X
82	UCP3				X
83	IL6				X
* qPCR data (fold change and p values) for the 83 genes

## Sheet: 2.QPCR 
Number	Gene	Obese vs. Lean (FC)	P-Value
1	RHOQ	2.40663	7.9699e-05
2	LEP	4.25684	0.000127172
3	HLCS	1.80646	0.00017126
4	JAG1	-1.89515	0.00106164
5	TBC1D16	1.64356	0.00114025
6	ADRBK2	1.78727	0.00124701
7	RNF10	1.40229	0.00127074
8	ADIPOQ	-1.5806	0.00150284
9	NPEPL1	1.45268	0.00166926
10	MOCOS	2.74413	0.00170483
11	KLB	-1.30097	0.00270713
12	DUSP10	-1.88195	0.00296005
13	LITAF	2.12427	0.00369876
14	PPARA	1.50759	0.00419754
15	GRB10	-2.28671	0.00454994
16	OSBPL10	2.85402	0.00497206
17	SP1	-1.3931	0.00509046
18	MGMT	1.52593	0.0051028
19	EBF2	-1.56448	0.00657788
20	PNPLA2	-1.25024	0.00785861
21	SCD	2.28835	0.00934513
22	ANGPTL4	-5.7953	0.0142119
23	PNPLA3	2.75631	0.0153727
24	INPPL1	1.36972	0.0155855	Mx results
25	LSS	1.91048	0.0181478
26	TECPR2	1.30163	0.0234825
27	SREBP1	1.6775	0.0250648
28	ABCA1	-1.78412	0.0287683
29	ACACA	1.67557	0.02926
30	PPARD	2.06215	0.0308033
31	ISLR	-1.84446	0.0312726
32	LCN2	3.40626	0.0314869
33	LPIN1	1.67588	0.0409438
34	NFKBIA	-1.99946	0.0514547
35	MTOR	1.16822	0.0556581
36	IL1B1	2.226	0.0654224
37	MKL1	1.41653	0.067146
38	PELI2	-1.76711	0.0700648
39	BACH1	-1.44047	0.0723648
40	DICER1	-1.19863	0.0803113
41	SYNE1	1.67151	0.0881986
42	IDS	1.35111	0.094369
43	LDLR	1.5922	0.100269
44	MYC	-1.9301	0.100847
45	CRP	-2.31296	0.102019
46	TBCD	1.28532	0.115458	Mx results
47	GLUT4	1.49171	0.116832
48	IL1A	2.24019	0.125485
49	IL8	2.28616	0.132418
50	COL6A1	-1.72554	0.140461
51	ADIPOR1	1.15119	0.141983
52	IL6R	-1.32519	0.16805
53	TNS3	1.2442	0.182098
54	TNF	1.99113	0.18441
55	ELOVL6	1.40059	0.184984
56	FASN	1.78793	0.188783
57	GPAM	1.34602	0.191281
58	CXCR4	1.44848	0.218291
59	ADCY5	1.41028	0.219769
60	SPP1	2.6253	0.240419
61	PPARG	-1.19809	0.24522
62	CEBPA	1.16306	0.29698
63	GPC4	-1.56572	0.337071
64	UCP2	-1.44941	0.340262
65	C21ORF33	1.25167	0.37086	Mx results
66	TP53	-1.10358	0.382702
67	IL10A	1.73857	0.382778
68	GNAS	1.06662	0.388561
69	CCL5	1.41114	0.396937
70	DGAT2	1.11682	0.404642
71	RPS29	-1.0946	0.452051
72	SEPT9	1.09846	0.468944
73	ICAM1	1.60197	0.473985
74	IL33	-1.27906	0.596114
75	PEG10	1.12939	0.691134
76	GPC3	-1.10636	0.708329
77	PRKG1	1.10647	0.754969
78	CXCL14	-1.0705	0.856626
79	IL18	1.04033	0.879405
80	ADIPOR2	-1.00996	0.906311
81	CCL2	1.06296	0.913478
82	UCP3	-1.02376	0.917368
83	IL6	1.00331	> 0.99
* qPCR data (fold change and p values) for the 83 genes

## Sheet: 3.RNAseq
Number	Gene	Gene_ID	Locus	Obese	Lean	Status	Obese	Lean	log2(fold_change)	test_stat	p_value	q_value	significant
1	RHOQ	ENSSSCG00000008439	chr3:100058021-100097054	q1	q2	OK	239.487	114.105	-1.06958	-2.32774	5e-05	0.00141393	yes
2	LEP	ENSSSCG00000016588	chr18:21201785-21204671	q1	q2	OK	360.942	88.3719	-2.03011	-4.05491	5e-05	0.00141393	yes
3	HLCS	ENSSSCG00000012059	chr13:210481699-210676682	q1	q2	OK	136.522	78.0372	-0.806902	-1.6554	5e-05	0.00141393	yes
4	JAG1	ENSSSCG00000007067	chr17:22065795-22104506	q1	q2	OK	24.6651	59.0126	1.25855	2.72709	5e-05	0.00141393	yes
5	TBC1D16	ENSSSCG00000017159	chr12:2454307-2526044	q1	q2	OK	8.41762	4.93652	-0.769919	-1.41977	0.001	0.0159301	yes
6	ADRBK2	ENSSSCG00000009956	chr14:46128673-46263886	q1	q2	OK	121.68	73.9983	-0.717524	-1.57662	0.00045	0.00870793	yes
7	RNF10	ENSSSCG00000026610	chr14:42933144-42933747	q1	q2	OK	15.6469	7.55236	-1.05088	-1.44842	0.00095	0.0153977	yes
8	ADIPOQ	XLOC_005037	chr13:134024191-134198937	q1	q2	OK	7079.53	13330.2	0.912978	1.37238	0.0025	0.0312824	yes
9	NPEPL1	ENSSSCG00000007517	chr17:66142061-66157629	q1	q2	OK	18.8731	12.0595	-0.646163	-1.35917	0.0015	0.0217176	yes
10	MOCOS	ENSSSCG00000026522	chr6:112593222-112614675	q1	q2	OK	7.45562	2.62589	-1.50552	-1.99795	0.0001	0.00258013	yes
11	KLB	ENSSSCG00000026297	chr8:32268562-32303388	q1	q2	OK	249.792	312.704	0.32407	0.651927	0.12075	0.401116	no
12	DUSP10	ENSSSCG00000010831	chr10:12977460-13015992	q1	q2	OK	16.6288	32.993	0.988475	2.08467	5e-05	0.00141393	yes
13	LITAF	ENSSSCG00000024982	chr3:32319227-32355928	q1	q2	OK	339.532	173.815	-0.965993	-1.89413	5e-05	0.00141393	yes
14	PPARA	ENSSSCG00000000006	chr5:424928-488440	q1	q2	OK	30.8764	22.9295	-0.429295	-0.918719	0.03265	0.184315	no
15	GRB10	ENSSSCG00000015631	chr9:150266275-150423905	q1	q2	OK	7.54601	12.8728	0.770542	1.52137	0.00055	0.010186	yes
16	OSBPL10	ENSSSCG00000011230	chr13:19793480-20126589	q1	q2	OK	1.59184	0.647291	-1.29821	-1.89921	0.0001	0.00258013	yes
17	SP1	ENSSSCG00000000272	chr5:19024787-19065851	q1	q2	OK	12.0763	14.8944	0.302589	0.638967	0.1345	0.425693	no
18	MGMT	ENSSSCG00000010756	chr14:150607122-150887541	q1	q2	OK	110.294	59.3362	-0.89437	-1.9397	5e-05	0.00141393	yes
19	EBF2	ENSSSCG00000009655	chr14:10990370-11187293	q1	q2	OK	5.55194	9.89466	0.833657	1.47074	0.0009	0.0148261	yes
20	PNPLA2	ENSSSCG00000012841	chr2:156290-161297	q1	q2	OK	152.413	155.902	0.0326464	0.0714232	0.865	0.961742	no
21	SCD	ENSSSCG00000010554	chr14:120964205-120980914	q1	q2	LOWDATA	0	1116.74	inf	0	1	1	no
22	ANGPTL4	ENSSSCG00000013599	chr2:71271943-71279720	q1	q2	OK	32.9571	179.524	2.44552	3.79109	5e-05	0.00141393	yes
23	PNPLA3	ENSSSCG00000027266	chrUn_GL893573.1:28839-39692	q1	q2	OK	68.7479	33.9676	-1.01715	-2.02394	5e-05	0.00141393	yes
24	INPPL1	ENSSSCG00000014811	chr9:7555206-7570361	q1	q2	OK	23.7902	15.2086	-0.645486	-1.45937	0.0006	0.0108784	yes
25	LSS	ENSSSCG00000021418	chr13:218517419-218540493	q1	q2	OK	208.729	124.3	-0.747801	-1.50361	0.0006	0.0108784	yes
26	TECPR2	ENSSSCG00000024055	chr7:129275000-129318707	q1	q2	OK	4.33973	2.58439	-0.747782	-1.44434	0.0005	0.00941888	yes
27	SREBP1	ENSSSCG00000023124	chrUn_GL896203.1:205-3526	q1	q2	OK	39.8567	25.1847	-0.662276	-1.3561	0.001	0.0159301	yes
28	ABCA1	ENSSSCG00000026173	Chr1: 275474265-275507927	q1	q2	OK	1770.3	1468.18	-0.269962	-0.570691	0.1706	0.479292	no
29	ACACA	ENSSSCG00000017694	chr12:40369502-40369727	q1	q2	OK	1770.3	1468.18	-0.269962	-0.570691	0.1706	0.479292	no
30	PPARD	ENSSSCG00000001539	chr7:36141605-36215260	q1	q2	OK	45.3128	24.5791	-0.882488	-1.77276	5e-05	0.00141393	yes
31	ISLR	ENSSSCG00000001910	chr7:63967906-63971166	q1	q2	OK	59.5434	101.211	0.765346	1.56904	0.00015	0.00357249	yes
32	LCN2	ENSSSCG00000005638	chr1:302600678-302605199	q1	q2	OK	272.913	162.903	-0.744427	-1.34547	0.0019	0.0256341	yes
33	LPIN1	ENSSSCG00000008624	chr3:133660274-133741130	q1	q2	OK	98.1384	102.064	0.0565855	0.11774	0.78125	0.933834	no
34	NFKBIA	ENSSSCG00000001952	chr7:69417308-69420851	q1	q2	OK	131.597	432.502	1.71658	3.1811	5e-05	0.00141393	yes
35	MTOR	ENSSSCG00000003413	chr6:65191721-65317849	q1	q2	OK	10.8873	10.1551	-0.100448	-0.225849	0.59225	0.848531	no
36	IL1B1	ENSSSCG00000008088	chr3:45319295-45326307	q1	q2	OK	6.03847	6.43602	0.0919871	0.139882	0.73545	0.916561	no
37	MKL1	ENSSSCG00000000075	chr5:5189688-5207389	q1	q2	OK	2.05041	0.924749	-1.14878	-1.46637	0.00115	0.0178486	yes
38	PELI2	ENSSSCG00000021134	chr1:205965130-206220977	q1	q2	OK	4.39547	8.37268	0.929674	1.88691	5e-05	0.00141393	yes
39	BACH1	ENSSSCG00000012029	chr13:203134182-203148106	q1	q2	OK	7.90392	11.223	0.505815	0.987157	0.0224	0.144874	no
40	DICER1	ENSSSCG00000028225	chr7:123586575-123624391	q1	q2	OK	14.0264	13.9958	-0.00315108	-0.00708336	0.98645	0.995769	no
41	SYNE1	ENSSSCG00000004082	chr1:16390683-16507454	q1	q2	OK	15.9446	6.37154	-1.32336	-2.87961	5e-05	0.00141393	yes
42	IDS	ENSSSCG00000012731	chrX:139050895-139062252	q1	q2	OK	244.727	156.99	-0.640507	-1.36643	0.00165	0.0231941	yes
43	LDLR	ENSSSCG00000030900	chr2:70193417-70206818	q1	q2	OK	30.2944	20.1823	-0.58596	-1.04543	0.01355	0.103883	no
44	MYC	ENSSSCG00000005965	chr4:12778443-12783481	q1	q2	OK	12.8858	20.9062	0.69814	1.28138	0.0033	0.0381681	yes
45	CRP	ENSSSCG00000006403	chr4:98764963-98772729	q1	q2	NOTEST	0.183385	0.242917	0.405591	0	1	1	no
46	TBCD	ENSSSCG00000017136	chr12:287865-410910	q1	q2	OK	8.87512	5.56311	-0.673875	-1.38311	0.00095	0.0153977	yes
47	GLUT4	ENSSSCG00000023915	chr12:54811259-54816695	q1	q2	NOTEST	0.0362774	0.0544136	0.584897	0	1	1	no
48	IL1A	ENSSSCG00000008090	chr3:45453544-45466239	q1	q2	OK	2.76429	3.5274	0.351698	0.474462	0.25445	0.587143	no
49	IL8	ENSSSCG00000008953	chr8:74083529-74086750	q1	q2	OK	0.383585	0.679072	0.824018	0.658733	0.11795	0.395624	no
50	COL6A1	ENSSSCG00000022506	chrUn_GL896433.1:8757-17584	q1	q2	OK	4.88646	12.2381	1.32452	2.02908	5e-05	0.00141393	yes
51	ADIPOR1	ENSSSCG00000010930	chr10:29265670-29281659	q1	q2	OK	45.5573	41.3462	-0.139927	-0.31631	0.4493	0.762815	no
52	IL6R	ENSSSCG00000027628	chr4:104198430-104250107	q1	q2	OK	8.24998	14.1378	0.777097	1.55906	0.00025	0.00549863	yes
53	TNS3	ENSSSCG00000016725	chr18:53694288-53887545	q1	q2	OK	16.8291	10.9788	-0.616232	-1.32572	0.0015	0.0217176	yes
54	TNF	ENSSSCG00000001404	chr7:27549595-27552338	q1	q2	OK	0.809054	1.06895	0.401881	0.397268	0.36345	0.695288	no
55	ELOVL6	ENSSSCG00000025541	chr8:120119599-120219822	q1	q2	OK	9930.74	8021.97	-0.307945	-0.556539	0.19645	0.515681	no
56	FASN	ENSSSCG00000029944	chr12:1023476-1034681	q1	q2	OK	3601.53	2773.96	-0.37666	-0.322901	0.43395	0.752628	no
57	GPAM	ENSSSCG00000010631	chr14:133473305-133513513	q1	q2	OK	10.7523	10.3763	-0.0513612	-0.112767	0.7908	0.934722	no
58	CXCR4	ENSSSCG00000015688	chr15:18125326-18128996	q1	q2	OK	1.61302	1.87619	0.218046	0.26218	0.537	0.819619	no
59	ADCY5	ENSSSCG00000027952	chr13:146611881-146680478	q1	q2	OK	15.279	9.293	-0.717335	-1.53378	0.0001	0.00258013	yes
60	SPP1	ENSSSCG00000009216	chr8:140307937-140315415	q1	q2	OK	3.10993	2.07363	-0.584721	-0.643457	0.12245	0.404316	no
61	PPARG	ENSSSCG00000011579	chr13:75578054-75650239	q1	q2	OK	264.581	287.842	0.121567	0.26222	0.5339	0.819189	no
62	CEBPA	ENSSSCG00000002866	chr6:38633642-38634707	q1	q2	OK	54.9916	34.6015	-0.668377	-1.40327	0.0009	0.0148261	yes
63	GPC4	ENSSSCG00000012679	chrX:125341063-125380842	q1	q2	OK	0.32544	1.06226	1.70667	1.78232	5e-05	0.00141393	yes
64	UCP2	ENSSSCG00000014833	chr9:9147992-9155011	q1	q2	OK	1.29516	1.0392	-0.31766	-0.319196	0.45915	0.770545	no
65	C21ORF33	ENSSSCG00000025525	chr13:216919295-216928632	q1	q2	OK	43.3715	17.9134	-1.27571	-2.39694	5e-05	0.00141393	yes
66	TP53	ENSSSCG00000017950	chr12:55220417-55234675	q1	q2	OK	3.60579	4.70564	0.384074	0.602628	0.1515	0.453037	no
67	IL10A	ENSSSCG00000015652	chr9:73757703-73762351	q1	q2	OK	0.354939	0.574085	0.693693	0.536477	0.2146	0.537028	no
68	GNAS	ENSSSCG00000007520	chr17:66304008-66423430	q1	q2	OK	639.52	699.26	0.128841	0.248543	0.56985	0.837301	no
69	CCL5	ENSSSCG00000017705	chr12:41217456-41228604	q1	q2	OK	9.11838	17.4896	0.939651	1.16728	0.0043	0.046318	yes
70	DGAT2
71	RPS29	ENSSSCG00000005003	chr1:199694830-199696984	q1	q2	OK	7521.39	10052.7	0.418518	0.66343	0.11245	0.384936	no
72	SEPT9	ENSSSCG00000017168	chr12:4003722-4153387	q1	q2	OK	13.3621	8.72099	-0.615585	-1.19163	0.0052	0.0533929	no
73	ICAM1	ENSSSCG00000013655	chr2:69431299-69556700	q1	q2	OK	0.484544	0.852475	0.81503	0.141052	0.54005	0.819619	no
74	IL33	ENSSSCG00000005203	chr1:241453675-241630720	q1	q2	OK	0.681922	2.06061	1.5954	1.48049	0.0002	0.0045056	yes
75	PEG10
76	GPC3	ENSSSCG00000012680	chrX:125676110-126059403	q1	q2	OK	38.9201	60.3193	0.632103	1.33377	0.00205	0.0272318	yes
77	PRKG1	ENSSSCG00000010429	chr14:106253478-106707670	q1	q2	NOTEST	0.0791963	0.0927712	0.228245	0	1	1	no
78	CXCL14	ENSSSCG00000014310	chr2:143444415-143453547	q1	q2	OK	2.03955	4.65939	1.19189	1.62189	0.00045	0.00870793	yes
79	IL18	ENSSSCG00000015037	chr9:44692094-44713420	q1	q2	OK	0.554225	0.928915	0.745075	0.576702	0.1679	0.475244	no
80	ADIPOR2	ENSSSCG00000000757	chr5:70999570-71021751	q1	q2	OK	686.682	691.894	0.0109093	0.0228087	0.95705	0.988774	no
81	CCL2	ENSSSCG00000017723	chr12:42514167-42516128	q1	q2	OK	23.4215	67.3778	1.52444	2.39795	5e-05	0.00141393	yes
82	UCP3	ENSSSCG00000014834	chr9:9166710-9179299	q1	q2	OK	64.8209	72.8448	0.168367	0.35985	0.39465	0.722743	no
83	IL6	ENSSSCG00000027850	chr9:101081040-101085426	q1	q2	NOTEST	0	0.00971039	inf	0	1	1	no
* RNAseq data (Fold change, p and q values) for the 83 genes analyzed by HT qPCR

## Sheet: 4.mDNAcap
Number	Gene	Annotation	Chrom	Start	End	Length	Obese.cnt	Lean.cnt	Obese.avg	Lean.avg	Event	log2FC	pval	padj	winSta	winEnd	winFC	winP	winQ
1	RHOQ	Intron2	chr3	100077101	100078200	1100	9.78;18.42;12.42;0.00;9.90;12.61;12.32;14.42;21.82;8.18;9.77	20.69;16.53;25.66;13.51;15.71;33.49;13.17;10.98;14.34;10.88;22.20	11.78	17.92	Down	-0.6	0.000177582	0.00644188	100077101	100078100	-0.71	4.2145e-05	0.00210139
2	LEP
3	HLCS	Intron4	chr13	210643501	210644500	1000	2.44;14.33;10.35;5.81;13.19;11.17;2.24;6.92;8.27;9.67;6.52	13.24;9.30;13.07;11.25;10.10;10.66;31.60;13.18;14.34;10.62;16.14	8.26	13.96	Down	-0.76	5.66293e-05	0.00274378	210643501	210644500	-0.76	5.66293e-05	0.00252439
		Exon3	chr13	210659801	210661000	1200	29.33;24.57;24.84;29.06;36.28;19.09;38.07;18.45;21.06;28.26;28.50	19.86;14.46;17.91;16.88;25.82;17.51;15.80;19.77;12.68;20.74;10.09	27.05	17.41	Up	0.64	1.49596e-06	0.00030162	210659901	210660900	0.65	2.66443e-06	0.000373762
		TSS‐30KB	chr13	210707201	210708200	1000	0.00;4.09;12.83;2.91;4.95;7.20;10.08;7.50;17.30;8.93;3.26	13.24;17.56;20.33;10.13;16.84;21.31;10.53;10.98;12.68;10.37;16.14	7.19	14.56	Down	-1.02	1.18575e-07	5.10606e-05	210707201	210708200	-1.02	1.18575e-07	4.69134e-05
4	JAG1	3UTR	chr17	22034701	22036100	1400	19.56;8.19;21.94;2.91;21.44;14.41;8.96;25.37;15.80;15.62;19.55	14.07;25.83;17.91;34.89;24.69;26.64;28.97;15.38;19.85;23.02;24.21	15.79	23.22	Down	-0.56	7.57667e-05	0.00322802	22034901	22035900	-0.67	2.02513e-05	0.00136104
5	TBC1D16	Intron3	chr12	2504401	2505400	1000	7.33;16.38;10.35;20.34;18.14;9.37;19.03;11.53;11.28;15.62;8.96	4.97;13.43;7.26;10.13;6.73;6.85;2.63;10.98;4.41;12.90;4.04	13.48	7.67	Up	0.81	2.41396e-05	0.00170082	2504401	2505400	0.81	2.41396e-05	0.0015011
6	ADRBK2
7	RNF10
8	ADIPOQ
9	NPEPL1	TSS‐1.4kb	chr17	66139201	66140700	1500	9.78;10.24;24.42;20.34;19.79;23.41;17.91;17.30;17.30;23.80;14.66	36.41;32.03;26.62;28.14;23.57;23.60;39.51;32.95;14.34;23.78;24.21	18.09	27.74	Down	-0.62	2.05723e-06	0.000377025	66139401	66140400	-0.86	9.51086e-08	3.96872e-05
		3UTR‐11kb	chr17	66168401	66169400	1000	19.56;12.28;22.35;23.25;16.49;20.17;10.08;18.45;20.31;14.13;13.85	37.24;17.56;22.75;24.76;19.08;29.69;31.60;37.34;14.34;18.47;22.20	17.36	25	Down	-0.53	9.32926e-05	0.00360314	66168401	66169400	-0.53	9.32926e-05	0.00342748
		3UTR‐55kb	chr17	66212601	66213800	1200	34.22;22.52;28.56;46.49;34.63;38.18;54.86;27.68;33.10;45.37;27.69	22.35;18.60;17.43;31.51;26.94;32.73;18.44;30.75;33.09;26.31;28.25	35.76	26.04	Up	0.46	3.95942e-05	0.00223979	66212701	66213700	0.57	4.42264e-06	0.000521265
10	MOCOS	Exon6	chr6	112489201	112490700	1500	7.33;8.19;12.42;5.81;6.60;8.29;7.84;9.23;12.04;6.69;8.14	15.72;20.66;15.01;19.13;20.20;13.70;7.90;15.38;11.03;9.11;16.14	8.42	14.91	Down	-0.82	7.18082e-06	0.000830591	112489701	112490700	-0.89	7.04452e-06	0.000699473
11	KLB	Exon4	chr8	32299801	32300800	1000	26.89;32.75;22.35;37.77;46.18;27.38;27.99;22.49;22.57;28.26;28.50	21.52;18.60;20.33;28.14;19.08;13.70;23.70;15.38;23.72;15.43;22.20	29.38	20.16	Up	0.54	1.33334e-05	0.00120919	32299801	32300800	0.54	1.33334e-05	0.00104578
12	DUSP10	3UTR‐37kb	chr10	12938701	12940200	1500	4.89;4.09;10.35;8.72;14.84;12.97;4.48;13.84;15.80;14.88;13.85	24.00;21.70;28.56;23.63;21.33;21.31;10.53;17.57;21.51;16.44;26.23	10.79	21.17	Down	-0.97	8.11596e-10	9.64128e-07	12939201	12940200	-1.14	2.37669e-08	1.41807e-05
		Intron2	chr10	12989401	12990400	1000	2.44;10.24;4.97;17.43;9.90;8.29;4.48;7.50;10.53;5.95;8.96	9.93;11.36;13.07;9.00;19.08;15.98;23.70;10.98;10.48;11.13;24.21	8.24	14.45	Down	-0.81	1.37078e-05	0.00123086	12989401	12990400	-0.81	1.37078e-05	0.00106325
		TSS‐94kb	chr10	13109901	13111000	1100	4.89;12.28;11.59;5.81;13.19;13.33;14.55;14.99;10.53;11.90;13.03	18.21;10.33;12.59;12.38;23.57;22.84;31.60;28.56;15.44;11.38;12.11	11.46	18.09	Down	-0.66	4.90342e-05	0.00253558	13109901	13110900	-0.79	9.33818e-06	0.000832018
13	LITAF
14	PPARA	Intron2	chr5	463101	464100	1000	2.44;10.24;14.49;14.53;4.95;12.97;19.03;13.84;22.57;12.64;11.40	16.55;22.73;21.30;22.51;21.33;22.84;13.17;19.77;20.41;15.68;18.16	12.65	19.49	Down	-0.62	5.76413e-05	0.00277093	463101	464100	-0.62	5.76413e-05	0.00255099
15	GRB10	Exon17-3UTR	chr9	150269001	150270000	1000	41.55;30.71;33.94;11.62;44.53;36.74;38.07;36.91;33.10;38.68;37.46	27.31;17.56;22.75;33.76;19.08;22.07;15.80;24.16;29.23;31.37;38.34	34.85	25.59	Up	0.45	7.53405e-05	0.00321714	150269001	150270000	0.45	7.53405e-05	0.00300363
		Exon11	chr9	150291301	150292300	1000	41.55;22.52;27.32;31.96;19.79;26.30;34.71;31.14;30.09;31.98;28.50	20.69;14.46;14.04;24.76;20.20;25.12;10.53;24.16;28.68;22.01;28.25	29.62	21.17	Up	0.48	8.08778e-05	0.00334167	150291301	150292300	0.48	8.08778e-05	0.00313575
		Intron5	chr9	150315601	150316800	1200	41.55;34.80;26.08;26.15;21.44;34.58;40.31;25.95;21.82;37.19;35.02	31.45;14.46;22.27;28.14;23.57;23.60;18.44;24.16;23.72;15.94;16.14	31.35	21.99	Up	0.51	2.01165e-05	0.00152877	150315801	150316800	0.59	1.25026e-05	0.00100678
		Intron3	chr9	150350801	150351800	1000	4.89;4.09;11.18;0.00;8.25;9.73;7.84;15.57;10.53;14.13;7.33	14.90;11.36;16.94;12.38;7.86;19.79;7.90;15.38;10.48;19.48;18.16	8.5	14.06	Down	-0.73	9.68922e-05	0.0036684	150350801	150351800	-0.73	9.68922e-05	0.00350037
		Exon1	chr9	150394301	150395700	1400	36.67;34.80;32.29;34.87;19.79;31.34;39.19;28.83;27.83;34.21;26.06	18.21;24.80;25.17;27.01;35.92;19.79;10.53;17.57;20.41;30.10;16.14	31.44	22.33	Up	0.49	3.61179e-05	0.00213185	150394701	150395700	0.61	1.58901e-05	0.00116892
		5UTR	chr9	150481301	150482400	1100	26.89;8.19;26.08;23.25;8.25;12.61;4.48;19.03;12.04;8.93;12.22	28.14;26.86;22.75;25.89;22.45;21.31;23.70;17.57;25.92;25.55;8.07	14.72	22.57	Down	-0.62	1.90304e-05	0.00148257	150481401	150482400	-0.65	7.77847e-06	0.000743247
16	OSBPL10
17	SP1
18	MGMT	5UTR‐72kb	chr14	150534301	150535300	1000	4.89;12.28;16.14;5.81;6.60;10.09;5.60;13.84;10.53;8.93;10.59	17.38;17.56;14.52;19.13;15.71;11.42;13.17;10.98;17.65;15.94;20.18	9.57	15.79	Down	-0.72	3.89723e-05	0.00222183	150534301	150535300	-0.72	3.89723e-05	0.00199818
		Exon1	chr14	150603801	150604800	1000	9.78;6.14;8.69;11.62;1.65;10.45;14.55;12.69;20.31;10.41;8.96	14.07;13.43;18.88;19.13;12.35;18.27;23.70;8.79;14.89;17.71;26.23	10.48	17.04	Down	-0.7	3.05419e-05	0.00194556	150603801	150604800	-0.7	3.05419e-05	0.00172033
		Intron2	chr14	150683801	150684900	1100	12.22;51.18;26.08;29.06;28.04;20.53;25.75;27.10;26.33;20.83;29.32	25.66;15.50;25.17;18.01;20.20;10.66;13.17;19.77;23.72;14.42;18.16	26.95	18.58	Up	0.54	3.74074e-05	0.00217199	150683801	150684800	0.64	4.20545e-06	0.000504125
		Intron2	chr14	150709601	150711400	1800	14.67;14.33;33.53;23.25;37.93;22.69;17.91;27.10;32.35;21.57;17.10	45.52;42.36;41.63;33.76;24.69;38.82;47.41;37.34;31.99;25.80;42.37	23.86	37.43	Down	-0.65	7.79893e-09	6.36767e-06	150709801	150710800	-0.85	3.73216e-08	2.02522e-05
		Intron2	chr14	150844901	150845900	1000	29.33;26.61;18.63;8.72;14.84;16.93;20.15;19.03;12.79;23.06;23.62	9.93;12.40;9.68;6.75;15.71;11.42;18.44;8.79;15.99;11.13;18.16	19.43	12.58	Up	0.63	5.60332e-05	0.0027287	150844901	150845900	0.63	5.60332e-05	0.00250872
		Intron3	chr14	150856601	150858000	1400	2.44;14.33;12.42;5.81;31.33;11.17;4.48;11.53;24.82;17.11;9.77	19.86;36.16;26.62;18.01;26.94;34.25;15.80;28.56;17.10;15.94;24.21	13.2	23.95	Down	-0.86	3.85175e-09	3.57674e-06	150856701	150857700	-0.95	3.29541e-07	9.43623e-05
		3UTR‐29KB	chr14	150916701	150917800	1100	44.00;26.61;30.22;43.59;26.39;33.50;34.71;22.49;23.32;43.14;44.79	19.03;27.90;21.78;29.26;25.82;22.84;15.80;26.36;27.02;26.31;14.12	33.89	23.3	Up	0.54	3.178e-06	0.000500881	150916801	150917800	0.58	1.63906e-06	0.000272031
19	EBF2
20	PNPLA2
21	SCD
22	ANGPTL4
23	PNPLA3
24	INPPL1
25	LSS
26	TECPR2	Intron6	chr7	129305901	129306900	1000	19.56;22.52;18.21;31.96;13.19;14.77;12.32;19.03;13.54;19.34;20.36	11.59;9.30;12.59;13.51;7.86;12.94;5.27;10.98;11.03;15.43;18.16	18.62	11.7	Up	0.67	2.80331e-05	0.00184963	129305901	129306900	0.67	2.80331e-05	0.00163489
		5UTR/intron13	chr7	129318301	129319500	1200	14.67;20.47;17.39;40.68;18.14;20.89;15.67;12.11;14.29;23.80;26.88	6.62;13.43;8.23;14.63;11.22;18.27;15.80;15.38;10.48;14.17;16.14	20.45	13.12	Up	0.64	2.53227e-05	0.00174684	129318501	129319500	0.66	2.20571e-05	0.00142622
27	SREBP1
28	ABCA1
29	ACACA
30	PPARD
31	ISLR
32	LCN2
33	LPIN1	3UTR‐64KB	chr3	133596301	133597300	1000	2.44;2.05;6.21;2.91;4.95;7.56;1.12;12.11;13.54;5.95;8.96	8.28;9.30;15.97;6.75;7.86;14.46;18.44;13.18;11.03;16.70;12.11	6.16	12.19	Down	-0.98	2.50216e-06	0.000426277	133596301	133597300	-0.98	2.50216e-06	0.00035855
34	NFKBIA
35	MTOR	Intron26	chr6	65265801	65267100	1300	26.89;32.75;31.46;17.43;29.69;29.90;12.32;27.10;29.34;25.29;25.25	34.76;34.09;23.72;43.89;31.43;42.63;47.41;59.31;29.23;34.15;22.20	26.13	36.62	Down	-0.49	1.06886e-05	0.00105659	65266101	65267100	-0.6	3.6607e-06	0.000459938
		Exon9	chr6	65303301	65304900	1600	7.33;4.09;11.18;11.62;11.54;10.45;7.84;13.26;19.56;11.90;6.52	10.76;22.73;17.91;18.01;19.08;16.75;10.53;21.97;9.93;15.68;28.25	10.48	17.42	Down	-0.73	1.19507e-05	0.00113379	65303901	65304900	-0.81	1.0008e-05	0.000870692
36	IL1B1
37	MKL1	Intron1	chr5	5030201	5031300	1100	4.89;12.28;7.45;11.62;6.60;9.37;6.72;6.92;19.56;5.21;9.77	17.38;18.60;20.82;12.38;12.35;12.94;18.44;8.79;8.27;8.35;20.18	9.13	14.41	Down	-0.66	0.000287589	0.0103442	5030301	5031300	-0.8	2.42309e-05	0.00150465
38	PELI2	TSS‐450KB	chr1	205684601	205685800	1200	2.44;2.05;9.94;5.81;6.60;11.89;7.84;12.69;12.04;9.67;8.14	12.41;14.46;17.91;15.76;15.71;19.03;7.90;13.18;17.10;11.89;18.16	8.1	14.87	Down	-0.88	2.3897e-06	0.000414685	205684801	205685800	-0.95	5.73556e-07	0.000136405
39	BACH1
40	DICER1	Intron1	chr7	123632301	123633700	1400	9.78;20.47;16.14;5.81;11.54;12.25;5.60;7.50;21.06;8.93;8.14	24.83;17.56;23.24;20.26;29.18;22.84;7.90;17.57;7.72;17.20;22.20	11.57	19.14	Down	-0.73	5.24462e-06	0.000688929	123632501	123633500	-0.77	1.89159e-06	0.000301788
		Intron1	chr7	123648501	123649700	1200	7.33;12.28;13.25;5.81;11.54;16.57;8.96;16.72;21.06;10.41;8.96	14.07;25.83;20.33;21.38;19.08;22.84;18.44;10.98;15.99;13.91;30.27	12.08	19.37	Down	-0.68	1.4771e-05	0.00128428	123648501	123649500	-0.84	3.13099e-06	0.000416606
41	SYNE1	Exon8-Exon9	chr1	16400701	16402300	1600	17.11;8.19;22.35;11.62;18.14;24.14;12.32;25.95;18.81;19.34;14.66	27.31;38.23;28.56;18.01;25.82;37.30;34.24;24.16;25.37;25.30;16.14	17.51	27.31	Down	-0.64	1.08933e-06	0.000244703	16401301	16402300	-0.72	2.9056e-06	0.000396827
		Exon20	chr1	16427201	16428200	1000	9.78;8.19;23.18;17.43;11.54;15.85;22.39;14.42;15.05;20.08;12.22	21.52;32.03;20.82;16.88;22.45;25.88;13.17;26.36;20.96;21.75;28.25	15.47	22.73	Down	-0.56	9.17926e-05	0.00356679	16427201	16428200	-0.56	9.17926e-05	0.00338953
		Intron33	chr1	16481901	16483000	1100	7.33;12.28;9.52;0.00;4.95;9.73;8.96;8.07;9.03;8.18;11.40	15.72;10.33;20.82;13.51;13.47;19.79;23.70;10.98;13.24;12.40;12.11	8.13	15.1	Down	-0.89	1.36681e-06	0.000283128	16482001	16483000	-0.95	2.06249e-06	0.00031813
		Intron43	chr1	16498401	16499400	1000	4.89;2.05;9.11;5.81;9.90;6.84;7.84;9.80;11.28;7.44;18.73	8.28;16.53;21.30;13.51;10.10;23.60;13.17;8.79;8.82;17.96;22.20	8.52	14.93	Down	-0.81	9.80646e-06	0.00100085	16498401	16499400	-0.81	9.80646e-06	0.000860629
42	IDS	3UTR‐19KB	chrX	139085401	139087000	1600	24.44;67.55;21.94;31.96;51.13;30.98;79.49;18.45;18.81;76.61;27.69	61.24;16.53;13.55;54.02;43.77;21.31;15.80;6.59;18.75;22.51;32.28	40.82	27.85	Up	0.55	1.92126e-07	7.2383e-05	139085701	139086700	0.7	1.26987e-08	9.00251e-06
43	LDLR
44	MYC	TSS‐49KB	chr4	12831601	12832600	1000	12.22;8.19;10.76;2.91;0.00;6.84;12.32;8.07;6.02;11.90;5.70	11.59;17.56;13.55;11.25;14.59;16.75;18.44;8.79;8.27;10.62;12.11	7.72	13.05	Down	-0.76	9.69311e-05	0.0036684	12831601	12832600	-0.76	9.69311e-05	0.00350065
45	CRP
46	TBCD	Exon6	chr12	297301	298300	1000	26.89;26.61;17.80;43.59;29.69;27.38;32.47;27.10;15.05;34.21;30.95	26.48;27.90;17.91;24.76;29.18;11.42;2.63;13.18;22.61;31.87;12.11	28.34	20.01	Up	0.5	6.74045e-05	0.00302669	297301	298300	0.5	6.74045e-05	0.00281132
		Exon7	chr12	300001	301900	1900	63.55;47.08;43.88;69.74;42.88;50.07;76.13;50.75;36.11;55.04;42.35	38.90;37.19;32.43;60.77;32.55;29.69;42.14;26.36;42.47;41.49;28.25	52.51	37.48	Up	0.49	1.37975e-07	5.72491e-05	300901	301900	0.63	8.14295e-06	0.000763957
		Intron13	chr12	324501	326100	1600	85.55;38.89;50.92;52.30;52.77;52.59;55.98;44.98;30.09;52.81;54.57	34.76;32.03;30.01;47.27;33.67;40.34;31.60;37.34;46.88;44.02;40.35	51.95	38.03	Up	0.45	1.06727e-06	0.000242145	324501	325500	0.48	3.2193e-05	0.0017833
		Intron13	chr12	349701	351700	2000	70.89;40.94;40.57;43.59;36.28;51.15;61.58;46.13;30.84;52.07;57.82	33.93;28.93;23.24;30.39;30.30;31.97;39.51;21.97;33.09;38.45;44.39	48.35	32.38	Up	0.58	3.30835e-09	3.19592e-06	349801	350800	0.63	1.30225e-06	0.000233205
		Exon17	chr12	372701	374200	1500	73.33;40.94;47.19;75.55;67.62;50.43;68.30;45.56;30.84;55.78;43.16	42.21;45.46;38.24;49.52;39.28;34.25;34.24;30.75;48.53;41.74;34.30	54.43	39.87	Up	0.45	6.24943e-07	0.000165308	372801	373800	0.51	2.22489e-06	0.000333763
		Exon19-20	chr12	383401	384500	1100	70.89;49.13;35.60;37.77;19.79;42.15;53.74;24.80;21.06;31.24;36.65	29.79;10.33;22.75;31.51;30.30;19.03;26.34;30.75;40.26;33.90;36.32	38.44	28.3	Up	0.44	3.72065e-05	0.002167	383501	384500	0.48	1.90375e-05	0.00131053
		Exon30-32	chr12	399501	400500	1000	19.56;16.38;22.77;23.25;11.54;23.77;35.83;13.84;11.28;26.78;19.55	7.45;18.60;14.04;12.38;22.45;13.70;15.80;6.59;12.68;11.89;12.11	20.41	13.43	Up	0.6	6.39334e-05	0.00293792	399501	400500	0.6	6.39334e-05	0.00272078
		Exon33	chr12	401201	402300	1100	34.22;36.85;33.53;34.87;9.90;28.46;34.71;18.45;18.05;26.03;21.99	18.21;11.36;15.01;18.01;14.59;14.46;13.17;24.16;25.37;17.45;30.27	27.01	18.37	Up	0.56	1.99791e-05	0.00152568	401201	402200	0.64	4.69847e-06	0.000542349
		Exon34	chr12	402601	404100	1500	31.78;53.22;33.94;72.64;19.79;38.90;41.43;40.94;32.35;45.37;42.35	33.93;26.86;18.40;43.89;15.71;35.78;31.60;26.36;25.92;36.17;36.32	41.16	30.09	Up	0.45	1.30836e-05	0.00119724	402801	403800	0.52	3.45993e-05	0.00185931
		Exon37-38	chr12	405901	408000	2100	56.22;71.65;59.61;90.08;42.88;64.48;73.89;53.63;48.90;70.66;63.53	43.04;41.33;32.43;48.39;37.04;35.01;42.14;41.74;48.53;54.39;68.60	63.23	44.79	Up	0.5	3.63201e-09	3.45484e-06	406501	407500	0.56	2.73719e-06	0.000381936
47	GLUT4
48	IL1A
49	IL8
50	COL6A1
51	ADIPOR1
52	IL6R
53	TNS3	TSS‐43KB	chr18	53650001	53651000	1000	7.33;4.09;11.18;0.00;13.19;7.56;7.84;9.80;12.79;7.44;8.14	9.93;9.30;17.43;19.13;15.71;19.03;7.90;19.77;11.03;11.13;14.12	8.12	14.04	Down	-0.79	2.72672e-05	0.00182281	53650001	53651000	-0.79	2.72672e-05	0.00160988
		Exon5	chr18	53766901	53768000	1100	19.56;24.57;23.60;11.62;13.19;19.45;30.23;17.30;14.29;31.98;13.85	17.38;12.40;13.07;6.75;7.86;8.37;18.44;13.18;10.48;14.92;18.16	19.97	12.82	Up	0.64	3.22597e-05	0.00201269	53767001	53768000	0.72	1.33378e-05	0.00104578
		Exon24	chr18	53881501	53882700	1200	24.44;26.61;31.46;34.87;44.53;22.33;32.47;19.03;19.56;21.57;38.28	20.69;18.60;19.36;14.63;22.45;15.98;10.53;28.56;23.72;23.53;16.14	28.65	19.47	Up	0.56	1.07351e-05	0.00105983	53881501	53882500	0.65	1.3112e-06	0.000234277
54	TNF
55	ELOVL6
56	FASN	3UTR‐20KB	chr12	1002601	1003600	1000	7.33;12.28;19.87;29.06;16.49;17.65;10.08;26.53;23.32;13.39;18.73	19.86;24.80;31.47;24.76;22.45;25.88;31.60;21.97;25.37;21.25;32.28	17.7	25.61	Down	-0.53	6.46679e-05	0.00295722	1002601	1003600	-0.53	6.46679e-05	0.00274275
57	GPAM	Exon17	chr14	133482001	133483000	1000	14.67;4.09;8.28;14.53;11.54;10.45;5.60;10.96;10.53;8.93;11.40	22.35;19.63;18.88;18.01;22.45;13.70;15.80;15.38;8.82;16.19;8.07	10.09	16.3	Down	-0.69	5.6252e-05	0.00273278	133482001	133483000	-0.69	5.6252e-05	0.00251269
58	CXCR4
59	ADCY5	Intron7	chr13	146642201	146643300	1100	4.89;6.14;10.76;5.81;16.49;12.61;7.84;12.69;9.78;5.95;13.85	13.24;15.50;15.01;12.38;12.35;14.46;23.70;17.57;14.34;16.19;22.20	9.71	16.09	Down	-0.73	2.84945e-05	0.00186699	146642201	146643200	-0.76	2.25233e-05	0.00144116
60	SPP1
61	PPARG
62	CEBPA	3UTR‐9.6KB	chr6	38623001	38624000	1000	7.33;10.24;7.87;5.81;9.90;7.92;7.84;6.92;15.80;7.44;8.14	13.24;15.50;14.04;11.25;10.10;15.98;21.07;19.77;5.52;7.08;24.21	8.65	14.34	Down	-0.73	7.6768e-05	0.00325368	38623001	38624000	-0.73	7.6768e-05	0.00303836
		TSS‐32KB	chr6	38666801	38668000	1200	7.33;6.14;10.76;2.91;11.54;6.48;7.84;11.53;16.55;16.36;17.10	11.59;18.60;20.82;18.01;19.08;17.51;18.44;19.77;14.89;22.26;10.09	10.41	17.37	Down	-0.74	1.09028e-05	0.00106616	38667001	38668000	-0.86	6.03331e-06	0.000634672
63	GPC4
64	UCP2
65	C21ORF33	3UTR‐5.0KB	chr13	216933601	216934900	1300	14.67;16.38;16.56;40.68;39.58;16.57;12.32;25.37;15.05;21.57;26.06	34.76;32.03;28.08;39.39;31.43;28.16;34.24;15.38;23.72;23.27;36.32	22.25	29.71	Down	-0.42	0.000593551	0.0212018	216933801	216934800	-0.73	7.14693e-07	0.000155769
66	TP53
67	IL10A	TSS‐5.7kb	chr9	73768001	73769000	1000	4.89;6.14;5.80;8.72;4.95;7.56;6.72;5.77;16.55;7.44;8.14	13.24;14.46;17.43;6.75;24.69;15.98;7.90;6.59;15.99;9.87;16.14	7.52	13.55	Down	-0.85	1.12484e-05	0.00109061	73768001	73769000	-0.85	1.12484e-05	0.00094323
68	GNAS	Intron1	chr17	66344001	66345000	1000	14.67;12.28;7.87;8.72;11.54;10.45;8.96;10.96;8.27;6.69;10.59	16.55;12.40;22.75;15.76;12.35;21.31;13.17;19.77;11.03;8.85;32.28	10.09	16.93	Down	-0.75	1.14572e-05	0.00110323	66344001	66345000	-0.75	1.14572e-05	0.000953514
69	CCL5
70	DGAT2
71	RPS29
72	SEPT9	3UTR‐124‐KB	chr12	3878401	3879500	1100	22.00;24.57;13.25;11.62;13.19;7.56;16.79;9.80;15.05;15.62;14.66	9.10;6.20;11.13;12.38;5.61;7.61;5.27;8.79;8.27;10.37;6.05	14.92	8.25	Up	0.85	3.74393e-06	0.000560364	3878501	3879500	1.01	6.0797e-07	0.000140769
		Intron3	chr12	4070201	4071300	1100	36.67;49.13;32.70;40.68;21.44;34.58;38.07;29.41;15.80;31.98;26.06	22.35;19.63;19.36;29.26;24.69;13.70;15.80;21.97;22.61;21.75;30.27	32.41	21.95	Up	0.56	2.32677e-06	0.000407452	4070301	4071300	0.6	1.19376e-06	0.000220618
		Intron2	chr12	4131201	4132300	1100	24.44;32.75;16.97;46.49;23.09;18.73;30.23;17.88;13.54;23.80;26.06	11.59;12.40;18.40;15.76;22.45;19.03;18.44;6.59;17.10;18.21;22.20	24.91	16.56	Up	0.59	1.5945e-05	0.00133919	4131201	4132200	0.63	2.93064e-05	0.00168112
73	ICAM1	Intron4	chr2	69494801	69495800	1000	24.44;24.57;13.66;11.62;9.90;16.21;19.03;14.99;12.04;14.88;13.03	13.24;6.20;9.20;12.38;10.10;6.85;10.53;4.39;8.27;9.11;8.07	15.85	8.94	Up	0.83	3.58831e-06	0.000545744	69494801	69495800	0.83	3.58831e-06	0.000454961
74	IL33
75	PEG10
76	GPC3
77	PRKG1
78	CXCL14	3UTR‐43KB	chr2	143496801	143498300	1500	4.89;24.57;21.53;14.53;24.74;29.54;25.75;18.45;32.35;15.62;17.10	26.48;38.23;30.50;31.51;33.67;26.64;34.24;39.54;24.27;28.33;32.28	20.82	31.43	Down	-0.59	1.04994e-06	0.000239734	143496901	143497900	-0.74	1.23326e-06	0.000225578
79	IL18
80	ADIPOR2
81	CCL2	3UTR‐31KB	chr12	42549801	42551400	1600	12.22;12.28;17.39;14.53;23.09;17.29;15.67;19.61;22.57;21.57;15.47	28.97;25.83;24.69;28.14;37.04;26.64;23.70;24.16;25.37;28.58;20.18	17.43	26.66	Down	-0.61	3.64014e-06	0.000550137	42550301	42551300	-0.87	8.6908e-07	0.000177948
82	UCP3
83	IL6
* mDNAcap DMRs identified in 83 genes analyzed by HT qPCR

## Sheet: 5.RRBS
Number	Gene	Annotation	Chromosome	Start	End	q-value	Mean methylation difference	#CpGs	p (MWU)	p (2D KS)	Mean methylation Obese	Mean methylation Lean	Data analysis
1	RHOQ
2	LEP	3UTR‐219kb	chr18	21224161	21224286	1	-0.145137	11	1.8e-05	1.4e-05	0.6094	0.75453	3-3
3	HLCS	3UTR‐3.4kb	chr13	210478136	210478256	1.2e-10	0.132338	10	4e-14	4.6e-16	0.14846	0.016125	3-3
		3UTR‐2.6kb	chr13	210478965	210479075	1	0.116714	10	0.00028	0.00056	0.38238	0.26567	3-3
4	JAG1
5	TBC1D16	Intron3	chr12	2482106	2482353	1	0.115156	13	0.00073	0.0015	0.66928	0.55412	5-5
		Intron3	chr12	2500521	2500642	5.1e-05	0.165195	10	2.1e-13	2e-10	0.20253	0.037335	3-3
		3UTR‐22kb	chr12	2547778	2547857	1	0.176844	10	4.5e-06	4.9e-05	0.38285	0.20601	5-5
		3UTR‐22kb	chr12	2548112	2548201	1	0.123443	10	6.3e-06	0.00017	0.29803	0.17459	5-5
6	ADRBK2
7	RNF10
8	ADIPOQ
9	NPEPL1	3UTR‐6.7kb	chr17	66164345	66164709	1.3e-07	0.175091	13	4.6e-14	5e-13	0.2547	0.079613	3-3
		3UTR‐34kb	chr17	66191631	66192033	1	-0.106229	12	0.025	0.056	0.57816	0.68439	3-3
10	MOCOS
11	KLB
12	DUSP10
13	LITAF
14	PPARA	Intron2	chr5	434913	435112	1	0.125439	12	3e-06	0.0016	0.85445	0.72901	3-3
		Intron2	chr5	444134	444330	1	0.180497	14	6.4e-07	1.2e-05	0.353	0.1725	3-3
15	GRB10	Intron2	chr9	150359579	150359716	1	0.133201	10	0.0014	0.017	0.31395	0.18075	3-3
		Intron2	chr9	150375919	150376601	1	0.174041	13	4.5e-06	0.00011	0.32546	0.15141	3-3
16	OSBPL10
17	SP1
18	MGMT	Intron1	chr14	150630904	150631483	1	-0.101517	15	0.018	5.6e-05	0.80934	0.91086	3-3
19	EBF2	TTS‐61kb	chr14	11248688	11248848	1.3e-05	-0.161928	10	1.4e-13	4.9e-11	0.037443	0.19937	3-3
20	PNPLA2	3UTR‐0.3kb	chr2	155858	155975	1	0.115586	10	0.0023	0.0044	0.47377	0.35819	5-5
21	SCD
22	ANGPTL4
23	PNPLA3
24	INPPL1
25	LSS	Intron10	chr13	218542229	218542455	0.032	0.197569	11	2.6e-12	2.4e-07	0.35317	0.1556	5-5
		Intron10	chr13	218565314	218565396	1	0.158006	11	4.3e-09	6.9e-05	0.2289	0.070897	3-3
26	TECPR2
27	SREBP1	3UTR	chrUn_GL896203.1	7420	7595	1	0.135994	10	1.9e-09	0.00016	0.21952	0.083528	5-5
28	ABCA1
29	ACACA
30	PPARD
31	ISLR
32	LCN2
33	LPIN1	3UTR‐51kb	chr3	133608167	133608353	1	0.127354	12	4.5e-06	0.00042	0.78059	0.65324	3-3
34	NFKBIA
35	MTOR	Intron30	chr6	65230902	65231127	1	-0.111441	15	2.9e-06	1.9e-05	0.58271	0.69416	5-5
36	IL1B1
37	MKL1
38	PELI2
39	BACH1
40	DICER1
41	SYNE1
42	IDS
43	LDLR	Intron1	chr2	70206107	70206209	1	0.117544	10	3.9e-08	0.0025	0.16793	0.050385	3-3
44	MYC	3UTR‐80kb	chr4	12698704	12698880	1	-0.164133	10	9.5e-05	0.0019	0.50731	0.67144	3-3
45	CRP
46	TBCD	Intron34	chr12	403293	403391	1	0.118431	12	0.018	0.068	0.58495	0.46652	3-3
47	GLUT4
48	IL1A
49	IL8
50	COL6A1	TSS‐4.5kb	chrUn_GL896433.1	3838	4263	1	0.209122	10	3.4e-06	8.3e-05	0.40373	0.1946	3-3
		Exon1	chrUn_GL896433.1	8906	9326	0.0034	0.128058	16	6.9e-10	2.5e-08	0.18216	0.054101	5-5
51	ADIPOR1
52	IL6R
53	TNS3	TSS‐22kb	chr18	53671843	53672107	1	0.118427	12	1.9e-08	3.7e-05	0.22531	0.10688	5-5
		Exon3	chr18	53716582	53716932	1	0.120007	10	0.018	0.015	0.38707	0.26706	3-3
		Intron4	chr18	53754895	53754972	0.00026	0.226586	10	4.4e-14	1e-09	0.31194	0.085351	3-3
		Intron16	chr18	53807722	53808403	1	0.184687	11	1.8e-06	5.3e-06	0.50549	0.3208	3-3
54	TNF
55	ELOVL6
56	FASN	3UTR‐9.6.kb	chr12	1013257	1013862	1	-0.100564	10	0.0023	0.058	0.70511	0.80567	3-3
		3UTR‐7.6.kb	chr12	1015704	1015867	1	-0.143065	10	1.5e-05	0.0015	0.67513	0.8182	3-3
		3UTR‐4.8kb	chr12	1018558	1018649	1	-0.117598	19	1.1e-07	2.8e-05	0.61286	0.73046	3-3
		Exon23	chr12	1023785	1024264	0.078	0.21154	19	2.7e-07	3.1e-07	0.36322	0.15168	3-3
		Exon14	chr12	1026884	1027022	1	0.130579	10	0.0018	0.039	0.6019	0.47132	3-3
		Intron1	chr12	1032356	1032628	1	0.139346	10	0.0025	0.0036	0.25122	0.11188	3-3
		TSS‐1.5kb	chr12	1036196	1036381	1	0.172241	10	1.5e-06	4.6e-05	0.27111	0.098872	5-5
58	CXCR4	Intron1	chr15	18125853	18125949	0.0008	0.157551	10	4.3e-14	5.8e-09	0.16884	0.01129	5-5
59	ADCY5	Exon22	chr13	146678223	146678400	1	-0.201394	10	8.8e-06	0.0019	0.34804	0.54944	5-5
60	SPP1
61	PPARG
62	CEBPA
63	GPC4	TSS‐40kb	chrX	125421131	125421612	1.1e-06	0.267691	10	1.2e-13	4.3e-12	0.38797	0.12028	3-3
		TSS‐73kb	chrX	125453705	125453772	1	-0.107111	11	0.00012	5.2e-05	0.042878	0.14999	3-3
64	UCP2
65	C21ORF33	TSS‐4.2kb	chr13	216914692	216915127	1	-0.100112	15	0.13	0.12	0.75977	0.85988	3-3
		3UTR‐1.6kb	chr13	216930259	216930483	1	0.174469	10	8.9e-05	0.0039	0.60643	0.43196	3-3
		3UTR‐26kb	chr13	216954223	216954486	1	0.17615	10	3.5e-05	0.0057	0.43512	0.25897	3-3
		3UTR‐26kb	chr13	216954961	216955057	0.035	0.116355	26	2.8e-08	1.3e-07	0.26374	0.14738	3-3			0
66	TP53
67	IL10A
68	GNAS	Exon1	chr17	66318300	66318367	0.36	-0.126188	13	6.8e-06	2.6e-06	0.29464	0.42082	5-5
		Intron1	chr17	66305477	66305732	1e-10	-0.344749	10	4.6e-14	4e-16	0.21282	0.55757	3-3
		Exon2	chr17	66320005	66320210	0.56	-0.182932	10	8.5e-09	2.2e-06	0.60968	0.79261	3-3
		Intron4	chr17	66415269	66415449	1	0.129144	10	0.0013	0.009	0.5056	0.37645	3-3
69	CCL5
70	DGAT2
71	RPS29
72	SEPT9	3UTR‐185kb	chr12	3818725	3819221	1	0.125447	13	0.00036	0.013	0.38822	0.26277	5-5
		3UTR‐115kb	chr12	3888815	3888882	1	-0.116697	14	0.00011	0.004	0.26687	0.38356	5-5
		3UTR‐125kb	chr12	3878362	3878614	1	-0.152909	10	3.4e-06	4.7e-05	0.65963	0.81254	3-3
		3UTR‐7.9kb	chr12	3995579	3995810	1	0.151797	17	2.5e-05	0.0055	0.61314	0.46134	3-3
		Intron3	chr12	4040360	4040602	0.00034	-0.131193	10	2.8e-11	1.3e-09	0.010925	0.14212	3-3
		Intron2	chr12	4096383	4096486	1	-0.190722	10	3.4e-05	3.6e-05	0.28699	0.47771	3-3
		Intron2	chr12	4126472	4126642	1	-0.12071	10	0.003	0.065	0.337	0.45771	3-3
		Intron2	chr12	4129943	4130348	1	0.193574	10	1.6e-06	7.4e-06	0.66185	0.46827	3-3
73	ICAM1
74	IL33
75	PEG10
76	GPC3
77	PRKG1
78	CXCL14
79	IL18
80	ADIPOR2
81	CCL2
82	UCP3	Intron1	chr9	9177969	9178401	1.1e-05	0.212564	11	1.9e-10	4.3e-11	0.42611	0.21354	3-3
83	IL6
* RRBS DMRs identified in 83 genes analyzed by HT qPCR
