# Supplementary material for: Epigenetic and Transcriptomic Characterization of Pure Adipocyte Fractions From Obese Pigs Identifies Candidate Pathways Controlling Metabolism
Source: Front Genet. 2019 Dec 17;10:1268. doi: 10.3389/fgene.2019.01268 (PMC6927937; doi:10.3389/fgene.2019.01268)
Supplement: Supplementary Table S4 — TF binding predictions. [file Table_4.xlsx]

## Sheet: Lasagna
Gene	Annotation	Position	Sequence	Transcriptions factor	Gene name	Target Sequence	Position(0-based)	Strand	Score	P-value	E-value	Presence in RNAseq data
TBC1D16	Intron 3	Sscrofa10.2:12:2482258:2482288	AAACATCCCATCTTCCGACACCCTGCAATCT	CACCC-binding factor(T00077)	KLFs	TTCCGACACCCTG	12	+	146.35	0.0021	0.0294
	Intron 3	Sscrofa10.2:12:2500597:2500627	AGGCCCAGGGGTGACGAAACAAGAGTGGTGT	ATF(T00051)	ATFs	GTTTCGTCACCC	8	-	62.29	0.0005	0.008	Yes. ATF3 is signifcantly downregulated in obesity
				CEBPA(PAZAR_1050)	CEBPA	GGGGTGACGAAACAA	7	+	18.27	0.00095	0.0114	Yes. CEBPA is significantly downregulated in obesity
				CACCC-binding factor(T00077)	KLFs	TTTCGTCACCCCTGGG	3	-	152.85	0.001425	0.02
				AP-1(T00029)	JUN, FOS	AGGGGTGACGAAACAA	6	+	157.92	0.0034	0.054	Yes. JUN and FOS significantly downregulated in obesity
				Jun/Fos Heterodimer(UP00425.Jun+Fos_Heterodimer.primary)	JUN, FOS	GGGGTGACGAAACA	7	+	3.2	0.004175	0.075	Yes. JUN and FOS significantly downregulated in obesity
	Intron5	Sscrofa10.2:12:2517389:2517419	TATTGCAGGCCCTCCCGGCAGAGGGAAGTTG	STAT1(ORegAnno_9606_77)	STAT1	CTCCCGGCAG	11	+	46.61	0.004225	0.089	Yes
				STAT1(ORegAnno_9606_77)	STAT1	TCCCGGCAG	12	+	46.61	0.004225	0.089	Yes
	Intron6	Sscrofa10.2:12:2518132:2518162	GGTTAATCTGAGCGCCGCACCAGGGGGGGCA	AP-2alphaA(T00035)	TFAP2A	TGCCCCCCCTGGTGCGGCGCTCA	8	-	160.63	0.001275	0.0102	Yes
				RARA(PAZAR_5914)	RARA	GGTGCGGCGCTCA	8	-	10.24	0.002975	0.054	Yes
				SOX2(PAZAR_6657)	SOX2	TCTGAGCGCCGCAC	6	+	6.37	0.00335	0.06	No
				SP1(PAZAR_6667)	SP1	GTGCGGCGCTCAGA	6	-	41.46	0.004725	0.057	Yes
	3UTR-22kb	Sscrofa10.2:12:2548509:2548539	GGCTGTGCAGGCAGCGTTCTTGGGACTGGCT	TAL1(PAZAR_6886)	TAL1	GCAGGCAGCG	6	+	67.22	0.001475	0.032	Yes
				SRF(PAZAR_6722)	SRF	CGTTCTTGG	14	+	10.08	0.00305	0.067	Yes
PNPLA2	3UTR-0.3kb	Sscrofa10.2:2:155844:155874	CTTCGGATCAGACCCGACCGCACCTAAGATG	IGF1R(PAZAR_3480)	IGF1R	GTGCGGTCGGGTCTGA	7	-	15.69	0.0039	0.047	Yes. Low expression
	3UTR-0.3kb	Sscrofa10.2:2:155898:155928	AGAAGACTGGGTGCACGTGGGGACGGGACGG	c-Myc(T00140)	MYC	CCCCACGTG	13	-	66.47	0.00045	0.009	Yes. MYC is significantly downregulated in obesity
				HIF-1(T01609)	HIF1A	GTCCCCACGTGCACCCAG	6	-	346.59	0.000675	0.0081	Yes
				EPAS1(PAZAR_2034)	EPAS1	CCCCACGTGCACCCAGTC	4	-	37.97	0.001425	0.02	Yes
				MITF(PAZAR_4286)	MITF	GTGCACGTGGG	10	+	6.41	0.002375	0.05	Yes
				ZEB (1124 AA)(T00625)	ZEB1, ZEB2	CCCCACGTGCAC	10	-	131.26	0.00255	0.051	Yes. ZEB1 is significantly downregulated in obesity
				HIF-1(T01609)	HIF1A	CCGTCCCCACGTGCACCCA	7	-	279.37	0.003975	0.048	Yes
				T3R-beta1(T00851)	THRB	CGTCCCGTCCCCACGTGCA	11	-	137.17	0.0047	0.047	Yes
MTOR	Intron30	Sscrofa10.2:6:65230953:65230983	AATGAAACCCATCTGCGCAGAGGGAAGAAGG	MITF(PAZAR_4286)	MITF	GCGCAGATGGG	7	-	6.09	0.002725	0.057	Yes
				NF-AT1(T01948)	NFATC2	GAAACCCATCTGCGCAGAGG	3	+	53.37	0.0036	0.018	Yes. Low expression
PPARA	Intron2	Sscrofa10.2:5:435040:435070	GAGCTTGCCTAGTCCGTGTTCATTTGAATGG	p53(T00671)	TP53	AACACGGACTAGGCAAGCTC	0	-	367.07	0.003675	0.04	Yes
	Intron2	Sscrofa10.2:5:444283:444313	CGGTCGGGGGAGGGCCGGGGTGAGGCGTCAT	NF-kappaB(T00590)	JUN, FOS	CCGGCCCTCCCCC	5	-	118.49	0.0049	0.088	Yes. NFKBIA is signifcantly downregulated in obestiy
COL6A1	Exon1	Sscrofa10.2:GL896433.1:8892:8922	ATGGTGACACCAGGCCGGTGACATGAAGCTG	MITF(PAZAR_4286)	MITF	TGTCACCGGCC	12	-	7.31	0.001475	0.031	Yes
				CREB1(PAZAR_1385)	CREB1	ATGTCACCG	15	-	106.86	0.001975	0.036	Yes
				CREB(T00163)	CREB1	GCCGGTGACATGAAGC	13	+	27.41	0.003175	0.048	Yes. Low expression
				NF-IL6-2(T00581)	CEBPB	CCAGGCCGGTGACATGAAG	9	+	71.53	0.00325	0.033	Yes
				ZEB (1124 AA)(T00625)	ZEB1, ZEB2	AGGCCGGTGACA	11	+	123.42	0.00355	0.071	Yes. ZEB1 is significantly downregulated in obesity
				TGIF(T04076)	TGIF1	GGCCTGGTGTCACCA	1	-	91.32	0.00485	0.068	Yes
HLCS	3UTR-3.4kb	Sscrofa10.2:13:210478170:210478200	TGGCAATGTCCCTTTCGTCCCTCGCGCGGGG	HNF4A(ORegAnno_9606_8)	HNF4A	GGCAATGTCCCTTTCG	1	+	62.32	0.0029	0.0116	Yes. Low expression
				EPAS1(PAZAR_2034)	EPAS1	GGCAATGTCCCTTTCGTC	1	+	28.31	0.003625	0.051	Yes
* The complete list of the predicted transcription binding site in specific methylated CpGs. The red bases in the sequences are the place, where differential methylation is identified. P < 0.005.
